# Supplementary material for: Tetra­kis[μ2-5-nitro-2-(phenyl­sulfan­yl)benzoato-κ2 O:O′]bis­[(aceto­nitrile-κN)copper(II)]
Source: IUCrdata. 2020 Jun 23;5(Pt 6):x200801. doi: 10.1107/S2414314620008019 (PMC9462229; doi:10.1107/S2414314620008019)
Supplement: Supplementary file 1 [file x-05-x200801-sup1.cif]

##############################################################################
#                                                                            #
# This CIF contains the data for a data article accepted for                 #
# publication in IUCrData. It conforms to the requirements of                #
# Notes for Authors for IUCrData, and has been                               #
# peer reviewed under the auspices of IUCrData.                              #
#                                                                            #
# Full details of the Crystallographic Information File format               #
# are given in the paper "The Crystallographic Information File (CIF):       #
# a New Standard Archive File for Crystallography" by S. R. Hall, F. H.      #
# Allen and I. D. Brown [Acta Cryst. (1991), A47, 655-685].                  #
#                                                                            #
# The current version of the core CIF dictionary is obtainable from          #
# ftp://ftp.iucr.org/pub/cif_core.dic.                                       #
#                                                                            #
# Software is freely available for graphical display of the structure(s)     #
# in this CIF. For information consult the CIF software page                 #
# http://www.iucr.org/resources/cif/software.                                #
#                                                                            #
# This file may be used for bona fide research purposes within the           #
# scientific community so long as proper attribution is given to the data    # 
# article from which it was obtained.                                        #
#                                                                            #
##############################################################################
data_global
_audit_creation_method     'SHELXL-2018/3'
_journal_date_recd_electronic     2020-06-04
_journal_date_accepted     2020-06-15
_journal_name_full     'IUCrData'
_journal_year     2020
_journal_volume     5
_journal_issue      1
_journal_page_first     0
_journal_page_last     6
_journal_paper_category     HM
_journal_paper_doi     10.1107/S2414314620008019
_journal_coeditor_code     WM4131
_publ_contact_author_name     'Dr Sihui Long'
_publ_contact_author_address
;
School of Chemical Engineering and Pharmacy
Wuhan Institute of Technology
Wuhan, Hubei 430205
China
;
_publ_contact_author_email     'longsihui@yahoo.com'
_publ_contact_author_fax     ?
_publ_contact_author_phone     '86-177-6250-2329'
_publ_section_title
;\
Tetrakis[\m~2~-5-nitro-2-(phenylsulfanyl)benzoato-\k^2^<i>O</i>:<i>O</i>']\
bis[(acetonitrile-\k<i>N</i>)copper(II)]
;
_publ_section_title_footnote     .
loop_
    _publ_author_name
    _publ_author_address
    'Xu, Danrui'
;
School of Chemical Engineering and Pharmacy
Wuhan Institute of Technology
Wuhan, Hubei 430205
People's Republic of China
;
    'Gao, Jun'
;
School of Chemical Engineering and Pharmacy
Wuhan Institute of Technology
Wuhan, Hubei 430205
People's Republic of China
;
    'Long, Sihui'
;
School of Chemical Engineering and Pharmacy
Wuhan Institute of Technology
Wuhan, Hubei 430205
People's Republic of China
;
_publ_section_synopsis
;
Pairs of bis-monodentate 5-nitro-2-phenylsulfanyl-benzoate ligands bridge two
Cu^II^ atoms related by inversion symmetry. The square-pyramidal coordination
geometry of each copper(II) atom is completed by an acetronitile ligand at the
apex. The intramolecular Cu...Cu distance in the dimer is 2.6478(3) \%A.
;
data_I
_database_code_depnum_ccdc_archive 'CCDC 2009944'
_audit_creation_method     'SHELXL-2018/3'
_chemical_name_systematic
;\
Tetrakis[\m~2~-5-nitro-2-(phenylsulfanyl)benzoato-\k^2^<i>O</i>:<i>O</i>']\
bis[(acetonitrile-\k<i>N</i>)copper(II)]
;
_chemical_name_common     ?
_chemical_formula_moiety     'C56 H38 Cu2 N6 O16 S4'
_chemical_formula_sum     'C56 H38 Cu2 N6 O16 S4'
_chemical_formula_iupac     '[Cu2 (C13 H8 N O4 S)4 (C2 H3 N)2]'
_chemical_formula_weight     1306.24
_chemical_melting_point     ?
_space_group_crystal_system     triclinic
_space_group_name_H-M_alt     'P -1'
_space_group_name_Hall     '-P 1'
loop_
    _space_group_symop_operation_xyz
    'x, y, z'
    '-x, -y, -z'
_cell_length_a     10.73770(10)
_cell_length_b     11.09570(10)
_cell_length_c     12.4857(2)
_cell_angle_alpha     77.9948(5)
_cell_angle_beta     88.1362(5)
_cell_angle_gamma     72.3710(5)
_cell_volume     1385.97(3)
_cell_formula_units_Z     1
_cell_measurement_reflns_used     6289
_cell_measurement_theta_min     1.0
_cell_measurement_theta_max     27.5
_cell_measurement_temperature     90(2)
_exptl_crystal_description     rod
_exptl_crystal_colour     blue
_exptl_crystal_size_max     0.500
_exptl_crystal_size_mid     0.400
_exptl_crystal_size_min     0.200
_exptl_crystal_density_diffrn     1.565
_exptl_crystal_density_meas     ?
_exptl_crystal_density_method     'not measured'
_exptl_crystal_F_000     666
_exptl_absorpt_coefficient_mu     0.995
_exptl_absorpt_correction_type     multi-scan
_exptl_absorpt_process_details
;
(<i>Scalepack</i>; Otwinowski & Minor, 1997)
;
_exptl_absorpt_correction_T_min     0.6360
_exptl_absorpt_correction_T_max     0.8258
_diffrn_ambient_temperature     90(2)
_diffrn_source     'fine-focus sealed tube'
_diffrn_radiation_type     MoK\a
_diffrn_radiation_wavelength     0.71073
_diffrn_measurement_device_type     'Nonius KappaCCD diffractometer'
_diffrn_measurement_method     '\w scans at fixed \c=55\%'
_diffrn_detector_area_resol_mean     18
_diffrn_reflns_number     12571
_diffrn_reflns_av_R_equivalents     0.0161
_diffrn_reflns_av_unetI/netI     0.0248
_diffrn_reflns_theta_min     1.668
_diffrn_reflns_theta_max     27.498
_diffrn_reflns_theta_full     25.242
_diffrn_measured_fraction_theta_max     0.997
_diffrn_measured_fraction_theta_full     0.998
_diffrn_reflns_limit_h_min     -13
_diffrn_reflns_limit_h_max     13
_diffrn_reflns_limit_k_min     -14
_diffrn_reflns_limit_k_max     14
_diffrn_reflns_limit_l_min     -16
_diffrn_reflns_limit_l_max     16
_refine_special_details     ?
_reflns_number_total     6335
_reflns_number_gt     5914
_reflns_threshold_expression     'I > 2\s(I)'
_refine_ls_structure_factor_coef     Fsqd
_refine_ls_matrix_type     full
_refine_ls_R_factor_all     0.0260
_refine_ls_R_factor_gt     0.0234
_refine_ls_wR_factor_gt     0.0594
_refine_ls_wR_factor_ref     0.0607
_refine_ls_goodness_of_fit_ref     1.045
_refine_ls_restrained_S_all     1.045
_refine_ls_number_reflns     6335
_refine_ls_number_parameters     380
_refine_ls_number_restraints     0
_refine_ls_hydrogen_treatment     constr
_refine_ls_weighting_scheme     calc
_refine_ls_weighting_details
              'w=1/[\s^2^(Fo^2^)+(0.0208P)^2^+0.9758P] where P=(Fo^2^+2Fc^2^)/3'
_atom_sites_solution_hydrogens     geom
_atom_sites_solution_primary     direct
_atom_sites_solution_secondary     difmap
_refine_ls_shift/su_max     0.002
_refine_ls_shift/su_mean     0.000
_refine_diff_density_max     0.361
_refine_diff_density_min     -0.394
_refine_ls_extinction_method     none
_refine_ls_extinction_coef     .
loop_
    _atom_type_symbol
    _atom_type_description
    _atom_type_scat_dispersion_real
    _atom_type_scat_dispersion_imag
    _atom_type_scat_source
    'C' 'C' 0.0033 0.0016
                         'International Tables Vol C Tables 4.2.6.8 and 6.1.1.4'
    'H' 'H' 0.0000 0.0000
                         'International Tables Vol C Tables 4.2.6.8 and 6.1.1.4'
    'N' 'N' 0.0061 0.0033
                         'International Tables Vol C Tables 4.2.6.8 and 6.1.1.4'
    'O' 'O' 0.0106 0.0060
                         'International Tables Vol C Tables 4.2.6.8 and 6.1.1.4'
    'S' 'S' 0.1246 0.1234
                         'International Tables Vol C Tables 4.2.6.8 and 6.1.1.4'
    'Cu' 'Cu' 0.3201 1.2651
                         'International Tables Vol C Tables 4.2.6.8 and 6.1.1.4'
_computing_data_collection
;
COLLECT (Nonius, 2002)
;
_computing_cell_refinement
;
Denzo-SMN (Otwinowski & Minor, 1997)
;
_computing_data_reduction
;
Denzo-SMN (Otwinowski & Minor, 1997)
;
_computing_structure_solution
;
SHELXS97 (Sheldrick, 2008)
;
_computing_structure_refinement
;
<i>SHELXL2018/3</i> (Sheldrick, 2015)
;
_computing_molecular_graphics
;
XP in SHELXTL (Sheldrick, 2008) and Mercury (Macrae <i>et al.</i>,
2020)
;
_computing_publication_material
;
publCIF (Westrip, 2010)
;
loop_
    _atom_site_type_symbol
    _atom_site_label
    _atom_site_fract_x
    _atom_site_fract_y
    _atom_site_fract_z
    _atom_site_U_iso_or_equiv
    _atom_site_adp_type
    _atom_site_calc_flag
    _atom_site_occupancy
    _atom_site_disorder_assembly
    _atom_site_disorder_group
    Cu Cu1 0.37846(2) 0.99509(2) 0.01065(2) 0.00993(5) Uani d 1 . .
    C C20 0.00546(18) 1.0018(2) 0.19864(15) 0.0383(4) Uani d 1 . .
    H H20A 0.021784 0.918044 0.249462 0.057 Uiso calc 1 . .
    H H20B -0.082418 1.027638 0.165040 0.057 Uiso calc 1 . .
    H H20C 0.012133 1.066883 0.238691 0.057 Uiso calc 1 . .
    C C21 0.10207(15) 0.99118(16) 0.11335(13) 0.0219(3) Uani d 1 . .
    N N22 0.17853(12) 0.98250(13) 0.04760(11) 0.0210(3) Uani d 1 . .
    C C1A 0.73172(13) 0.54587(13) -0.03417(11) 0.0129(3) Uani d 1 . .
    C C2A 0.63214(13) 0.61581(13) 0.02586(10) 0.0121(3) Uani d 1 . .
    C C3A 0.57027(13) 0.55063(13) 0.10719(11) 0.0131(3) Uani d 1 . .
    H H3A 0.502908 0.597453 0.147404 0.016 Uiso calc 1 . .
    C C4A 0.60775(13) 0.41742(13) 0.12878(11) 0.0135(3) Uani d 1 . .
    C C5A 0.70116(14) 0.34601(13) 0.06829(11) 0.0154(3) Uani d 1 . .
    H H5A 0.723021 0.254424 0.082499 0.018 Uiso calc 1 . .
    C C6A 0.76180(14) 0.41077(14) -0.01307(12) 0.0161(3) Uani d 1 . .
    H H6A 0.825160 0.362840 -0.055605 0.019 Uiso calc 1 . .
    S S7A 0.81150(3) 0.63183(3) -0.13466(3) 0.01537(8) Uani d 1 . .
    C C8A 0.90777(13) 0.50792(13) -0.20027(11) 0.0141(3) Uani d 1 . .
    C C9A 0.87216(14) 0.50745(14) -0.30608(12) 0.0164(3) Uani d 1 . .
    H H9A 0.796224 0.570717 -0.341701 0.020 Uiso calc 1 . .
    C C10A 0.94849(14) 0.41366(15) -0.35961(12) 0.0199(3) Uani d 1 . .
    H H10A 0.925925 0.414027 -0.432642 0.024 Uiso calc 1 . .
    C C11A 1.05753(15) 0.31967(15) -0.30620(13) 0.0220(3) Uani d 1 . .
    H H11A 1.108205 0.254619 -0.342354 0.026 Uiso calc 1 . .
    C C12A 1.09315(14) 0.31990(15) -0.20054(13) 0.0211(3) Uani d 1 . .
    H H12A 1.167443 0.254741 -0.164227 0.025 Uiso calc 1 . .
    C C13A 1.01995(14) 0.41563(15) -0.14789(12) 0.0176(3) Uani d 1 . .
    H H13A 1.046003 0.418341 -0.076659 0.021 Uiso calc 1 . .
    C C14A 0.58662(13) 0.76073(13) 0.00758(10) 0.0119(2) Uani d 1 . .
    O O15A 0.32797(9) 1.18158(9) 0.00850(8) 0.0148(2) Uani d 1 . .
    O O16A 0.46503(10) 0.81172(9) 0.01343(8) 0.0167(2) Uani d 1 . .
    N N17A 0.54354(12) 0.34971(12) 0.21587(9) 0.0167(2) Uani d 1 . .
    O O18A 0.57926(13) 0.23095(10) 0.23492(9) 0.0291(3) Uani d 1 . .
    O O19A 0.45741(11) 0.41481(10) 0.26574(9) 0.0218(2) Uani d 1 . .
    C C1B 0.47177(13) 0.84097(13) 0.39310(11) 0.0132(3) Uani d 1 . .
    C C2B 0.55474(13) 0.90071(13) 0.32621(11) 0.0123(3) Uani d 1 . .
    C C3B 0.66210(13) 0.91810(13) 0.37284(11) 0.0132(3) Uani d 1 . .
    H H3B 0.718486 0.957058 0.328018 0.016 Uiso calc 1 . .
    C C4B 0.68656(13) 0.87855(13) 0.48456(11) 0.0135(3) Uani d 1 . .
    C C5B 0.60457(14) 0.82457(13) 0.55299(11) 0.0146(3) Uani d 1 . .
    H H5B 0.620979 0.800878 0.630000 0.018 Uiso calc 1 . .
    C C6B 0.49851(13) 0.80600(13) 0.50678(11) 0.0146(3) Uani d 1 . .
    H H6B 0.442099 0.768585 0.553019 0.017 Uiso calc 1 . .
    S S7B 0.34082(3) 0.80704(4) 0.33483(3) 0.01856(8) Uani d 1 . .
    C C8B 0.28760(13) 0.71437(14) 0.45143(11) 0.0161(3) Uani d 1 . .
    C C9B 0.18868(14) 0.77613(15) 0.51410(13) 0.0203(3) Uani d 1 . .
    H H9B 0.148411 0.866897 0.493867 0.024 Uiso calc 1 . .
    C C10B 0.14911(15) 0.70463(16) 0.60623(13) 0.0228(3) Uani d 1 . .
    H H10B 0.082094 0.746774 0.649382 0.027 Uiso calc 1 . .
    C C11B 0.20682(15) 0.57216(16) 0.63558(12) 0.0221(3) Uani d 1 . .
    H H11B 0.181478 0.523963 0.700033 0.026 Uiso calc 1 . .
    C C12B 0.30193(15) 0.50986(15) 0.57050(13) 0.0210(3) Uani d 1 . .
    H H12B 0.339840 0.418677 0.589475 0.025 Uiso calc 1 . .
    C C13B 0.34171(14) 0.58063(14) 0.47772(12) 0.0177(3) Uani d 1 . .
    H H13B 0.405530 0.537858 0.432525 0.021 Uiso calc 1 . .
    C C14B 0.53438(13) 0.94456(13) 0.20461(11) 0.0127(3) Uani d 1 . .
    O O15B 0.36927(9) 1.03736(9) -0.14980(8) 0.01443(19) Uani d 1 . .
    O O16B 0.42258(10) 0.95862(10) 0.16679(8) 0.0179(2) Uani d 1 . .
    N N17B 0.80353(12) 0.89184(12) 0.53147(10) 0.0176(2) Uani d 1 . .
    O O18B 0.81739(12) 0.86967(12) 0.63151(9) 0.0276(3) Uani d 1 . .
    O O19B 0.88348(10) 0.92404(11) 0.46750(9) 0.0218(2) Uani d 1 . .
loop_
    _atom_site_aniso_label
    _atom_site_aniso_U_11
    _atom_site_aniso_U_22
    _atom_site_aniso_U_33
    _atom_site_aniso_U_12
    _atom_site_aniso_U_13
    _atom_site_aniso_U_23
    Cu1 0.01075(8) 0.00931(8) 0.00903(8) -0.00330(6) 0.00151(6) -0.00015(6)
    C20 0.0299(9) 0.0581(13) 0.0299(9) -0.0159(9) 0.0122(8) -0.0135(9)
    C21 0.0170(7) 0.0264(8) 0.0228(8) -0.0082(6) -0.0015(6) -0.0034(6)
    N22 0.0148(6) 0.0245(7) 0.0233(6) -0.0080(5) 0.0009(5) -0.0010(5)
    C1A 0.0140(6) 0.0137(6) 0.0112(6) -0.0047(5) 0.0003(5) -0.0022(5)
    C2A 0.0143(6) 0.0115(6) 0.0104(6) -0.0037(5) -0.0011(5) -0.0018(5)
    C3A 0.0150(6) 0.0133(6) 0.0105(6) -0.0037(5) 0.0001(5) -0.0025(5)
    C4A 0.0173(6) 0.0136(6) 0.0099(6) -0.0068(5) 0.0002(5) 0.0000(5)
    C5A 0.0183(7) 0.0106(6) 0.0163(6) -0.0035(5) -0.0010(5) -0.0019(5)
    C6A 0.0169(7) 0.0140(7) 0.0177(7) -0.0037(5) 0.0028(5) -0.0055(5)
    S7A 0.01914(17) 0.01343(16) 0.01462(16) -0.00625(13) 0.00703(13)
                                                                    -0.00429(12)
    C8A 0.0141(6) 0.0146(6) 0.0146(6) -0.0054(5) 0.0047(5) -0.0040(5)
    C9A 0.0135(6) 0.0179(7) 0.0165(7) -0.0030(5) 0.0004(5) -0.0036(5)
    C10A 0.0186(7) 0.0262(8) 0.0175(7) -0.0068(6) 0.0016(5) -0.0103(6)
    C11A 0.0177(7) 0.0212(8) 0.0286(8) -0.0039(6) 0.0068(6) -0.0122(6)
    C12A 0.0136(7) 0.0202(7) 0.0256(8) -0.0014(6) 0.0008(6) -0.0015(6)
    C13A 0.0154(7) 0.0230(7) 0.0142(6) -0.0067(6) 0.0008(5) -0.0022(5)
    C14A 0.0165(6) 0.0115(6) 0.0070(6) -0.0035(5) 0.0009(5) -0.0012(5)
    O15A 0.0164(5) 0.0110(5) 0.0177(5) -0.0050(4) 0.0039(4) -0.0039(4)
    O16A 0.0149(5) 0.0102(5) 0.0231(5) -0.0029(4) 0.0014(4) -0.0009(4)
    N17A 0.0243(6) 0.0150(6) 0.0116(5) -0.0087(5) 0.0004(5) -0.0004(4)
    O18A 0.0527(8) 0.0130(5) 0.0222(6) -0.0134(5) 0.0126(5) -0.0016(4)
    O19A 0.0243(5) 0.0208(5) 0.0188(5) -0.0072(4) 0.0082(4) -0.0015(4)
    C1B 0.0130(6) 0.0118(6) 0.0127(6) -0.0017(5) 0.0005(5) -0.0013(5)
    C2B 0.0140(6) 0.0098(6) 0.0109(6) -0.0008(5) 0.0020(5) -0.0017(5)
    C3B 0.0149(6) 0.0108(6) 0.0133(6) -0.0028(5) 0.0034(5) -0.0031(5)
    C4B 0.0135(6) 0.0125(6) 0.0147(6) -0.0032(5) 0.0003(5) -0.0043(5)
    C5B 0.0182(7) 0.0133(6) 0.0104(6) -0.0025(5) 0.0010(5) -0.0016(5)
    C6B 0.0154(6) 0.0151(7) 0.0118(6) -0.0042(5) 0.0032(5) -0.0007(5)
    S7B 0.01666(17) 0.02532(19) 0.01348(16) -0.01036(14) -0.00195(13)
                                                                     0.00278(13)
    C8B 0.0139(6) 0.0204(7) 0.0144(6) -0.0077(5) 0.0000(5) -0.0006(5)
    C9B 0.0181(7) 0.0177(7) 0.0269(8) -0.0069(6) 0.0033(6) -0.0066(6)
    C10B 0.0210(7) 0.0297(8) 0.0239(8) -0.0124(6) 0.0093(6) -0.0134(6)
    C11B 0.0228(7) 0.0304(8) 0.0163(7) -0.0158(7) 0.0014(6) -0.0007(6)
    C12B 0.0194(7) 0.0187(7) 0.0226(7) -0.0060(6) -0.0029(6) 0.0015(6)
    C13B 0.0133(6) 0.0209(7) 0.0178(7) -0.0036(5) 0.0000(5) -0.0041(6)
    C14B 0.0167(6) 0.0088(6) 0.0111(6) -0.0020(5) 0.0016(5) -0.0018(5)
    O15B 0.0153(5) 0.0167(5) 0.0099(4) -0.0040(4) 0.0027(4) -0.0015(4)
    O16B 0.0172(5) 0.0245(5) 0.0104(4) -0.0073(4) 0.0004(4) 0.0017(4)
    N17B 0.0187(6) 0.0177(6) 0.0180(6) -0.0065(5) -0.0004(5) -0.0059(5)
    O18B 0.0295(6) 0.0413(7) 0.0168(5) -0.0159(5) -0.0035(4) -0.0080(5)
    O19B 0.0196(5) 0.0248(6) 0.0243(5) -0.0116(4) 0.0030(4) -0.0053(4)
_geom_special_details
;
 All esds (except the esd in the dihedral angle between two l.s. planes)
 are estimated using the full covariance matrix.  The cell esds are taken
 into account individually in the estimation of esds in distances, angles
 and torsion angles; correlations between esds in cell parameters are only
 used when they are defined by crystal symmetry.  An approximate (isotropic)
 treatment of cell esds is used for estimating esds involving l.s. planes.
;
loop_
    _geom_bond_atom_site_label_1
    _geom_bond_atom_site_label_2
    _geom_bond_site_symmetry_2
    _geom_bond_distance
    _geom_bond_publ_flag
    Cu1 O16B . 1.9505(10) ?
    Cu1 O16A . 1.9576(10) ?
    Cu1 O15B . 1.9588(9) ?
    Cu1 O15A . 1.9685(10) ?
    Cu1 N22 . 2.2206(12) ?
    Cu1 Cu1 2_675 2.6478(3) ?
    C20 C21 . 1.460(2) ?
    C20 H20A . 0.9800 ?
    C20 H20B . 0.9800 ?
    C20 H20C . 0.9800 ?
    C21 N22 . 1.139(2) ?
    C1A C6A . 1.4032(19) ?
    C1A C2A . 1.4123(18) ?
    C1A S7A . 1.7734(14) ?
    C2A C3A . 1.3919(18) ?
    C2A C14A . 1.5017(18) ?
    C3A C4A . 1.3785(19) ?
    C3A H3A . 0.9500 ?
    C4A C5A . 1.3865(19) ?
    C4A N17A . 1.4654(17) ?
    C5A C6A . 1.3816(19) ?
    C5A H5A . 0.9500 ?
    C6A H6A . 0.9500 ?
    S7A C8A . 1.7840(14) ?
    C8A C9A . 1.3887(19) ?
    C8A C13A . 1.397(2) ?
    C9A C10A . 1.392(2) ?
    C9A H9A . 0.9500 ?
    C10A C11A . 1.387(2) ?
    C10A H10A . 0.9500 ?
    C11A C12A . 1.386(2) ?
    C11A H11A . 0.9500 ?
    C12A C13A . 1.389(2) ?
    C12A H12A . 0.9500 ?
    C13A H13A . 0.9500 ?
    C14A O15A 2_675 1.2574(17) ?
    C14A O16A . 1.2624(17) ?
    N17A O18A . 1.2287(16) ?
    N17A O19A . 1.2287(16) ?
    C1B C6B . 1.4062(18) ?
    C1B C2B . 1.4176(18) ?
    C1B S7B . 1.7746(14) ?
    C2B C3B . 1.3893(19) ?
    C2B C14B . 1.4966(18) ?
    C3B C4B . 1.3808(19) ?
    C3B H3B . 0.9500 ?
    C4B C5B . 1.3862(19) ?
    C4B N17B . 1.4623(18) ?
    C5B C6B . 1.381(2) ?
    C5B H5B . 0.9500 ?
    C6B H6B . 0.9500 ?
    S7B C8B . 1.7839(14) ?
    C8B C13B . 1.391(2) ?
    C8B C9B . 1.392(2) ?
    C9B C10B . 1.388(2) ?
    C9B H9B . 0.9500 ?
    C10B C11B . 1.385(2) ?
    C10B H10B . 0.9500 ?
    C11B C12B . 1.390(2) ?
    C11B H11B . 0.9500 ?
    C12B C13B . 1.391(2) ?
    C12B H12B . 0.9500 ?
    C13B H13B . 0.9500 ?
    C14B O16B . 1.2574(17) ?
    C14B O15B 2_675 1.2655(16) ?
    N17B O18B . 1.2267(16) ?
    N17B O19B . 1.2349(16) ?
loop_
    _geom_angle_atom_site_label_1
    _geom_angle_atom_site_label_2
    _geom_angle_atom_site_label_3
    _geom_angle_site_symmetry_1
    _geom_angle_site_symmetry_3
    _geom_angle
    _geom_angle_publ_flag
    O16B Cu1 O16A . . 87.64(4) ?
    O16B Cu1 O15B . . 168.27(4) ?
    O16A Cu1 O15B . . 91.98(4) ?
    O16B Cu1 O15A . . 89.65(4) ?
    O16A Cu1 O15A . . 168.31(4) ?
    O15B Cu1 O15A . . 88.37(4) ?
    O16B Cu1 N22 . . 90.57(4) ?
    O16A Cu1 N22 . . 97.89(5) ?
    O15B Cu1 N22 . . 101.10(4) ?
    O15A Cu1 N22 . . 93.50(4) ?
    O16B Cu1 Cu1 . 2_675 83.35(3) ?
    O16A Cu1 Cu1 . 2_675 81.95(3) ?
    O15B Cu1 Cu1 . 2_675 84.98(3) ?
    O15A Cu1 Cu1 . 2_675 86.45(3) ?
    N22 Cu1 Cu1 . 2_675 173.92(4) ?
    C21 C20 H20A . . 109.5 ?
    C21 C20 H20B . . 109.5 ?
    H20A C20 H20B . . 109.5 ?
    C21 C20 H20C . . 109.5 ?
    H20A C20 H20C . . 109.5 ?
    H20B C20 H20C . . 109.5 ?
    N22 C21 C20 . . 179.27(17) ?
    C21 N22 Cu1 . . 142.80(12) ?
    C6A C1A C2A . . 118.39(12) ?
    C6A C1A S7A . . 122.63(10) ?
    C2A C1A S7A . . 118.97(10) ?
    C3A C2A C1A . . 120.17(12) ?
    C3A C2A C14A . . 116.23(12) ?
    C1A C2A C14A . . 123.60(12) ?
    C4A C3A C2A . . 119.31(13) ?
    C4A C3A H3A . . 120.3 ?
    C2A C3A H3A . . 120.3 ?
    C3A C4A C5A . . 121.98(12) ?
    C3A C4A N17A . . 118.85(12) ?
    C5A C4A N17A . . 119.13(12) ?
    C6A C5A C4A . . 118.65(13) ?
    C6A C5A H5A . . 120.7 ?
    C4A C5A H5A . . 120.7 ?
    C5A C6A C1A . . 121.35(13) ?
    C5A C6A H6A . . 119.3 ?
    C1A C6A H6A . . 119.3 ?
    C1A S7A C8A . . 102.32(6) ?
    C9A C8A C13A . . 120.39(13) ?
    C9A C8A S7A . . 118.87(11) ?
    C13A C8A S7A . . 120.69(11) ?
    C8A C9A C10A . . 119.57(13) ?
    C8A C9A H9A . . 120.2 ?
    C10A C9A H9A . . 120.2 ?
    C11A C10A C9A . . 119.95(14) ?
    C11A C10A H10A . . 120.0 ?
    C9A C10A H10A . . 120.0 ?
    C12A C11A C10A . . 120.55(14) ?
    C12A C11A H11A . . 119.7 ?
    C10A C11A H11A . . 119.7 ?
    C11A C12A C13A . . 119.84(14) ?
    C11A C12A H12A . . 120.1 ?
    C13A C12A H12A . . 120.1 ?
    C12A C13A C8A . . 119.63(13) ?
    C12A C13A H13A . . 120.2 ?
    C8A C13A H13A . . 120.2 ?
    O15A C14A O16A 2_675 . 126.72(13) ?
    O15A C14A C2A 2_675 . 117.69(12) ?
    O16A C14A C2A . . 115.55(12) ?
    C14A O15A Cu1 2_675 . 119.40(9) ?
    C14A O16A Cu1 . . 125.20(9) ?
    O18A N17A O19A . . 123.80(12) ?
    O18A N17A C4A . . 118.00(12) ?
    O19A N17A C4A . . 118.21(11) ?
    C6B C1B C2B . . 118.05(12) ?
    C6B C1B S7B . . 120.91(10) ?
    C2B C1B S7B . . 121.02(10) ?
    C3B C2B C1B . . 119.99(12) ?
    C3B C2B C14B . . 117.13(12) ?
    C1B C2B C14B . . 122.86(12) ?
    C4B C3B C2B . . 119.77(12) ?
    C4B C3B H3B . . 120.1 ?
    C2B C3B H3B . . 120.1 ?
    C3B C4B C5B . . 121.79(13) ?
    C3B C4B N17B . . 118.98(12) ?
    C5B C4B N17B . . 119.22(12) ?
    C6B C5B C4B . . 118.55(12) ?
    C6B C5B H5B . . 120.7 ?
    C4B C5B H5B . . 120.7 ?
    C5B C6B C1B . . 121.77(13) ?
    C5B C6B H6B . . 119.1 ?
    C1B C6B H6B . . 119.1 ?
    C1B S7B C8B . . 101.35(6) ?
    C13B C8B C9B . . 120.08(13) ?
    C13B C8B S7B . . 120.24(11) ?
    C9B C8B S7B . . 119.66(11) ?
    C10B C9B C8B . . 119.76(14) ?
    C10B C9B H9B . . 120.1 ?
    C8B C9B H9B . . 120.1 ?
    C11B C10B C9B . . 120.33(14) ?
    C11B C10B H10B . . 119.8 ?
    C9B C10B H10B . . 119.8 ?
    C10B C11B C12B . . 119.85(14) ?
    C10B C11B H11B . . 120.1 ?
    C12B C11B H11B . . 120.1 ?
    C11B C12B C13B . . 120.19(14) ?
    C11B C12B H12B . . 119.9 ?
    C13B C12B H12B . . 119.9 ?
    C12B C13B C8B . . 119.66(14) ?
    C12B C13B H13B . . 120.2 ?
    C8B C13B H13B . . 120.2 ?
    O16B C14B O15B . 2_675 126.33(12) ?
    O16B C14B C2B . . 116.29(12) ?
    O15B C14B C2B 2_675 . 117.37(12) ?
    C14B O15B Cu1 2_675 . 121.32(9) ?
    C14B O16B Cu1 . . 123.77(9) ?
    O18B N17B O19B . . 123.72(12) ?
    O18B N17B C4B . . 118.56(12) ?
    O19B N17B C4B . . 117.72(12) ?
loop_
    _geom_torsion_atom_site_label_1
    _geom_torsion_atom_site_label_2
    _geom_torsion_atom_site_label_3
    _geom_torsion_atom_site_label_4
    _geom_torsion_site_symmetry_1
    _geom_torsion_site_symmetry_2
    _geom_torsion_site_symmetry_3
    _geom_torsion_site_symmetry_4
    _geom_torsion
    _geom_torsion_publ_flag
    C6A C1A C2A C3A . . . . 2.85(19) ?
    S7A C1A C2A C3A . . . . -178.32(10) ?
    C6A C1A C2A C14A . . . . -177.17(12) ?
    S7A C1A C2A C14A . . . . 1.66(18) ?
    C1A C2A C3A C4A . . . . 0.4(2) ?
    C14A C2A C3A C4A . . . . -179.61(12) ?
    C2A C3A C4A C5A . . . . -3.2(2) ?
    C2A C3A C4A N17A . . . . 178.95(12) ?
    C3A C4A C5A C6A . . . . 2.6(2) ?
    N17A C4A C5A C6A . . . . -179.52(12) ?
    C4A C5A C6A C1A . . . . 0.8(2) ?
    C2A C1A C6A C5A . . . . -3.4(2) ?
    S7A C1A C6A C5A . . . . 177.77(11) ?
    C6A C1A S7A C8A . . . . 7.14(13) ?
    C2A C1A S7A C8A . . . . -171.63(11) ?
    C1A S7A C8A C9A . . . . 108.76(12) ?
    C1A S7A C8A C13A . . . . -73.62(12) ?
    C13A C8A C9A C10A . . . . 0.5(2) ?
    S7A C8A C9A C10A . . . . 178.11(11) ?
    C8A C9A C10A C11A . . . . 1.5(2) ?
    C9A C10A C11A C12A . . . . -1.5(2) ?
    C10A C11A C12A C13A . . . . -0.6(2) ?
    C11A C12A C13A C8A . . . . 2.6(2) ?
    C9A C8A C13A C12A . . . . -2.6(2) ?
    S7A C8A C13A C12A . . . . 179.85(11) ?
    C3A C2A C14A O15A . . . 2_675 138.82(13) ?
    C1A C2A C14A O15A . . . 2_675 -41.16(18) ?
    C3A C2A C14A O16A . . . . -39.11(17) ?
    C1A C2A C14A O16A . . . . 140.91(13) ?
    O15A C14A O16A Cu1 2_675 . . . -5.3(2) ?
    C2A C14A O16A Cu1 . . . . 172.44(8) ?
    C3A C4A N17A O18A . . . . -179.13(13) ?
    C5A C4A N17A O18A . . . . 2.94(19) ?
    C3A C4A N17A O19A . . . . 0.73(19) ?
    C5A C4A N17A O19A . . . . -177.20(13) ?
    C6B C1B C2B C3B . . . . 2.74(19) ?
    S7B C1B C2B C3B . . . . -175.48(10) ?
    C6B C1B C2B C14B . . . . -178.72(12) ?
    S7B C1B C2B C14B . . . . 3.05(18) ?
    C1B C2B C3B C4B . . . . -0.8(2) ?
    C14B C2B C3B C4B . . . . -179.46(12) ?
    C2B C3B C4B C5B . . . . -1.8(2) ?
    C2B C3B C4B N17B . . . . 177.03(12) ?
    C3B C4B C5B C6B . . . . 2.4(2) ?
    N17B C4B C5B C6B . . . . -176.42(12) ?
    C4B C5B C6B C1B . . . . -0.4(2) ?
    C2B C1B C6B C5B . . . . -2.1(2) ?
    S7B C1B C6B C5B . . . . 176.08(11) ?
    C6B C1B S7B C8B . . . . -5.99(13) ?
    C2B C1B S7B C8B . . . . 172.19(11) ?
    C1B S7B C8B C13B . . . . -89.83(12) ?
    C1B S7B C8B C9B . . . . 92.16(12) ?
    C13B C8B C9B C10B . . . . 3.4(2) ?
    S7B C8B C9B C10B . . . . -178.58(12) ?
    C8B C9B C10B C11B . . . . -0.5(2) ?
    C9B C10B C11B C12B . . . . -2.1(2) ?
    C10B C11B C12B C13B . . . . 1.7(2) ?
    C11B C12B C13B C8B . . . . 1.2(2) ?
    C9B C8B C13B C12B . . . . -3.7(2) ?
    S7B C8B C13B C12B . . . . 178.26(11) ?
    C3B C2B C14B O16B . . . . -162.85(12) ?
    C1B C2B C14B O16B . . . . 18.58(19) ?
    C3B C2B C14B O15B . . . 2_675 17.83(18) ?
    C1B C2B C14B O15B . . . 2_675 -160.74(13) ?
    O15B C14B O16B Cu1 2_675 . . . 6.7(2) ?
    C2B C14B O16B Cu1 . . . . -172.57(9) ?
    C3B C4B N17B O18B . . . . 172.27(13) ?
    C5B C4B N17B O18B . . . . -8.87(19) ?
    C3B C4B N17B O19B . . . . -8.25(19) ?
    C5B C4B N17B O19B . . . . 170.61(13) ?
loop_
    _geom_hbond_atom_site_label_D
    _geom_hbond_atom_site_label_H
    _geom_hbond_atom_site_label_A
    _geom_hbond_site_symmetry_A
    _geom_hbond_distance_DH
    _geom_hbond_distance_HA
    _geom_hbond_distance_DA
    _geom_hbond_angle_DHA
    _geom_hbond_publ_flag
    C6B H6B O18A 2_666 0.95 2.65 3.2785(17) 124.0 no
    C9B H9B O19B 2_676 0.95 2.39 3.2351(19) 148.2 yes
    C10 H10A Cg4 2_665 0.95 2.63 3.4171(17) 140 yes
_shelx_space_group_comment
;
The symmetry employed for this shelxl refinement is uniquely defined
by the following loop, which should always be used as a source of
symmetry information in preference to the above space-group names.
They are only intended as comments.
;
_shelx_estimated_absorpt_T_min     0.636
_shelx_estimated_absorpt_T_max     0.826
_shelx_hkl_file
;
 -13  -9  -2    3.88    5.40   1
 -13  -8  -4  325.44   17.68   1
 -13  -8  -3   79.57    5.53   1
 -13  -8  -2    1.80    2.60   1
 -13  -8  -1   13.40    3.00   1
 -13  -8   2  358.72   25.76   1
 -13  -7  -5   19.98    3.58   1
 -13  -7  -4   11.63    3.68   1
 -13  -7  -3   16.08    4.41   1
 -13  -7  -2  124.77    9.16   1
 -13  -7  -1    0.30    3.52   1
 -13  -7   0  440.16   29.37   1
 -13  -7   1   57.76    7.14   1
 -13  -6  -6   27.04    3.95   1
 -13  -6  -5  366.34   17.99   1
 -13  -6  -4  117.29    6.93   1
 -13  -6  -3   -1.10    5.31   1
 -13  -6  -2  723.61   45.73   1
 -13  -6  -1   42.38    5.86   1
 -13  -6   0  370.95   22.73   1
 -13  -6   1   93.51    7.93   1
 -13  -6   2   99.80    9.39   1
 -13  -5  -6  111.09    7.17   1
 -13  -5  -5  210.25   15.37   1
 -13  -5  -4  304.15   20.58   1
 -13  -5  -3   18.58    4.40   1
 -13  -5  -2   87.05    7.65   1
 -13  -5  -1  174.50   11.36   1
 -13  -5   0   25.91    4.68   1
 -13  -5   1  638.57   41.95   1
 -13  -5   2  232.56   14.03   1
 -13  -5   3  260.50   15.17   1
 -13  -5   4  122.54    9.30   1
 -13  -4  -6   24.90    5.09   1
 -13  -4  -5   37.70    5.65   1
 -13  -4  -4   88.17    8.83   1
 -13  -4  -3    8.53    4.03   1
 -13  -4  -2   13.40    4.47   1
 -13  -4  -1  203.06   13.68   1
 -13  -4   0   65.45    6.63   1
 -13  -4   1   24.90    4.29   1
 -13  -4   2  196.56   13.18   1
 -13  -4   3   37.09    5.60   1
 -13  -4   4   86.30    7.43   1
 -13  -4   5  169.00    8.58   1
 -13  -3  -5   17.64    5.04   1
 -13  -3  -4  296.87   21.71   1
 -13  -3  -3  320.77   21.85   1
 -13  -3  -2    3.39    3.61   1
 -13  -3  -1  147.38   11.41   1
 -13  -3   0  245.55   13.48   1
 -13  -3   1   53.14    6.12   1
 -13  -3   2  343.73   24.10   1
 -13  -3   3  185.23   14.43   1
 -13  -3   4  357.59   18.15   1
 -13  -3   5   96.63    6.29   1
 -13  -2  -5  150.31   13.00   1
 -13  -2  -4   37.95    5.67   1
 -13  -2  -3   25.60    6.17   1
 -13  -2  -2   54.02    5.29   1
 -13  -2  -1    9.80    3.69   1
 -13  -2   0  232.26   16.46   1
 -13  -2   1   44.36    5.86   1
 -13  -2   2   65.45    6.63   1
 -13  -2   3   77.62    7.75   1
 -13  -2   4   -2.10    2.29   1
 -13  -2   5    4.28    2.48   1
 -13  -1  -4   11.42    4.39   1
 -13  -1  -3  134.79   10.45   1
 -13  -1  -2  171.09   12.30   1
 -13  -1  -1   32.15    4.42   1
 -13  -1   0   31.81    4.62   1
 -13  -1   1  329.42   22.14   1
 -13  -1   2   -1.90    4.80   1
 -13  -1   3   92.74    5.78   1
 -13  -1   4  133.40    7.16   1
 -13   0  -2   56.25    6.60   1
 -13   0  -1   45.56    6.21   1
 -13   0   0   -3.80    5.19   1
 -13   0   1  416.16   26.93   1
 -13   0   2   51.84    6.05   1
 -13   0   3  247.75   11.02   1
 -12 -10  -5   22.75    3.34   1
 -12 -10  -4  167.70    9.32   1
 -12 -10  -1  169.52   14.32   1
 -12 -10   0   10.63    3.72   1
 -12 -10   1   84.64    9.02   1
 -12  -9  -7   98.01    6.93   1
 -12  -9  -6  250.27   12.02   1
 -12  -9  -5   16.81    4.02   1
 -12  -9  -4   97.81    6.33   1
 -12  -9  -3  225.00   12.00   1
 -12  -9  -2    0.30    2.31   1
 -12  -9   0   92.93    7.71   1
 -12  -9   1   51.55    5.03   1
 -12  -9   2  234.70   13.79   1
 -12  -9   3  118.59    9.15   1
 -12  -8  -7   18.49    4.73   1
 -12  -8  -6  243.36   11.86   1
 -12  -8  -5   33.87    4.19   1
 -12  -8  -4    1.39    2.69   1
 -12  -8  -3 1013.79   42.67   1
 -12  -8  -2  266.67   12.74   1
 -12  -8  -1  190.44    9.11   1
 -12  -8   0  250.27    9.18   1
 -12  -8   1    1.10    2.60   1
 -12  -8   2   16.00    3.52   1
 -12  -8   3   29.48    4.89   1
 -12  -8   4  226.50   15.65   1
 -12  -7  -8  297.56   14.84   1
 -12  -7  -7   15.13    3.81   1
 -12  -7  -6   40.45    4.32   1
 -12  -7  -5  749.12   32.30   1
 -12  -7  -4   57.15    4.23   1
 -12  -7  -3  204.49    9.44   1
 -12  -7  -2  114.06    6.41   1
 -12  -7  -1    0.40    3.78   1
 -12  -7   0   25.40    5.04   1
 -12  -7   1  228.01    9.66   1
 -12  -7   2  198.53    8.45   1
 -12  -7   3  189.34   11.01   1
 -12  -7   4  262.76   18.80   1
 -12  -6  -8  255.36   13.10   1
 -12  -6  -7  493.73   22.22   1
 -12  -6  -6   34.11    4.09   1
 -12  -6  -5   77.44    5.10   1
 -12  -6  -4  207.94    9.81   1
 -12  -6  -3   66.75    6.54   1
 -12  -6  -2  503.55   26.03   1
 -12  -6  -1  614.05   31.72   1
 -12  -6   0   13.10    2.97   1
 -12  -6   1  408.04   16.97   1
 -12  -6   2  132.02    7.35   1
 -12  -6   3   15.68    2.61   1
 -12  -6   5   91.97    7.86   1
 -12  -6   6   63.20    7.31   1
 -12  -5  -8    4.49    3.31   1
 -12  -5  -7  142.09    7.39   1
 -12  -5  -6   -1.59    2.49   1
 -12  -5  -5  134.10    9.96   1
 -12  -5  -4  206.21   13.79   1
 -12  -5  -3   87.05    6.90   1
 -12  -5  -2  363.28   18.68   1
 -12  -5  -1  545.22   28.02   1
 -12  -5   0   -0.40    3.59   1
 -12  -5   1  172.40   10.50   1
 -12  -5   2    6.40    2.88   1
 -12  -5   3  466.13   28.50   1
 -12  -5   4   99.80    5.79   1
 -12  -5   5  686.44   28.30   1
 -12  -5   6   71.23    8.27   1
 -12  -5   7  115.78    9.90   1
 -12  -4  -8    4.41    4.12   1
 -12  -4  -7  265.36   13.36   1
 -12  -4  -6  129.28   11.60   1
 -12  -4  -5   25.10    4.51   1
 -12  -4  -4  196.00   13.16   1
 -12  -4  -3  110.25    8.19   1
 -12  -4  -2    2.50    2.50   1
 -12  -4  -1   19.62    4.08   1
 -12  -4   0   35.88    5.15   1
 -12  -4   1   59.14    5.08   1
 -12  -4   2  722.00   37.62   1
 -12  -4   3  197.40   10.96   1
 -12  -4   4   31.47    2.69   1
 -12  -4   5   26.11    2.96   1
 -12  -4   6  134.33    8.11   1
 -12  -4   7   14.36    3.79   1
 -12  -3  -8  324.72   14.42   1
 -12  -3  -7   47.33    4.13   1
 -12  -3  -6  289.00   19.72   1
 -12  -3  -5   -5.02    4.52   1
 -12  -3  -4   76.21    6.98   1
 -12  -3  -3  355.70   19.99   1
 -12  -3  -2  418.20   21.27   1
 -12  -3  -1  347.08   20.12   1
 -12  -3   0 1359.40   66.37   1
 -12  -3   1  185.78   11.18   1
 -12  -3   2   73.62    6.18   1
 -12  -3   3  100.20    5.41   1
 -12  -3   4   28.41    3.20   1
 -12  -3   5  115.35    6.66   1
 -12  -3   6  780.64   36.88   1
 -12  -3   7  195.72    9.79   1
 -12  -2  -7    1.39    3.68   1
 -12  -2  -6  212.87   15.17   1
 -12  -2  -5  410.47   27.55   1
 -12  -2  -4   44.09    5.71   1
 -12  -2  -3  590.00   33.52   1
 -12  -2  -2  404.81   17.71   1
 -12  -2  -1   -1.00    2.40   1
 -12  -2   0   38.44    4.46   1
 -12  -2   1   23.33    3.96   1
 -12  -2   2   11.70    4.51   1
 -12  -2   3  704.37   29.19   1
 -12  -2   4  808.83   29.58   1
 -12  -2   5    4.80    2.10   1
 -12  -2   6  103.23    6.30   1
 -12  -2   7   53.73    4.25   1
 -12  -1  -7  131.79   10.10   1
 -12  -1  -6   83.36    8.58   1
 -12  -1  -5  351.56   21.75   1
 -12  -1  -4   23.81    4.49   1
 -12  -1  -3    1.30    3.01   1
 -12  -1  -2  263.74   16.56   1
 -12  -1  -1  223.50   12.86   1
 -12  -1   0  127.69    8.59   1
 -12  -1   1  732.24   36.26   1
 -12  -1   2  240.25   14.57   1
 -12  -1   3    5.11    2.31   1
 -12  -1   4   52.85    3.63   1
 -12  -1   5  127.24    6.77   1
 -12  -1   6   28.73    3.32   1
 -12  -1   7  325.44   15.51   1
 -12   0  -6    9.00    4.68   1
 -12   0  -5   24.90    6.39   1
 -12   0  -4  169.00   12.22   1
 -12   0  -3  160.28    8.10   1
 -12   0  -2  246.49   10.99   1
 -12   0  -1  283.25   12.45   1
 -12   0   0  143.28    6.94   1
 -12   0   1    5.02    2.02   1
 -12   0   2   48.86    2.94   1
 -12   0   3   33.76    2.67   1
 -12   0   4  115.56    5.16   1
 -12   0   5  170.04    7.30   1
 -12   0   6   60.37    4.04   1
 -12   0   7  288.66   15.63   1
 -12   1  -5    1.69    3.09   1
 -12   1  -4  683.82   32.43   1
 -12   1  -3    6.20    2.99   1
 -12   1  -2  174.50    8.45   1
 -12   1  -1   84.09    5.14   1
 -12   1   0    4.88    2.92   1
 -12   1   1    3.50    2.09   1
 -12   1   2  247.43    8.81   1
 -12   1   3   99.80    4.99   1
 -12   1   4  327.97   12.68   1
 -12   1   5  128.82    5.68   1
 -12   1   6   53.44    3.36   1
 -12   2  -3  121.66    7.50   1
 -12   2  -2   65.77    4.70   1
 -12   2  -1  167.70    9.58   1
 -12   2   0  709.69   34.10   1
 -12   2   1  387.70   19.69   1
 -12   2   2   94.67    5.84   1
 -12   2   3   81.72    5.42   1
 -12   2   4   75.00    3.98   1
 -12   2   5   15.52    2.60   1
 -12   3   0    9.42    2.82   1
 -12   3   1   15.21    3.28   1
 -12   3   2   16.48    3.57   1
 -12   3   3   13.99    4.11   1
 -11 -11  -6  186.87    9.57   1
 -11 -11  -5   75.69    5.74   1
 -11 -11  -2    7.18    4.40   1
 -11 -11  -1  142.80   11.23   1
 -11 -11   0   68.06    5.94   1
 -11 -11   1  343.36   22.98   1
 -11 -11   2  470.89   32.55   1
 -11 -10  -8    4.80    4.12   1
 -11 -10  -7    8.53    3.10   1
 -11 -10  -6    0.40    2.49   1
 -11 -10  -5  201.36    9.65   1
 -11 -10  -4   41.60    3.48   1
 -11 -10  -3  114.49    6.63   1
 -11 -10  -2  188.24   11.80   1
 -11 -10  -1  210.54   14.22   1
 -11 -10   0   53.44    5.70   1
 -11 -10   1   40.07    6.33   1
 -11 -10   2    3.80    3.71   1
 -11 -10   3   83.54    7.31   1
 -11 -10   4   35.64    5.97   1
 -11  -9  -9   13.03    3.90   1
 -11  -9  -8    2.99    3.70   1
 -11  -9  -7   38.69    4.60   1
 -11  -9  -6   89.68    6.06   1
 -11  -9  -5   66.26    4.72   1
 -11  -9  -4  229.52   10.30   1
 -11  -9  -3  181.71    8.09   1
 -11  -9  -2    8.82    2.38   1
 -11  -9  -1   65.45    3.40   1
 -11  -9   0  234.09   16.52   1
 -11  -9   1   36.97    5.23   1
 -11  -9   2  476.11   31.42   1
 -11  -9   3  290.36   19.08   1
 -11  -9   4   58.98    6.14   1
 -11  -9   5    4.08    4.89   1
 -11  -8  -9   18.40    4.72   1
 -11  -8  -8  317.55   13.90   1
 -11  -8  -7    2.50    2.50   1
 -11  -8  -6   53.00    4.08   1
 -11  -8  -5  191.27    8.02   1
 -11  -8  -4   82.45    4.54   1
 -11  -8  -3  118.59    5.01   1
 -11  -8  -2  203.92    8.28   1
 -11  -8  -1    2.50    1.61   1
 -11  -8   0  291.38    9.90   1
 -11  -8   1  262.44    8.10   1
 -11  -8   2   28.30    3.83   1
 -11  -8   3    0.90    3.00   1
 -11  -8   4   78.50    7.62   1
 -11  -8   5    7.02    3.29   1
 -11  -8   6  127.46    7.23   1
 -11  -7 -10    1.49    3.20   1
 -11  -7  -9   88.17    5.82   1
 -11  -7  -8  138.53    7.77   1
 -11  -7  -7   14.82    2.77   1
 -11  -7  -6   44.76    3.48   1
 -11  -7  -5    3.50    2.09   1
 -11  -7  -4  194.60    7.25   1
 -11  -7  -3  214.33    7.61   1
 -11  -7  -2  720.39   22.01   1
 -11  -7  -1  201.07   12.19   1
 -11  -7   0   66.75    3.76   1
 -11  -7   1   84.09    4.22   1
 -11  -7   2  203.06    8.55   1
 -11  -7   3  127.69    9.04   1
 -11  -7   4  634.03   43.31   1
 -11  -7   5  270.27   18.74   1
 -11  -7   6   19.62    2.84   1
 -11  -7   7  340.03   13.65   1
 -11  -6 -10   69.06    5.48   1
 -11  -6  -9   17.47    3.76   1
 -11  -6  -8   55.50    4.32   1
 -11  -6  -7    8.41    3.02   1
 -11  -6  -6  144.96    6.26   1
 -11  -6  -5  667.71   20.67   1
 -11  -6  -4  508.50   15.33   1
 -11  -6  -3    2.99    3.01   1
 -11  -6  -2   79.57    6.60   1
 -11  -6  -1  204.20   10.57   1
 -11  -6   0    5.11    2.31   1
 -11  -6   1  574.08   15.81   1
 -11  -6   2  521.21   19.63   1
 -11  -6   3  117.94    5.43   1
 -11  -6   4   30.69    2.22   1
 -11  -6   5  246.80   11.31   1
 -11  -6   6   23.43    2.32   1
 -11  -6   7   -1.59    2.90   1
 -11  -6   8  450.29   29.71   1
 -11  -5 -10   -0.50    3.31   1
 -11  -5  -9   78.68    5.32   1
 -11  -5  -8    0.10    2.63   1
 -11  -5  -7  236.85    9.85   1
 -11  -5  -6   16.73    2.78   1
 -11  -5  -5  543.82   17.26   1
 -11  -5  -4    7.62    2.93   1
 -11  -5  -3  107.54    7.67   1
 -11  -5  -2   19.54    3.27   1
 -11  -5  -1  827.14   33.36   1
 -11  -5   0  180.10    9.13   1
 -11  -5   1    9.18    2.48   1
 -11  -5   2  339.30   12.53   1
 -11  -5   3   73.96    3.78   1
 -11  -5   4    4.28    1.49   1
 -11  -5   5  356.45   12.46   1
 -11  -5   6  214.92   14.66   1
 -11  -5   7  240.25   18.29   1
 -11  -5   8  646.68   42.72   1
 -11  -4 -10   31.02    4.23   1
 -11  -4  -9    4.58    3.30   1
 -11  -4  -8   67.57    4.77   1
 -11  -4  -7   78.32    5.13   1
 -11  -4  -6  119.46    6.12   1
 -11  -4  -5   41.47    4.12   1
 -11  -4  -4   54.17    4.86   1
 -11  -4  -3  176.36    9.03   1
 -11  -4  -1   14.29    3.48   1
 -11  -4   0   34.46    3.40   1
 -11  -4   1   14.59    3.51   1
 -11  -4   2  143.28    8.38   1
 -11  -4   3  304.85    8.73   1
 -11  -4   4  250.59    9.18   1
 -11  -4   5   68.56    4.14   1
 -11  -4   6  160.78    7.86   1
 -11  -4   7    5.71    2.39   1
 -11  -4   8   37.95    5.54   1
 -11  -4   9  176.09   14.07   1
 -11  -3 -10    3.61    3.19   1
 -11  -3  -9   -0.20    2.62   1
 -11  -3  -8   44.36    4.26   1
 -11  -3  -7    2.50    2.21   1
 -11  -3  -6    7.18    3.59   1
 -11  -3  -5   56.10    6.14   1
 -11  -3  -4   22.75    3.53   1
 -11  -3  -3   39.44    4.14   1
 -11  -3  -2   48.86    5.17   1
 -11  -3  -1    9.18    2.48   1
 -11  -3   0  297.56   13.80   1
 -11  -3   1  637.06   22.72   1
 -11  -3   2   16.97    2.31   1
 -11  -3   3  274.90    8.62   1
 -11  -3   4    3.61    1.79   1
 -11  -3   5    4.00    2.20   1
 -11  -3   6    9.67    2.11   1
 -11  -3   7   56.55    4.21   1
 -11  -3   8  112.57    6.58   1
 -11  -3   9  843.32   59.24   1
 -11  -2  -9   -1.00    2.80   1
 -11  -2  -8  464.40   18.53   1
 -11  -2  -7   33.18    4.15   1
 -11  -2  -6    2.99    3.08   1
 -11  -2  -5  274.90   11.27   1
 -11  -2  -4    0.59    1.29   1
 -11  -2  -3  108.99    5.01   1
 -11  -2  -2  324.36   11.17   1
 -11  -2  -1  857.90   29.88   1
 -11  -2   0  175.30    6.36   1
 -11  -2   1  214.62    7.03   1
 -11  -2   2   20.52    1.81   1
 -11  -2   3   95.84    3.72   1
 -11  -2   4  599.27   15.18   1
 -11  -2   5  398.00   11.97   1
 -11  -2   6  297.91    9.67   1
 -11  -2   7  365.19   12.99   1
 -11  -2   8   86.30    8.55   1
 -11  -2   9   10.63    3.91   1
 -11  -1  -9  131.79    7.81   1
 -11  -1  -8   -2.40    2.51   1
 -11  -1  -7   47.61    3.73   1
 -11  -1  -6   16.00    2.88   1
 -11  -1  -5   49.00    3.36   1
 -11  -1  -4    6.30    1.81   1
 -11  -1  -3   75.86    4.01   1
 -11  -1  -2  173.19    7.11   1
 -11  -1  -1   66.59    3.43   1
 -11  -1   0    6.10    1.88   1
 -11  -1   1  189.06    6.88   1
 -11  -1   2  174.77    5.82   1
 -11  -1   3  725.22   18.31   1
 -11  -1   4   83.17    3.65   1
 -11  -1   5  137.59    5.16   1
 -11  -1   6   15.21    1.79   1
 -11  -1   7   28.73    2.89   1
 -11  -1   8   61.62    4.55   1
 -11  -1   9  280.90   15.75   1
 -11   0  -8   20.52    3.44   1
 -11   0  -7  108.78    6.68   1
 -11   0  -6   30.03    3.51   1
 -11   0  -5    3.69    2.11   1
 -11   0  -4    7.40    2.50   1
 -11   0  -3    8.53    2.28   1
 -11   0  -2    3.61    1.71   1
 -11   0  -1  400.00   13.60   1
 -11   0   0  439.74   16.78   1
 -11   0   1  281.57    9.73   1
 -11   0   2    1.99    1.49   1
 -11   0   3    1.00    1.60   1
 -11   0   4   12.82    2.08   1
 -11   0   5  295.50    9.63   1
 -11   0   6   36.97    3.53   1
 -11   0   7    5.02    2.42   1
 -11   0   8  204.49   10.30   1
 -11   0   9   56.10    4.64   1
 -11   1  -7    8.82    3.21   1
 -11   1  -6   -0.30    2.41   1
 -11   1  -5   87.98    5.25   1
 -11   1  -4    7.18    2.52   1
 -11   1  -3   12.60    2.27   1
 -11   1  -2   22.94    3.16   1
 -11   1  -1    5.11    1.90   1
 -11   1   0  163.84    6.66   1
 -11   1   1    7.40    2.01   1
 -11   1   2    9.99    2.02   1
 -11   1   3  334.52   10.61   1
 -11   1   4    3.20    1.50   1
 -11   1   5  177.42    7.73   1
 -11   1   6  640.60   25.82   1
 -11   1   7   30.03    3.40   1
 -11   1   8   35.05    3.32   1
 -11   2  -6    6.30    3.11   1
 -11   2  -5   33.29    3.69   1
 -11   2  -4   36.00    3.36   1
 -11   2  -3   40.83    4.09   1
 -11   2  -2    4.00    2.48   1
 -11   2  -1    1.49    2.29   1
 -11   2   0  200.22    8.49   1
 -11   2   1  231.04    9.42   1
 -11   2   2   97.22    3.94   1
 -11   2   3   11.02    1.73   1
 -11   2   4  652.80   24.02   1
 -11   2   5    8.41    2.32   1
 -11   2   6   28.73    3.22   1
 -11   2   7    1.30    2.60   1
 -11   2   8    3.39    3.68   1
 -11   3  -5   33.87    3.84   1
 -11   3  -4   26.52    3.40   1
 -11   3  -3  135.72    7.22   1
 -11   3  -2  225.60   10.51   1
 -11   3  -1  107.12    6.21   1
 -11   3   0  410.47   14.59   1
 -11   3   1   98.21    5.75   1
 -11   3   2   97.81    5.54   1
 -11   3   3  156.00    8.24   1
 -11   3   4  531.76   26.75   1
 -11   3   5   -0.40    2.09   1
 -11   3   6  188.51   10.16   1
 -11   3   7  485.32   23.35   1
 -11   4  -3   18.49    3.78   1
 -11   4  -2   52.85    4.65   1
 -11   4  -1   47.06    4.25   1
 -11   4   0    0.79    3.58   1
 -11   4   1  142.56    7.88   1
 -11   4   2  277.89   14.00   1
 -11   4   3   14.06    3.08   1
 -11   4   4  225.90   17.13   1
 -11   4   5  338.93   25.77   1
 -10 -12  -6  110.04    7.34   1
 -10 -12  -3   30.25    6.60   1
 -10 -12  -2   -2.40    3.32   1
 -10 -12  -1   37.95    5.30   1
 -10 -12   0   20.70    5.10   1
 -10 -12   1    3.20    3.90   1
 -10 -11  -8  281.23   14.09   1
 -10 -11  -7   86.86    5.59   1
 -10 -11  -6    7.62    2.93   1
 -10 -11  -5    0.71    2.40   1
 -10 -11  -4   55.80    4.63   1
 -10 -11  -3   22.47    3.79   1
 -10 -11  -2   90.25    8.17   1
 -10 -11  -1    9.00    3.42   1
 -10 -11   0   16.00    5.12   1
 -10 -11   1    2.10    3.02   1
 -10 -11   2   81.72    7.96   1
 -10 -11   3  466.56   32.83   1
 -10 -10  -9    2.89    3.71   1
 -10 -10  -8   53.00    4.37   1
 -10 -10  -7    5.02    2.69   1
 -10 -10  -6    5.20    3.28   1
 -10 -10  -5  109.83    5.66   1
 -10 -10  -4    4.00    2.40   1
 -10 -10  -3  253.45   10.83   1
 -10 -10  -2  108.78    4.59   1
 -10 -10  -1   16.56    4.23   1
 -10 -10   0   12.82    4.30   1
 -10 -10   1  110.88    9.48   1
 -10 -10   2  104.86    8.40   1
 -10 -10   3  146.41   10.41   1
 -10 -10   4  192.10    9.98   1
 -10 -10   5   13.03    3.18   1
 -10  -9 -10  108.58    7.50   1
 -10  -9  -9   16.32    4.52   1
 -10  -9  -8  147.38    7.53   1
 -10  -9  -7  415.75   16.72   1
 -10  -9  -6  331.97   13.12   1
 -10  -9  -5   18.66    2.76   1
 -10  -9  -4  224.70    8.39   1
 -10  -9  -3   47.47    3.44   1
 -10  -9  -2   -0.50    1.41   1
 -10  -9  -1  226.20    7.22   1
 -10  -9   0   86.49    3.35   1
 -10  -9   1    0.90    2.60   1
 -10  -9   2  106.30    8.04   1
 -10  -9   3  113.42    8.95   1
 -10  -9   4  449.44   19.50   1
 -10  -9   5    0.00    1.00   1
 -10  -9   6   65.93    4.87   1
 -10  -8 -11   10.18    3.70   1
 -10  -8 -10  124.77    7.60   1
 -10  -8  -9  136.19    7.00   1
 -10  -8  -8   60.68    4.83   1
 -10  -8  -7   85.93    5.19   1
 -10  -8  -6  137.83    5.87   1
 -10  -8  -5   43.56    3.30   1
 -10  -8  -4    3.10    1.80   1
 -10  -8  -3   36.36    2.65   1
 -10  -8  -2    1.69    1.30   1
 -10  -8  -1  192.65    5.83   1
 -10  -8   0  485.32   11.90   1
 -10  -8   1  168.48    5.19   1
 -10  -8   2   29.05    3.67   1
 -10  -8   3   13.18    2.83   1
 -10  -8   4   71.23    4.05   1
 -10  -8   5    0.10    2.12   1
 -10  -8   6   98.80    5.77   1
 -10  -8   7   33.41    3.35   1
 -10  -7 -11  132.71    8.76   1
 -10  -7 -10    1.59    2.80   1
 -10  -7  -9  225.90   10.52   1
 -10  -7  -8    9.49    3.20   1
 -10  -7  -7    7.02    2.28   1
 -10  -7  -6  524.41   16.95   1
 -10  -7  -5   10.37    2.32   1
 -10  -7  -4   17.39    2.34   1
 -10  -7  -3   58.22    3.36   1
 -10  -7  -2  199.94    6.79   1
 -10  -7  -1    7.51    1.42   1
 -10  -7   0    1.21    1.41   1
 -10  -7   1  121.00    4.84   1
 -10  -7   2  222.90    8.36   1
 -10  -7   3   15.68    1.66   1
 -10  -7   4  180.36    7.52   1
 -10  -7   5   19.36    2.29   1
 -10  -7   6    3.61    1.71   1
 -10  -7   7  235.62    8.90   1
 -10  -7   8  415.34   14.27   1
 -10  -6 -11  103.63    6.72   1
 -10  -6 -10    1.90    3.09   1
 -10  -6  -9    9.00    2.52   1
 -10  -6  -8   55.35    4.17   1
 -10  -6  -7    3.31    2.29   1
 -10  -6  -6   96.63    4.33   1
 -10  -6  -5   86.49    4.46   1
 -10  -6  -4   99.00    4.58   1
 -10  -6  -3  175.03    8.20   1
 -10  -6  -2    9.92    2.33   1
 -10  -6  -1  117.07    6.49   1
 -10  -6   0  298.25    8.64   1
 -10  -6   1  303.80    9.76   1
 -10  -6   2  187.69    6.03   1
 -10  -6   3  298.94   11.07   1
 -10  -6   4  126.56    4.28   1
 -10  -6   5  250.91    7.92   1
 -10  -6   6  153.51    5.20   1
 -10  -6   7   13.40    1.98   1
 -10  -6   8  130.19    5.93   1
 -10  -6   9    0.79    1.89   1
 -10  -5 -11   20.70    4.00   1
 -10  -5 -10  338.56   14.72   1
 -10  -5  -9   29.38    3.69   1
 -10  -5  -8  576.96   19.70   1
 -10  -5  -7   24.50    2.67   1
 -10  -5  -6   39.44    3.14   1
 -10  -5  -5  155.75    6.24   1
 -10  -5  -4  106.50    6.40   1
 -10  -5  -3    5.02    2.20   1
 -10  -5  -2   40.20    3.42   1
 -10  -5  -1  107.12    5.80   1
 -10  -5   0   29.81    3.39   1
 -10  -5   1   37.45    2.20   1
 -10  -5   2  262.76    9.08   1
 -10  -5   3  163.33    4.35   1
 -10  -5   4  170.56    5.49   1
 -10  -5   5    1.30    1.00   1
 -10  -5   6   -1.39    1.20   1
 -10  -5   7    0.71    1.51   1
 -10  -5   8  257.28    8.98   1
 -10  -5   9  315.42   21.67   1
 -10  -4 -11  149.33    8.31   1
 -10  -4 -10  985.96   37.05   1
 -10  -4  -9  106.09    6.18   1
 -10  -4  -8    0.90    2.70   1
 -10  -4  -7  508.05   17.58   1
 -10  -4  -6  388.48   13.01   1
 -10  -4  -5  804.86   27.80   1
 -10  -4  -4  166.41    5.68   1
 -10  -4  -3   25.20    1.61   1
 -10  -4  -2   53.00    2.33   1
 -10  -4  -1  169.26    5.98   1
 -10  -4   0   50.55    2.84   1
 -10  -4   1  178.76    6.68   1
 -10  -4   2   16.32    1.13   1
 -10  -4   3   82.81    2.55   1
 -10  -4   4    6.71    0.98   1
 -10  -4   5    7.02    1.11   1
 -10  -4   6  223.50    5.38   1
 -10  -4   7   56.70    2.26   1
 -10  -4   8   37.82    4.92   1
 -10  -4   9   30.14    4.72   1
 -10  -4  10   -0.71    3.31   1
 -10  -3 -11    1.39    2.90   1
 -10  -3 -10   63.68    5.27   1
 -10  -3  -9   64.64    3.70   1
 -10  -3  -8   79.03    3.73   1
 -10  -3  -7  383.77   10.19   1
 -10  -3  -6   84.46    4.04   1
 -10  -3  -5  149.82    5.88   1
 -10  -3  -4  209.09    7.52   1
 -10  -3  -3    4.41    1.22   1
 -10  -3  -2    6.00    1.08   1
 -10  -3  -1  232.87    7.63   1
 -10  -3   0  204.78    6.58   1
 -10  -3   1  992.25   31.50   1
 -10  -3   2   29.48    1.52   1
 -10  -3   3  210.25    4.64   1
 -10  -3   4  387.70    8.66   1
 -10  -3   5   36.84    1.94   1
 -10  -3   6  319.34   10.72   1
 -10  -3   7   -0.59    1.59   1
 -10  -3   8   -2.69    2.59   1
 -10  -3   9    0.79    3.08   1
 -10  -3  10  197.12   14.88   1
 -10  -2 -11   86.86    5.22   1
 -10  -2 -10   11.09    2.60   1
 -10  -2  -9  537.31   16.69   1
 -10  -2  -8    7.18    1.88   1
 -10  -2  -7   -0.71    2.02   1
 -10  -2  -6    9.99    1.77   1
 -10  -2  -5   31.25    2.46   1
 -10  -2  -4    0.79    1.50   1
 -10  -2  -3  315.06    9.23   1
 -10  -2  -2   27.98    2.12   1
 -10  -2  -1   34.46    2.35   1
 -10  -2   0    4.41    1.39   1
 -10  -2   1    9.99    1.33   1
 -10  -2   2  742.56   17.44   1
 -10  -2   3  124.32    3.79   1
 -10  -2   4  870.84   21.25   1
 -10  -2   5   -0.40    1.30   1
 -10  -2   6    6.71    2.02   1
 -10  -2   7   64.64    5.31   1
 -10  -2   8  386.52   19.66   1
 -10  -2   9   27.88    4.12   1
 -10  -2  10  100.60    9.43   1
 -10  -1 -10    2.99    2.28   1
 -10  -1  -9    2.89    1.90   1
 -10  -1  -8   99.20    4.78   1
 -10  -1  -7    3.39    1.91   1
 -10  -1  -6  236.54    9.84   1
 -10  -1  -5  411.28   14.20   1
 -10  -1  -4   61.31    3.13   1
 -10  -1  -3    1.49    1.59   1
 -10  -1  -2   70.06    3.52   1
 -10  -1  -1  293.09    8.56   1
 -10  -1   0   26.21    1.95   1
 -10  -1   1  234.09    6.43   1
 -10  -1   2   32.83    1.83   1
 -10  -1   3   22.94    1.63   1
 -10  -1   4   51.27    2.43   1
 -10  -1   5  908.42   27.73   1
 -10  -1   6  215.21    7.63   1
 -10  -1   7   23.81    2.93   1
 -10  -1   8   41.22    5.14   1
 -10  -1   9    1.30    3.31   1
 -10  -1  10    3.31    4.40   1
 -10   0 -10    5.29    2.71   1
 -10   0  -9  203.35    9.41   1
 -10   0  -8  149.57    8.07   1
 -10   0  -7    8.58    2.52   1
 -10   0  -6    3.61    1.90   1
 -10   0  -5   93.51    4.45   1
 -10   0  -4    7.62    1.88   1
 -10   0  -3   70.56    3.53   1
 -10   0  -2  249.96    8.85   1
 -10   0  -1   47.06    2.74   1
 -10   0   0   75.17    3.81   1
 -10   0   1    6.71    1.29   1
 -10   0   2  151.78    4.68   1
 -10   0   3 1742.23   41.74   1
 -10   0   4   -1.59    1.59   1
 -10   0   5  135.96    5.83   1
 -10   0   6   24.80    2.89   1
 -10   0   7   91.39    4.78   1
 -10   0   8   14.21    2.19   1
 -10   0   9  269.29   18.38   1
 -10   0  10   29.70    5.67   1
 -10   1  -9   89.68    4.92   1
 -10   1  -8   57.76    4.56   1
 -10   1  -7  233.78   11.62   1
 -10   1  -6   13.32    2.34   1
 -10   1  -5   80.28    4.12   1
 -10   1  -4 1522.56   51.51   1
 -10   1  -3  182.79    6.76   1
 -10   1  -2   52.85    3.20   1
 -10   1  -1   16.73    2.21   1
 -10   1   0    4.49    1.99   1
 -10   1   1   21.81    1.96   1
 -10   1   2 1422.80   38.47   1
 -10   1   3   61.94    2.68   1
 -10   1   4   29.05    2.59   1
 -10   1   5    3.88    2.01   1
 -10   1   6    9.42    1.90   1
 -10   1   7  182.79    7.30   1
 -10   1   8   79.57    4.64   1
 -10   1   9  214.62   11.13   1
 -10   1  10   16.89    4.11   1
 -10   2  -8    1.30    3.40   1
 -10   2  -7  292.07   14.70   1
 -10   2  -6  334.16   15.36   1
 -10   2  -5  193.49    9.18   1
 -10   2  -4  156.75    6.51   1
 -10   2  -3  120.34    5.27   1
 -10   2  -2    4.49    2.20   1
 -10   2  -1  138.30    5.64   1
 -10   2   0  213.74    8.19   1
 -10   2   1   15.60    1.50   1
 -10   2   2  453.69   11.50   1
 -10   2   3  150.80    5.89   1
 -10   2   4   20.61    2.72   1
 -10   2   5    3.50    1.91   1
 -10   2   6   36.72    3.15   1
 -10   2   7    4.20    2.30   1
 -10   2   8  106.92    6.00   1
 -10   2   9   11.83    3.10   1
 -10   2  10    6.00    3.09   1
 -10   3  -7   17.98    4.07   1
 -10   3  -6    8.53    2.92   1
 -10   3  -5   80.46    5.02   1
 -10   3  -4    6.50    2.19   1
 -10   3  -3  375.97   14.35   1
 -10   3  -2   10.18    2.17   1
 -10   3  -1  128.60    6.35   1
 -10   3   0   12.82    2.29   1
 -10   3   1   14.29    2.72   1
 -10   3   2    9.80    1.50   1
 -10   3   3    4.00    2.00   1
 -10   3   4  280.23   10.71   1
 -10   3   5    4.08    1.78   1
 -10   3   6    8.70    2.12   1
 -10   3   7   36.00    3.84   1
 -10   3   8    9.61    2.91   1
 -10   3   9   14.06    3.53   1
 -10   4  -6  128.82   11.35   1
 -10   4  -5  437.65   22.59   1
 -10   4  -4  473.06   20.44   1
 -10   4  -3  124.77    7.37   1
 -10   4  -2  180.10    8.05   1
 -10   4  -1  271.92   12.53   1
 -10   4   0   14.29    2.49   1
 -10   4   1   23.72    2.92   1
 -10   4   2   15.76    2.78   1
 -10   4   3  451.99   25.94   1
 -10   4   4   14.29    3.63   1
 -10   4   5   68.06    4.29   1
 -10   4   6  117.51    6.50   1
 -10   4   7  120.56    6.15   1
 -10   4   8  269.94   14.13   1
 -10   5  -4   46.51    4.09   1
 -10   5  -3   17.89    3.30   1
 -10   5  -2   82.63    4.91   1
 -10   5  -1   41.34    3.73   1
 -10   5   0    5.38    2.78   1
 -10   5   1   53.88    4.11   1
 -10   5   2   -2.50    2.31   1
 -10   5   3   33.29    4.96   1
 -10   5   4   87.24    7.85   1
 -10   5   5  146.89   10.18   1
 -10   5   6   47.89    5.81   1
 -10   5   7  115.35    7.30   1
 -10   6  -1   25.70    3.65   1
 -10   6   0   10.37    2.90   1
 -10   6   1    5.20    3.01   1
 -10   6   2    5.20    2.60   1
 -10   6   3    3.80    4.02   1
 -10   6   4  165.89   12.62   1
 -10   6   5   45.83    7.72   1
  -9 -13  -4   12.89    4.67   1
  -9 -13  -3   94.28    8.16   1
  -9 -13  -2   78.68    8.34   1
  -9 -13  -1  168.48   12.20   1
  -9 -13   0  194.60   15.90   1
  -9 -12  -8  155.00    8.72   1
  -9 -12  -7    4.49    2.50   1
  -9 -12  -6   54.76    4.44   1
  -9 -12  -4   72.93    8.03   1
  -9 -12  -3  362.52   21.32   1
  -9 -12  -2  115.13    9.01   1
  -9 -12  -1  166.93   12.40   1
  -9 -12   0   89.30    7.94   1
  -9 -12   1   30.91    4.67   1
  -9 -12   2    6.60    4.11   1
  -9 -12   3   31.81    4.51   1
  -9 -11  -9    0.50    3.51   1
  -9 -11  -8   84.82    5.53   1
  -9 -11  -7  568.82   21.47   1
  -9 -11  -6   76.91    4.56   1
  -9 -11  -5  336.36   15.04   1
  -9 -11  -4  357.21   14.74   1
  -9 -11  -3   11.49    1.83   1
  -9 -11  -2  430.56   21.16   1
  -9 -11  -1   43.56    4.36   1
  -9 -11   0    2.10    3.10   1
  -9 -11   1  347.82   21.26   1
  -9 -11   2   37.21    5.86   1
  -9 -11   3    9.49    2.53   1
  -9 -11   4  267.98   11.46   1
  -9 -11   5   43.96    4.51   1
  -9 -10 -10  124.99    8.27   1
  -9 -10  -9   31.02    3.90   1
  -9 -10  -8  362.90   14.48   1
  -9 -10  -7  480.49   17.97   1
  -9 -10  -6    3.31    2.11   1
  -9 -10  -5    0.10    2.02   1
  -9 -10  -4   20.61    2.63   1
  -9 -10  -3   95.65    3.72   1
  -9 -10  -2    5.20    1.41   1
  -9 -10  -1  701.72   34.44   1
  -9 -10   0   87.61    7.11   1
  -9 -10   1    2.40    2.60   1
  -9 -10   2   83.17    6.75   1
  -9 -10   3   23.72    3.21   1
  -9 -10   4   11.97    2.70   1
  -9 -10   5  127.69    7.01   1
  -9 -10   6   -1.30    2.90   1
  -9  -9 -11  143.76    8.39   1
  -9  -9 -10  376.36   17.85   1
  -9  -9  -9  139.48    7.79   1
  -9  -9  -8   33.64    3.25   1
  -9  -9  -7  537.78   19.02   1
  -9  -9  -6  476.99   13.98   1
  -9  -9  -5  243.36    8.11   1
  -9  -9  -4  422.30   13.56   1
  -9  -9  -3  967.83   23.02   1
  -9  -9  -2  564.54   14.73   1
  -9  -9  -1  914.46   19.96   1
  -9  -9   0   71.57    2.88   1
  -9  -9   1   -1.10    1.99   1
  -9  -9   2   81.72    6.33   1
  -9  -9   3  435.14   13.35   1
  -9  -9   4  477.86   16.61   1
  -9  -9   5  183.87    7.86   1
  -9  -9   6   46.65    3.82   1
  -9  -9   7  151.04    7.87   1
  -9  -8 -12  102.41    6.68   1
  -9  -8 -11   61.62    5.18   1
  -9  -8 -10   39.69    4.16   1
  -9  -8  -9  271.92   10.55   1
  -9  -8  -8  262.44   10.04   1
  -9  -8  -7  535.00   16.19   1
  -9  -8  -6  835.21   24.28   1
  -9  -8  -5  523.49   15.10   1
  -9  -8  -4   36.48    2.90   1
  -9  -8  -3  131.56    5.28   1
  -9  -8  -2   11.63    1.43   1
  -9  -8  -1  371.72    9.25   1
  -9  -8   0  783.44   20.71   1
  -9  -8   1  609.60   14.81   1
  -9  -8   2  251.86    7.30   1
  -9  -8   3   98.80    4.77   1
  -9  -8   4    1.99    1.89   1
  -9  -8   5    2.10    1.80   1
  -9  -8   6  285.27    9.80   1
  -9  -8   7   14.52    2.67   1
  -9  -8   8   49.56    3.52   1
  -9  -7 -12    7.08    3.67   1
  -9  -7 -11  570.73   25.32   1
  -9  -7 -10    3.31    2.51   1
  -9  -7  -9  369.79   13.46   1
  -9  -7  -8  175.30    7.41   1
  -9  -7  -7   69.56    3.84   1
  -9  -7  -6  317.55   10.34   1
  -9  -7  -5  106.09    4.33   1
  -9  -7  -4    1.90    1.71   1
  -9  -7  -3  120.12    4.60   1
  -9  -7  -2  846.23   19.20   1
  -9  -7  -1  117.51    3.69   1
  -9  -7   0  545.69   13.08   1
  -9  -7   1   27.35    1.88   1
  -9  -7   2    5.02    1.52   1
  -9  -7   3  117.72    3.91   1
  -9  -7   4   92.16    4.03   1
  -9  -7   5  202.78    5.98   1
  -9  -7   6  261.15    7.43   1
  -9  -7   7   72.93    3.59   1
  -9  -7   8   84.09    4.22   1
  -9  -7   9    5.90    1.99   1
  -9  -6 -12   26.11    3.78   1
  -9  -6 -11  377.91   16.72   1
  -9  -6 -10   90.82    4.96   1
  -9  -6  -9  170.30    7.31   1
  -9  -6  -8  407.23   12.51   1
  -9  -6  -7   15.76    2.22   1
  -9  -6  -6  252.49    8.58   1
  -9  -6  -5  314.71    9.22   1
  -9  -6  -4  466.99   12.97   1
  -9  -6  -3   40.45    2.80   1
  -9  -6  -2  475.68   17.45   1
  -9  -6  -1   54.76    2.66   1
  -9  -6   0  433.06   12.07   1
  -9  -6   1    3.39    1.21   1
  -9  -6   2  343.73   10.75   1
  -9  -6   3   26.83    1.45   1
  -9  -6   4  280.56    6.70   1
  -9  -6   5    1.30    1.00   1
  -9  -6   6   75.17    3.12   1
  -9  -6   7   10.82    1.58   1
  -9  -6   8   33.64    3.25   1
  -9  -6   9   73.62    4.12   1
  -9  -6  10    8.41    2.32   1
  -9  -5 -12    3.80    3.12   1
  -9  -5 -11    8.53    3.39   1
  -9  -5 -10   -1.21    2.31   1
  -9  -5  -9   36.84    3.64   1
  -9  -5  -8  102.21    3.84   1
  -9  -5  -7  219.93    6.82   1
  -9  -5  -6  765.08   16.60   1
  -9  -5  -5  209.67    6.08   1
  -9  -5  -4   97.61    3.36   1
  -9  -5  -3  165.89    5.41   1
  -9  -5  -2   56.10    3.74   1
  -9  -5  -1  198.53    9.30   1
  -9  -5   0 1250.33   33.95   1
  -9  -5   1   26.52    1.03   1
  -9  -5   2  779.53   20.66   1
  -9  -5   3  170.82    4.18   1
  -9  -5   4    1.80    0.91   1
  -9  -5   5   54.32    2.06   1
  -9  -5   6    9.12    1.39   1
  -9  -5   7   35.52    2.15   1
  -9  -5   8  431.39   11.63   1
  -9  -5   9   75.86    3.66   1
  -9  -5  10    1.21    1.72   1
  -9  -4 -12  267.65   12.76   1
  -9  -4 -11  204.20    7.72   1
  -9  -4 -10 1084.38   28.32   1
  -9  -4  -9  614.05   17.35   1
  -9  -4  -8   56.85    2.56   1
  -9  -4  -7  644.65   14.73   1
  -9  -4  -6   78.32    2.83   1
  -9  -4  -5  228.01    7.55   1
  -9  -4  -4 1045.23   30.39   1
  -9  -4  -3  816.82   22.86   1
  -9  -4  -2  921.73   23.68   1
  -9  -4  -1  719.31   19.31   1
  -9  -4   0  573.60   14.85   1
  -9  -4   1   13.99    0.82   1
  -9  -4   2  640.09   11.64   1
  -9  -4   3  124.99    2.91   1
  -9  -4   4  209.09    4.92   1
  -9  -4   5  314.00    6.38   1
  -9  -4   6  963.48   24.21   1
  -9  -4   7   10.11    1.21   1
  -9  -4   8   13.18    1.67   1
  -9  -4   9   28.52    2.35   1
  -9  -4  10  362.90   14.10   1
  -9  -4  11   55.80    6.57   1
  -9  -3 -12  863.77   29.39   1
  -9  -3 -11    6.71    2.38   1
  -9  -3 -10    6.10    1.78   1
  -9  -3  -9   21.72    2.42   1
  -9  -3  -8    4.28    1.41   1
  -9  -3  -7  404.81   10.86   1
  -9  -3  -6 1919.32   56.08   1
  -9  -3  -5  579.85   15.41   1
  -9  -3  -4  313.29    9.56   1
  -9  -3  -3  636.55   18.17   1
  -9  -3  -2    1.39    0.90   1
  -9  -3  -1  154.50    4.72   1
  -9  -3   0 1018.89   25.54   1
  -9  -3   1 1811.35   37.45   1
  -9  -3   2  345.96    7.44   1
  -9  -3   3 3347.78   65.96   1
  -9  -3   4    0.30    0.80   1
  -9  -3   5   68.56    2.15   1
  -9  -3   6   32.15    1.81   1
  -9  -3   7  326.52    8.67   1
  -9  -3   8   38.94    2.25   1
  -9  -3   9  373.65   13.53   1
  -9  -3  10  119.25    9.17   1
  -9  -3  11  106.30    9.69   1
  -9  -2 -12  126.11    6.51   1
  -9  -2 -11   31.14    2.79   1
  -9  -2 -10  103.63    5.09   1
  -9  -2  -9  263.09    9.41   1
  -9  -2  -8  710.22   18.12   1
  -9  -2  -7   19.10    2.01   1
  -9  -2  -6  124.10    4.90   1
  -9  -2  -5  723.07   22.05   1
  -9  -2  -4   31.58    2.14   1
  -9  -2  -3  378.69   11.68   1
  -9  -2  -2  259.21    7.73   1
  -9  -2  -1  225.60    7.21   1
  -9  -2   0   46.51    2.18   1
  -9  -2   1 2776.24   62.17   1
  -9  -2   2   85.93    2.78   1
  -9  -2   3   14.82    1.00   1
  -9  -2   4    3.61    0.80   1
  -9  -2   5   52.85    2.47   1
  -9  -2   6  522.58   13.72   1
  -9  -2   7  671.33   19.69   1
  -9  -2   8   25.00    3.40   1
  -9  -2   9  191.27    9.68   1
  -9  -2  10   42.64    4.96   1
  -9  -2  11  230.43   16.70   1
  -9  -1 -11  263.09   11.35   1
  -9  -1 -10  142.09    6.20   1
  -9  -1  -9    5.20    1.92   1
  -9  -1  -8  204.49    6.58   1
  -9  -1  -7    4.80    1.88   1
  -9  -1  -6   12.32    1.83   1
  -9  -1  -5  267.65    8.18   1
  -9  -1  -4  495.06   13.80   1
  -9  -1  -3   11.42    1.49   1
  -9  -1  -2  313.29    9.91   1
  -9  -1  -1    1.90    1.10   1
  -9  -1   0   51.55    2.30   1
  -9  -1   1  806.56   18.74   1
  -9  -1   2    1.21    0.90   1
  -9  -1   3  277.89    6.33   1
  -9  -1   4  762.31   17.12   1
  -9  -1   5    3.50    0.90   1
  -9  -1   6   73.10    4.79   1
  -9  -1   7  116.21    6.90   1
  -9  -1   8   77.44    6.16   1
  -9  -1   9   28.94    4.30   1
  -9  -1  10   21.16    3.96   1
  -9  -1  11   11.90    5.11   1
  -9  -1  12   32.38    5.58   1
  -9   0 -11   61.94    4.56   1
  -9   0 -10   28.73    2.79   1
  -9   0  -9   31.70    2.70   1
  -9   0  -8   81.18    4.32   1
  -9   0  -7  472.19   14.78   1
  -9   0  -6  103.02    4.67   1
  -9   0  -5  617.03   16.39   1
  -9   0  -4  683.82   18.31   1
  -9   0  -3   16.48    1.87   1
  -9   0  -2  108.37    3.96   1
  -9   0  -1  196.56    6.45   1
  -9   0   0    7.51    1.42   1
  -9   0   1  479.61   10.95   1
  -9   0   2 1807.95   43.37   1
  -9   0   3  155.00    4.98   1
  -9   0   4   86.68    3.54   1
  -9   0   5   19.01    2.09   1
  -9   0   6   56.55    3.46   1
  -9   0   7  261.79   11.00   1
  -9   0   8  204.20   10.86   1
  -9   0   9    2.31    2.40   1
  -9   0  10    2.10    2.81   1
  -9   0  11   12.39    3.87   1
  -9   0  12  113.64   10.87   1
  -9   1 -10  682.78   23.52   1
  -9   1  -9  344.84   12.63   1
  -9   1  -8  179.56    6.97   1
  -9   1  -7  332.33   12.76   1
  -9   1  -6  233.48    7.95   1
  -9   1  -5   56.40    3.15   1
  -9   1  -4  363.66   10.68   1
  -9   1  -3  435.97   11.69   1
  -9   1  -2  234.70    7.05   1
  -9   1  -1  336.72   10.28   1
  -9   1   0  386.12   12.18   1
  -9   1   1  165.38    4.63   1
  -9   1   2  317.55    8.55   1
  -9   1   3   70.56    3.36   1
  -9   1   4  168.22    6.49   1
  -9   1   5  809.97   23.34   1
  -9   1   6  203.92    7.14   1
  -9   1   7  174.77    6.35   1
  -9   1   8  365.19   20.26   1
  -9   1   9    1.00    2.60   1
  -9   1  10   11.02    2.99   1
  -9   1  11    9.18    4.79   1
  -9   2  -9  111.72    5.50   1
  -9   2  -8    2.89    2.21   1
  -9   2  -7   96.83    5.12   1
  -9   2  -6  233.78    8.26   1
  -9   2  -5  434.72   13.76   1
  -9   2  -4  635.04   19.66   1
  -9   2  -3 1640.25   48.60   1
  -9   2  -2    6.92    1.89   1
  -9   2  -1  314.00    8.86   1
  -9   2   0  128.14    4.98   1
  -9   2   1  127.01    4.06   1
  -9   2   2 2354.19   78.60   1
  -9   2   3 1506.22   48.12   1
  -9   2   4  104.04    4.49   1
  -9   2   5  183.60    7.05   1
  -9   2   6  196.84    7.58   1
  -9   2   7   12.18    1.88   1
  -9   2   8  165.89    6.70   1
  -9   2   9   74.82    6.75   1
  -9   2  10    5.02    3.00   1
  -9   2  11   59.75    6.96   1
  -9   3  -9  182.79   14.06   1
  -9   3  -8   61.94    5.19   1
  -9   3  -7  149.33    7.58   1
  -9   3  -6  269.29   12.14   1
  -9   3  -5   59.44    3.86   1
  -9   3  -4   43.56    3.30   1
  -9   3  -3  299.29   10.73   1
  -9   3  -2  373.65   11.98   1
  -9   3  -1    1.39    1.70   1
  -9   3   0  376.75   12.42   1
  -9   3   1  384.16   11.37   1
  -9   3   2  205.06    7.73   1
  -9   3   3  391.64   14.25   1
  -9   3   4  144.72    5.53   1
  -9   3   5  116.42    5.61   1
  -9   3   6  194.32    7.81   1
  -9   3   7   55.80    3.59   1
  -9   3   8  364.05   13.74   1
  -9   3   9  322.92   13.30   1
  -9   3  10  100.60    5.42   1
  -9   3  11   48.44    5.43   1
  -9   4  -7   10.82    2.83   1
  -9   4  -6   80.64    5.03   1
  -9   4  -5   97.02    5.32   1
  -9   4  -4  310.11   12.33   1
  -9   4  -3   93.90    4.65   1
  -9   4  -2  239.32    8.66   1
  -9   4  -1   45.43    3.10   1
  -9   4   0   38.81    2.87   1
  -9   4   1   13.03    2.09   1
  -9   4   2  141.37    6.18   1
  -9   4   3  108.37    5.00   1
  -9   4   4  565.01   20.92   1
  -9   4   5  126.11    5.39   1
  -9   4   6   19.01    2.53   1
  -9   4   7  181.71    7.82   1
  -9   4   8   27.98    3.07   1
  -9   4   9   69.72    4.51   1
  -9   4  10    1.30    2.69   1
  -9   5  -6  114.70    6.85   1
  -9   5  -5  158.00    8.04   1
  -9   5  -4  306.95   12.61   1
  -9   5  -3  126.79    6.76   1
  -9   5  -2  138.30    7.53   1
  -9   5  -1  148.11    7.06   1
  -9   5   0   43.30    3.55   1
  -9   5   1  154.26    6.46   1
  -9   5   2  690.11   36.25   1
  -9   5   3  256.32   14.41   1
  -9   5   4  203.35   13.69   1
  -9   5   5    1.69    2.00   1
  -9   5   6   24.50    2.77   1
  -9   5   7    3.31    2.62   1
  -9   5   8   93.70    5.61   1
  -9   5   9    6.10    2.82   1
  -9   6  -4  113.00    6.80   1
  -9   6  -3  276.56   15.63   1
  -9   6  -2   59.75    4.64   1
  -9   6  -1  165.64    8.24   1
  -9   6   0  106.50    5.99   1
  -9   6   1   18.40    3.00   1
  -9   6   2  525.78   31.64   1
  -9   6   3  153.02   11.88   1
  -9   6   4   76.56    6.65   1
  -9   6   5   32.72    5.15   1
  -9   6   6  163.58   11.26   1
  -9   6   7  121.22   10.79   1
  -9   6   8  145.68    7.48   1
  -9   7  -2   74.30    5.69   1
  -9   7  -1  109.83    6.92   1
  -9   7   0  177.69    9.86   1
  -9   7   1    1.30    2.39   1
  -9   7   2    3.20    3.69   1
  -9   7   3  473.06   30.45   1
  -9   7   4  187.69   13.43   1
  -9   7   5  332.33   23.33   1
  -9   7   6    9.99    4.61   1
  -8 -13  -7   57.00    4.83   1
  -8 -13  -4   52.85    5.53   1
  -8 -13  -3  202.78   13.39   1
  -8 -13  -2  179.29   11.78   1
  -8 -13  -1    2.59    3.99   1
  -8 -13   0  205.64   14.63   1
  -8 -13   1  394.42   23.43   1
  -8 -12  -9   41.47    5.02   1
  -8 -12  -8  669.26   26.39   1
  -8 -12  -7  465.70   20.29   1
  -8 -12  -6   61.47    4.39   1
  -8 -12  -5    8.82    2.61   1
  -8 -12  -4    8.88    4.17   1
  -8 -12  -3   -0.10    3.54   1
  -8 -12  -2 1148.53   63.71   1
  -8 -12  -1  395.21   19.48   1
  -8 -12   0   76.04    6.80   1
  -8 -12   1  133.17   10.39   1
  -8 -12   2   52.13    4.19   1
  -8 -12   3    0.30    2.61   1
  -8 -12   4   86.30    6.13   1
  -8 -11 -10  366.34   15.69   1
  -8 -11  -9   -1.80    2.60   1
  -8 -11  -8   69.22    4.99   1
  -8 -11  -7    6.71    2.59   1
  -8 -11  -6   36.00    3.24   1
  -8 -11  -5   90.25    4.94   1
  -8 -11  -4  854.39   21.05   1
  -8 -11  -3  154.50    5.72   1
  -8 -11  -2  641.61   31.92   1
  -8 -11  -1    8.70    4.19   1
  -8 -11   0  144.48    8.17   1
  -8 -11   1    1.99    3.19   1
  -8 -11   2  234.09    9.79   1
  -8 -11   3   41.09    3.72   1
  -8 -11   4  469.59   19.07   1
  -8 -11   5 1132.32   49.80   1
  -8 -11   6   26.94    3.84   1
  -8 -10 -11    2.31    2.92   1
  -8 -10 -10  145.68    7.48   1
  -8 -10  -9   96.63    5.70   1
  -8 -10  -8   29.05    3.13   1
  -8 -10  -7  301.37   10.42   1
  -8 -10  -6  356.83   13.60   1
  -8 -10  -5   82.08    3.81   1
  -8 -10  -4  118.59    4.14   1
  -8 -10  -3    9.30    1.52   1
  -8 -10  -2    2.99    1.11   1
  -8 -10  -1 1188.18   26.20   1
  -8 -10   0  441.42   18.49   1
  -8 -10   1  231.65   10.35   1
  -8 -10   2  205.64    7.74   1
  -8 -10   3  250.91    9.50   1
  -8 -10   4  100.20    5.01   1
  -8 -10   5  113.00    6.17   1
  -8 -10   6    3.50    2.58   1
  -8 -10   7   16.97    3.30   1
  -8  -9 -12  185.23    9.53   1
  -8  -9 -11    1.59    2.80   1
  -8  -9 -10   38.07    4.20   1
  -8  -9  -9  473.93   15.67   1
  -8  -9  -8    0.10    2.12   1
  -8  -9  -7  159.26    6.31   1
  -8  -9  -6   68.56    3.81   1
  -8  -9  -5   51.98    3.03   1
  -8  -9  -4   29.48    2.28   1
  -8  -9  -3  577.92   12.50   1
  -8  -9  -2  338.56    7.73   1
  -8  -9  -1 1169.64   27.36   1
  -8  -9   0   93.70    3.10   1
  -8  -9   1  153.02    6.68   1
  -8  -9   2   22.09    2.82   1
  -8  -9   3   85.38    4.44   1
  -8  -9   4  103.02    4.87   1
  -8  -9   5  574.08   17.73   1
  -8  -9   6 1175.80   49.38   1
  -8  -9   7  343.36   14.45   1
  -8  -9   8   68.39    3.80   1
  -8  -8 -12  443.52   17.69   1
  -8  -8 -11  470.89   18.23   1
  -8  -8 -10  225.90    8.72   1
  -8  -8  -9  188.24    7.41   1
  -8  -8  -8   93.90    4.65   1
  -8  -8  -7  141.37    5.47   1
  -8  -8  -6  427.25   11.99   1
  -8  -8  -5  463.54   12.92   1
  -8  -8  -4  253.45    7.32   1
  -8  -8  -3 1071.91   22.26   1
  -8  -8  -2  110.04    3.15   1
  -8  -8  -1  701.72   14.83   1
  -8  -8   0   74.65    2.59   1
  -8  -8   1  902.40   19.83   1
  -8  -8   2    1.90    0.91   1
  -8  -8   3 1560.25   41.87   1
  -8  -8   4  719.85   19.32   1
  -8  -8   5  345.59   12.27   1
  -8  -8   6  123.21    4.22   1
  -8  -8   7  270.27    7.89   1
  -8  -8   8    4.20    2.09   1
  -8  -8   9  332.33   11.30   1
  -8  -7 -13  124.55    7.81   1
  -8  -7 -12    1.69    2.60   1
  -8  -7 -11   75.52    5.39   1
  -8  -7 -10  124.10    6.02   1
  -8  -7  -9   29.27    2.81   1
  -8  -7  -8  315.06    9.94   1
  -8  -7  -7  140.42    5.45   1
  -8  -7  -6  157.75    6.03   1
  -8  -7  -5  748.57   18.60   1
  -8  -7  -4   46.24    2.86   1
  -8  -7  -3   55.80    2.54   1
  -8  -7  -2  394.82    8.74   1
  -8  -7  -1 1198.54   26.31   1
  -8  -7   0  338.56    8.10   1
  -8  -7   1 2349.34   52.35   1
  -8  -7   2  179.83    4.83   1
  -8  -7   3    2.79    1.10   1
  -8  -7   4  366.34    7.66   1
  -8  -7   5  932.69   21.38   1
  -8  -7   6  274.56    7.62   1
  -8  -7   7 1352.03   32.36   1
  -8  -7   8  140.19    5.45   1
  -8  -7   9  171.87    6.82   1
  -8  -7  10  442.26   15.56   1
  -8  -6 -13   59.14    5.08   1
  -8  -6 -12   -0.79    3.19   1
  -8  -6 -11  340.03   12.54   1
  -8  -6 -10  617.52   19.88   1
  -8  -6  -9   12.32    2.60   1
  -8  -6  -8  361.38   11.03   1
  -8  -6  -7   77.62    3.88   1
  -8  -6  -6   50.84    2.85   1
  -8  -6  -5   20.34    1.98   1
  -8  -6  -4  730.08   18.37   1
  -8  -6  -3  633.53   16.11   1
  -8  -6  -2  177.96    4.54   1
  -8  -6  -1 1007.43   26.03   1
  -8  -6   0  138.06    4.70   1
  -8  -6   1   25.70    1.72   1
  -8  -6   2   76.91    1.93   1
  -8  -6   3    8.88    0.77   1
  -8  -6   4  135.96    3.26   1
  -8  -6   5  839.84   17.39   1
  -8  -6   6  169.78    4.95   1
  -8  -6   7   68.56    3.15   1
  -8  -6   8  283.25    8.41   1
  -8  -6   9   33.76    2.56   1
  -8  -6  10    6.60    2.11   1
  -8  -6  11   38.69    3.36   1
  -8  -5 -13  396.81   13.55   1
  -8  -5 -12   29.27    2.81   1
  -8  -5 -11   13.10    2.53   1
  -8  -5 -10  224.40    7.19   1
  -8  -5  -9  350.06    8.61   1
  -8  -5  -8   12.82    1.43   1
  -8  -5  -7  459.24    9.86   1
  -8  -5  -6   18.32    1.20   1
  -8  -5  -5  595.36   13.18   1
  -8  -5  -4  464.83   10.35   1
  -8  -5  -3    4.71    1.69   1
  -8  -5  -2   15.68    2.30   1
  -8  -5  -1  113.00    3.83   1
  -8  -5   0 1011.24   24.80   1
  -8  -5   1    2.31    0.21   1
  -8  -5   2  809.97   14.80   1
  -8  -5   3  341.51    6.28   1
  -8  -5   4  132.02    2.99   1
  -8  -5   5  420.25    8.61   1
  -8  -5   6  519.38   10.48   1
  -8  -5   7    3.10    0.92   1
  -8  -5   8  275.23    7.30   1
  -8  -5   9   85.56    3.51   1
  -8  -5  10  116.64    4.75   1
  -8  -5  11  165.89    7.73   1
  -8  -4 -13   57.76    4.26   1
  -8  -4 -12   48.72    3.35   1
  -8  -4 -11   85.93    3.71   1
  -8  -4 -10  134.33    4.87   1
  -8  -4  -9  289.34    7.82   1
  -8  -4  -8    2.69    1.21   1
  -8  -4  -7   10.11    1.53   1
  -8  -4  -6 1307.55   28.20   1
  -8  -4  -5  103.84    3.06   1
  -8  -4  -4   22.18    1.41   1
  -8  -4  -3  650.76   17.35   1
  -8  -4  -2  421.07   12.31   1
  -8  -4  -1  193.77    6.12   1
  -8  -4   0 4587.35  117.85   1
  -8  -4   1   51.84    1.44   1
  -8  -4   2  265.04    4.56   1
  -8  -4   3  216.68    4.12   1
  -8  -4   4    3.31    0.69   1
  -8  -4   5  276.89    6.32   1
  -8  -4   6 1492.28   26.27   1
  -8  -4   7  189.06    5.50   1
  -8  -4   8  866.71   22.37   1
  -8  -4   9  221.71    7.15   1
  -8  -4  10    1.10    1.30   1
  -8  -4  11    3.61    1.90   1
  -8  -4  12    3.61    2.09   1
  -8  -3 -13   40.07    3.54   1
  -8  -3 -12  142.80    6.21   1
  -8  -3 -11  430.15   14.10   1
  -8  -3 -10   26.73    2.17   1
  -8  -3  -9  919.30   19.40   1
  -8  -3  -8  824.84   18.38   1
  -8  -3  -7    1.90    1.10   1
  -8  -3  -6  106.71    2.89   1
  -8  -3  -5  768.95   17.75   1
  -8  -3  -4  381.03    8.98   1
  -8  -3  -3 1641.87   36.47   1
  -8  -3  -2  586.61   15.02   1
  -8  -3  -1   14.29    1.13   1
  -8  -3   0  883.87   24.38   1
  -8  -3   1  726.30   12.94   1
  -8  -3   2  320.77    5.73   1
  -8  -3   3  381.03    6.64   1
  -8  -3   4  562.64    9.96   1
  -8  -3   5  562.16   12.80   1
  -8  -3   6 1833.55   43.68   1
  -8  -3   7  553.19   13.17   1
  -8  -3   8   24.01    1.57   1
  -8  -3   9  111.51    3.80   1
  -8  -3  10  468.72   12.56   1
  -8  -3  11  473.93   14.80   1
  -8  -3  12  480.05   28.92   1
  -8  -2 -13   98.60    5.76   1
  -8  -2 -12   40.58    3.18   1
  -8  -2 -11  159.52    6.82   1
  -8  -2 -10    8.12    1.82   1
  -8  -2  -9   23.72    2.14   1
  -8  -2  -8   66.26    2.77   1
  -8  -2  -7   93.32    3.28   1
  -8  -2  -6  202.49    5.12   1
  -8  -2  -5  823.69   17.79   1
  -8  -2  -4  301.37    7.99   1
  -8  -2  -3   61.00    2.19   1
  -8  -2  -2  299.64    8.31   1
  -8  -2  -1  240.56    7.13   1
  -8  -2   0  689.59   17.33   1
  -8  -2   1 2228.78   44.38   1
  -8  -2   2  707.56   13.83   1
  -8  -2   3  122.10    2.87   1
  -8  -2   4 2062.98   46.33   1
  -8  -2   5   46.10    1.77   1
  -8  -2   6 1620.06   42.66   1
  -8  -2   7  702.25   18.55   1
  -8  -2   8  863.18   22.92   1
  -8  -2   9  681.73   17.75   1
  -8  -2  10  831.17   21.33   1
  -8  -2  11   -0.30    3.11   1
  -8  -2  12    4.28    3.60   1
  -8  -1 -12    6.10    2.32   1
  -8  -1 -11  183.87    7.05   1
  -8  -1 -10  205.92    7.46   1
  -8  -1  -9  244.92    7.51   1
  -8  -1  -8  212.28    6.41   1
  -8  -1  -7  141.13    5.23   1
  -8  -1  -6    0.71    1.71   1
  -8  -1  -5  150.55    4.91   1
  -8  -1  -4  233.78    6.42   1
  -8  -1  -3   36.60    2.06   1
  -8  -1  -2  179.83    5.63   1
  -8  -1  -1  290.70    7.84   1
  -8  -1   0  398.40    8.38   1
  -8  -1   1  534.53   11.10   1
  -8  -1   2  101.61    2.82   1
  -8  -1   3  185.78    5.18   1
  -8  -1   4   43.56    1.72   1
  -8  -1   5  280.56    7.03   1
  -8  -1   6   32.60    1.48   1
  -8  -1   7  611.57   16.32   1
  -8  -1   8  409.25   10.11   1
  -8  -1   9    7.02    2.01   1
  -8  -1  10    1.21    2.82   1
  -8  -1  11  141.85   10.48   1
  -8  -1  12    4.00    3.28   1
  -8   0 -12    9.18    2.42   1
  -8   0 -11   16.73    2.37   1
  -8   0 -10  433.89   13.33   1
  -8   0  -9   79.74    3.57   1
  -8   0  -8   41.22    2.44   1
  -8   0  -7  219.93    7.12   1
  -8   0  -6   21.07    1.93   1
  -8   0  -5  223.20    6.57   1
  -8   0  -4 1376.41   33.39   1
  -8   0  -3  395.21   10.74   1
  -8   0  -2  374.04    9.67   1
  -8   0  -1  847.39   20.96   1
  -8   0   0   32.72    1.60   1
  -8   0   1  231.95    5.48   1
  -8   0   2  638.57   16.68   1
  -8   0   3  227.41    6.64   1
  -8   0   4  199.09    5.93   1
  -8   0   5  746.38   19.67   1
  -8   0   6  557.90   11.81   1
  -8   0   7  608.61   22.70   1
  -8   0   8   30.69    3.55   1
  -8   0   9   47.20    3.98   1
  -8   0  10  102.01    6.46   1
  -8   0  11  188.24   10.98   1
  -8   0  12  215.21   12.32   1
  -8   1 -11   17.22    3.07   1
  -8   1 -10  101.00    4.62   1
  -8   1  -9  165.12    5.65   1
  -8   1  -8   89.30    4.35   1
  -8   1  -7  264.39    9.43   1
  -8   1  -6  404.41   12.07   1
  -8   1  -5   55.20    2.97   1
  -8   1  -4  285.95    8.12   1
  -8   1  -3  158.76    5.54   1
  -8   1  -2    7.40    1.58   1
  -8   1  -1    9.30    1.28   1
  -8   1   0  742.02   16.89   1
  -8   1   1  821.97   18.92   1
  -8   1   2 1130.30   30.93   1
  -8   1   3  359.48    9.48   1
  -8   1   4   74.82    3.11   1
  -8   1   5  155.25    5.48   1
  -8   1   6  255.36   10.55   1
  -8   1   7  261.47   12.61   1
  -8   1   8  639.08   22.75   1
  -8   1   9 1296.00   58.32   1
  -8   1  10   26.73    3.83   1
  -8   1  11  118.37    8.70   1
  -8   1  12   50.41    6.39   1
  -8   2 -11   11.29    2.69   1
  -8   2 -10  110.04    5.45   1
  -8   2  -9  214.04    7.90   1
  -8   2  -8  115.78    4.95   1
  -8   2  -7  174.50    6.87   1
  -8   2  -6   20.07    2.60   1
  -8   2  -5  240.56    8.38   1
  -8   2  -4   29.92    2.41   1
  -8   2  -3  598.78   16.64   1
  -8   2  -2  962.86   25.44   1
  -8   2  -1  441.42   11.77   1
  -8   2   0  907.21   21.08   1
  -8   2   1  453.69   11.50   1
  -8   2   2   16.56    1.38   1
  -8   2   3  798.06   22.60   1
  -8   2   4  765.63   23.24   1
  -8   2   5  190.16    7.17   1
  -8   2   6 1278.78   37.91   1
  -8   2   7  758.45   23.68   1
  -8   2   8  124.10    6.91   1
  -8   2   9  382.59   17.21   1
  -8   2  10   54.46    5.17   1
  -8   2  11   68.56    6.29   1
  -8   2  12  152.77   10.14   1
  -8   3 -10   14.29    3.02   1
  -8   3  -9    9.99    2.40   1
  -8   3  -8  194.60    9.76   1
  -8   3  -7    9.80    3.00   1
  -8   3  -6   14.67    2.22   1
  -8   3  -5  510.31   14.91   1
  -8   3  -4  599.76   17.14   1
  -8   3  -3  160.28    6.08   1
  -8   3  -2  627.00   17.53   1
  -8   3  -1   18.84    1.91   1
  -8   3   0   54.76    2.22   1
  -8   3   1  852.64   25.70   1
  -8   3   2  821.97   25.23   1
  -8   3   3  255.04    7.99   1
  -8   3   4  186.05    7.09   1
  -8   3   5  495.95   15.14   1
  -8   3   6  202.21    6.54   1
  -8   3   7  470.02   14.31   1
  -8   3   8  412.90   13.82   1
  -8   3   9  517.56   23.66   1
  -8   3  10  582.74   31.86   1
  -8   3  11  369.79   23.46   1
  -8   3  12  203.06   15.39   1
  -8   4  -9    4.49    2.29   1
  -8   4  -8  244.30   11.25   1
  -8   4  -7  153.26    8.42   1
  -8   4  -6  173.98    7.39   1
  -8   4  -5    3.88    1.89   1
  -8   4  -4   94.09    4.46   1
  -8   4  -3    4.41    1.81   1
  -8   4  -2   19.62    2.21   1
  -8   4  -1  508.50   13.53   1
  -8   4   0    7.51    1.92   1
  -8   4   1  331.97   11.66   1
  -8   4   2  127.24    4.74   1
  -8   4   3  277.89    9.34   1
  -8   4   4   64.96    3.71   1
  -8   4   5   19.10    2.18   1
  -8   4   6    1.49    1.39   1
  -8   4   7  491.07   16.40   1
  -8   4   8  550.37   18.30   1
  -8   4   9  256.96   10.90   1
  -8   4  10   77.97    6.00   1
  -8   4  11   13.10    3.91   1
  -8   5  -8   27.56    4.09   1
  -8   5  -7  109.20    6.90   1
  -8   5  -6  161.29    7.87   1
  -8   5  -5    6.00    2.30   1
  -8   5  -4  688.54   22.57   1
  -8   5  -3  379.86   15.20   1
  -8   5  -2  980.94   31.32   1
  -8   5  -1 1049.11   28.50   1
  -8   5   0  122.77    4.88   1
  -8   5   1    5.52    3.01   1
  -8   5   2  388.09   16.94   1
  -8   5   3   63.36    3.50   1
  -8   5   4  115.99    5.82   1
  -8   5   5  405.22   15.70   1
  -8   5   6  388.88   14.59   1
  -8   5   7  200.22    7.36   1
  -8   5   8  111.30    5.91   1
  -8   5   9    7.67    2.49   1
  -8   5  10   22.18    3.30   1
  -8   5  11   69.72    5.18   1
  -8   6  -6  644.65   30.98   1
  -8   6  -5    1.49    2.49   1
  -8   6  -4  182.25    9.18   1
  -8   6  -3  254.40   10.85   1
  -8   6  -2   87.42    4.68   1
  -8   6  -1   52.85    3.93   1
  -8   6   0  264.39    9.76   1
  -8   6   1    6.20    3.09   1
  -8   6   2  744.74   37.66   1
  -8   6   3  261.15   15.84   1
  -8   6   4   84.46    7.35   1
  -8   6   5  157.50    7.28   1
  -8   6   6    2.31    2.10   1
  -8   6   7   21.07    2.94   1
  -8   6   8  299.29   12.46   1
  -8   6   9  785.12   30.82   1
  -8   6  10  479.17   22.33   1
  -8   7  -4    2.69    2.39   1
  -8   7  -3  223.80    9.87   1
  -8   7  -2  239.01   10.20   1
  -8   7  -1  342.99   15.19   1
  -8   7   0  495.95   20.49   1
  -8   7   1   69.89    4.68   1
  -8   7   2   31.25    5.37   1
  -8   7   3  136.66   10.05   1
  -8   7   4   53.44    5.56   1
  -8   7   5   61.47    6.27   1
  -8   7   6  348.57   18.67   1
  -8   7   7  448.59   28.80   1
  -8   7   8  105.88    6.38   1
  -8   8  -2  118.81    6.98   1
  -8   8  -1  107.54    6.22   1
  -8   8   0   14.21    3.09   1
  -8   8   1   93.32    5.80   1
  -8   8   2    3.80    4.09   1
  -8   8   3  375.20   24.02   1
  -8   8   4  813.96   40.51   1
  -8   8   5   67.24    7.22   1
  -8   8   6   46.79    6.16   1
  -7 -14  -4   76.91    8.77   1
  -7 -14  -3   77.97    7.95   1
  -7 -14  -2    7.51    4.22   1
  -7 -13  -8    0.40    2.89   1
  -7 -13  -7   62.41    7.74   1
  -7 -13  -4   13.69    5.40   1
  -7 -13  -3  249.96   14.23   1
  -7 -13  -2  246.18   15.38   1
  -7 -13  -1  254.40   18.18   1
  -7 -13   0    3.31    3.09   1
  -7 -13   1   86.86    8.02   1
  -7 -13   2   27.35    3.56   1
  -7 -12 -10   -0.10    3.44   1
  -7 -12  -9    8.58    4.10   1
  -7 -12  -8   83.36    5.48   1
  -7 -12  -7  117.29    6.71   1
  -7 -12  -6  160.78    8.12   1
  -7 -12  -5  291.04   10.92   1
  -7 -12  -4   60.68    3.12   1
  -7 -12  -3    0.40    2.68   1
  -7 -12  -2  186.87   11.48   1
  -7 -12  -1    6.71    4.30   1
  -7 -12   0   81.18    7.03   1
  -7 -12   1  215.50   16.44   1
  -7 -12   2  450.29   19.10   1
  -7 -12   3  105.47    6.78   1
  -7 -12   4   41.99    4.67   1
  -7 -12   5   48.44    5.01   1
  -7 -11 -11    3.10    2.99   1
  -7 -11 -10  194.88    8.93   1
  -7 -11  -9   26.01    3.67   1
  -7 -11  -8  423.12   15.63   1
  -7 -11  -7  315.06   10.65   1
  -7 -11  -6   23.91    2.84   1
  -7 -11  -5   16.81    2.21   1
  -7 -11  -4  156.25    5.25   1
  -7 -11  -3   50.84    2.57   1
  -7 -11  -2  229.52   11.21   1
  -7 -11  -1  100.40    7.01   1
  -7 -11   0  271.92   15.17   1
  -7 -11   1   10.30    2.12   1
  -7 -11   2  169.52    7.29   1
  -7 -11   3   10.63    2.48   1
  -7 -11   4   43.96    3.58   1
  -7 -11   5  370.18   15.39   1
  -7 -11   6  230.74   10.63   1
  -7 -10 -12   49.42    5.06   1
  -7 -10 -11   52.56    4.35   1
  -7 -10 -10   34.57    3.65   1
  -7 -10  -9  162.82    6.89   1
  -7 -10  -8   25.20    2.91   1
  -7 -10  -7   18.49    2.41   1
  -7 -10  -6  177.69    6.40   1
  -7 -10  -5  252.17    8.26   1
  -7 -10  -4  400.00    9.60   1
  -7 -10  -3  125.89    4.04   1
  -7 -10  -2  574.08   12.94   1
  -7 -10  -1  150.06    4.65   1
  -7 -10   0  813.39   33.65   1
  -7 -10   1   21.62    2.23   1
  -7 -10   2  127.01    5.41   1
  -7 -10   3  828.86   23.03   1
  -7 -10   4  599.27   21.54   1
  -7 -10   5    7.08    2.98   1
  -7 -10   6  276.22   11.30   1
  -7 -10   7    6.60    3.08   1
  -7 -10   8  299.29   13.49   1
  -7  -9 -13   39.56    4.91   1
  -7  -9 -12    4.28    3.11   1
  -7  -9 -11    6.00    2.70   1
  -7  -9 -10   80.10    4.47   1
  -7  -9  -9    7.62    2.59   1
  -7  -9  -8   10.63    2.41   1
  -7  -9  -7   28.09    2.23   1
  -7  -9  -6  365.96   10.33   1
  -7  -9  -5  134.56    5.10   1
  -7  -9  -4  134.56    4.18   1
  -7  -9  -3   13.47    1.39   1
  -7  -9  -2  275.89    6.64   1
  -7  -9  -1  362.90    9.91   1
  -7  -9   0  170.30    5.48   1
  -7  -9   1    3.80    0.82   1
  -7  -9   2  207.65    7.20   1
  -7  -9   3  147.14    5.34   1
  -7  -9   4  167.96    6.22   1
  -7  -9   5   67.57    3.62   1
  -7  -9   6  293.78    9.94   1
  -7  -9   7  147.87    7.30   1
  -7  -9   8  121.44    5.51   1
  -7  -9   9  507.15   19.82   1
  -7  -8 -13   92.35    6.92   1
  -7  -8 -12   64.32    4.81   1
  -7  -8 -11  134.79    6.27   1
  -7  -8 -10    8.29    2.48   1
  -7  -8  -9  198.25    7.32   1
  -7  -8  -8  359.10   10.61   1
  -7  -8  -7   41.09    2.82   1
  -7  -8  -6    5.62    1.80   1
  -7  -8  -5   38.07    2.34   1
  -7  -8  -4  133.40    4.39   1
  -7  -8  -3   49.00    2.10   1
  -7  -8  -2  577.92   12.98   1
  -7  -8  -1  867.89   18.27   1
  -7  -8   0  145.44    3.62   1
  -7  -8   1 1290.25   25.86   1
  -7  -8   2  114.92    3.00   1
  -7  -8   3   40.96    2.56   1
  -7  -8   4  634.54   17.63   1
  -7  -8   5  485.76   14.55   1
  -7  -8   6  173.71    5.27   1
  -7  -8   7  964.10   23.60   1
  -7  -8   8   54.02    3.53   1
  -7  -8   9   16.73    2.29   1
  -7  -8  10  199.94    8.20   1
  -7  -7 -13   -0.20    4.12   1
  -7  -7 -12    1.59    3.00   1
  -7  -7 -11  132.48    5.99   1
  -7  -7 -10   51.55    3.45   1
  -7  -7  -9   72.76    3.92   1
  -7  -7  -8   12.11    2.02   1
  -7  -7  -7   78.68    3.90   1
  -7  -7  -6   68.06    3.30   1
  -7  -7  -5  196.84    5.89   1
  -7  -7  -4  584.67   14.99   1
  -7  -7  -3  232.87    5.19   1
  -7  -7  -2    5.81    1.21   1
  -7  -7  -1  832.32   17.31   1
  -7  -7   0  235.01    5.52   1
  -7  -7   1   21.72    1.12   1
  -7  -7   2 1109.56   19.99   1
  -7  -7   3  678.60   11.98   1
  -7  -7   4  646.18   12.20   1
  -7  -7   5  378.30    8.56   1
  -7  -7   6    0.71    1.21   1
  -7  -7   7   65.93    2.92   1
  -7  -7   8  301.37    8.33   1
  -7  -7   9  480.49   14.47   1
  -7  -7  10  634.03   22.16   1
  -7  -7  11  523.04   17.38   1
  -7  -6 -14    8.01    3.91   1
  -7  -6 -13    9.80    3.19   1
  -7  -6 -12    1.21    2.51   1
  -7  -6 -11  157.75    6.53   1
  -7  -6 -10  167.44    5.95   1
  -7  -6  -9  183.60    6.50   1
  -7  -6  -8   16.40    2.19   1
  -7  -6  -7  974.69   24.98   1
  -7  -6  -6  385.73   10.61   1
  -7  -6  -5    6.10    1.58   1
  -7  -6  -4  319.69    8.58   1
  -7  -6  -3   25.00    1.60   1
  -7  -6  -2   50.84    1.85   1
  -7  -6  -1 1496.92   30.18   1
  -7  -6   0  193.77    5.57   1
  -7  -6   1 1073.87   21.63   1
  -7  -6   2   61.62    1.73   1
  -7  -6   3    1.80    0.59   1
  -7  -6   4    2.50    0.60   1
  -7  -6   5  843.32   17.42   1
  -7  -6   6    5.29    1.20   1
  -7  -6   7  563.59   13.77   1
  -7  -6   8  747.48   18.04   1
  -7  -6   9  241.49    7.15   1
  -7  -6  10   57.61    3.34   1
  -7  -6  11   97.61    4.54   1
  -7  -5 -14  148.60    8.53   1
  -7  -5 -13   33.76    3.95   1
  -7  -5 -12    8.01    2.21   1
  -7  -5 -11   24.60    2.28   1
  -7  -5 -10  309.76    8.45   1
  -7  -5  -9  513.02   11.78   1
  -7  -5  -8   52.13    2.31   1
  -7  -5  -7    1.30    1.00   1
  -7  -5  -6   68.72    2.49   1
  -7  -5  -5   17.22    1.08   1
  -7  -5  -4  403.61   10.85   1
  -7  -5  -3  471.32   11.72   1
  -7  -5  -2  131.79    3.90   1
  -7  -5  -1  464.40   11.64   1
  -7  -5   0 1046.52   25.23   1
  -7  -5   1  115.13    2.36   1
  -7  -5   2  326.16    5.42   1
  -7  -5   3 1158.04   19.06   1
  -7  -5   4   22.00    1.03   1
  -7  -5   5  566.92    9.52   1
  -7  -5   6  309.76    6.69   1
  -7  -5   7  113.85    3.20   1
  -7  -5   8    2.40    1.39   1
  -7  -5   9  147.62    5.10   1
  -7  -5  10    8.41    1.91   1
  -7  -5  11  135.49    5.59   1
  -7  -5  12  709.69   25.57   1
  -7  -4 -14    3.61    2.39   1
  -7  -4 -13   85.56    4.44   1
  -7  -4 -12    6.50    1.89   1
  -7  -4 -11   14.36    1.89   1
  -7  -4 -10   17.39    1.67   1
  -7  -4  -9   68.23    2.97   1
  -7  -4  -8    1.21    1.10   1
  -7  -4  -7  337.46    7.35   1
  -7  -4  -6  954.19   19.77   1
  -7  -4  -5   14.82    1.00   1
  -7  -4  -4   54.46    2.07   1
  -7  -4  -3  171.87    4.98   1
  -7  -4  -2  294.12    8.57   1
  -7  -4  -1  263.74    5.85   1
  -7  -4   0   26.83    0.93   1
  -7  -4   1  264.71    4.56   1
  -7  -4   2   43.96    1.19   1
  -7  -4   3 1208.95   20.17   1
  -7  -4   4   33.87    1.16   1
  -7  -4   5   10.63    0.78   1
  -7  -4   6  123.21    3.55   1
  -7  -4   7   87.61    2.81   1
  -7  -4   8   29.92    1.97   1
  -7  -4   9  798.06   20.91   1
  -7  -4  10  496.84   13.37   1
  -7  -4  11   98.80    4.37   1
  -7  -4  12  481.80   15.80   1
  -7  -3 -14    8.18    2.52   1
  -7  -3 -13  141.37    6.18   1
  -7  -3 -12   17.22    2.41   1
  -7  -3 -11    6.81    1.72   1
  -7  -3 -10   -0.10    1.62   1
  -7  -3  -9  143.28    4.07   1
  -7  -3  -8 1026.56   22.43   1
  -7  -3  -7 1143.79   19.62   1
  -7  -3  -6    9.18    0.79   1
  -7  -3  -5  294.47    6.86   1
  -7  -3  -4   66.75    2.12   1
  -7  -3  -3  145.68    3.62   1
  -7  -3  -2  434.72   10.43   1
  -7  -3  -1  228.61    5.44   1
  -7  -3   0 1095.61   23.17   1
  -7  -3   1 1827.56   32.49   1
  -7  -3   2    4.58    0.60   1
  -7  -3   3   79.57    1.78   1
  -7  -3   4  372.10    7.72   1
  -7  -3   5   28.52    1.39   1
  -7  -3   6  795.24   18.05   1
  -7  -3   7 1172.38   28.08   1
  -7  -3   8  310.46    7.40   1
  -7  -3   9  231.04    6.38   1
  -7  -3  10  303.11    8.36   1
  -7  -3  11    4.08    1.70   1
  -7  -3  12   23.81    2.34   1
  -7  -3  13  495.06   18.69   1
  -7  -2 -13   25.60    2.63   1
  -7  -2 -12  240.25    8.99   1
  -7  -2 -11   10.63    2.02   1
  -7  -2 -10   -0.79    1.30   1
  -7  -2  -9    8.18    1.72   1
  -7  -2  -8   32.95    2.07   1
  -7  -2  -7  957.28   17.95   1
  -7  -2  -6  350.06    8.61   1
  -7  -2  -5  475.24   10.03   1
  -7  -2  -4  278.56    6.34   1
  -7  -2  -3  281.90    5.71   1
  -7  -2  -2  523.49   11.44   1
  -7  -2  -1    7.02    0.69   1
  -7  -2   0    1.80    0.59   1
  -7  -2   1  377.91    6.61   1
  -7  -2   2  370.56    6.93   1
  -7  -2   3  354.95    7.91   1
  -7  -2   4 1114.89   23.37   1
  -7  -2   5 2497.00   49.97   1
  -7  -2   6  361.38    7.98   1
  -7  -2   7   37.95    1.72   1
  -7  -2   8  356.83    9.44   1
  -7  -2   9   25.81    1.93   1
  -7  -2  10  646.18   15.25   1
  -7  -2  11 1483.02   39.28   1
  -7  -2  12  149.82    5.88   1
  -7  -2  13 1067.98   38.56   1
  -7  -1 -13   35.76    3.11   1
  -7  -1 -12   52.85    3.05   1
  -7  -1 -11  128.37    4.53   1
  -7  -1 -10    1.30    1.60   1
  -7  -1  -9  126.79    4.28   1
  -7  -1  -8  169.78    4.17   1
  -7  -1  -7  886.85   17.87   1
  -7  -1  -6  367.49    9.20   1
  -7  -1  -5    4.00    0.80   1
  -7  -1  -4   99.60    2.99   1
  -7  -1  -3   27.25    1.25   1
  -7  -1  -2   64.16    2.08   1
  -7  -1  -1 1100.25   25.87   1
  -7  -1   0  108.99    2.71   1
  -7  -1   1  189.61    4.41   1
  -7  -1   2  954.81   21.01   1
  -7  -1   3  231.04    5.47   1
  -7  -1   4   44.36    1.47   1
  -7  -1   5   28.52    1.17   1
  -7  -1   6  295.50    6.53   1
  -7  -1   7  452.41   11.49   1
  -7  -1   8  813.96   19.97   1
  -7  -1   9  480.49   12.28   1
  -7  -1  10   48.58    2.23   1
  -7  -1  11  152.28    5.43   1
  -7  -1  12  144.00   11.76   1
  -7  -1  13   52.13    5.92   1
  -7   0 -13   23.23    2.99   1
  -7   0 -12   10.89    2.51   1
  -7   0 -11   36.48    2.90   1
  -7   0 -10   -2.19    1.60   1
  -7   0  -9  460.53   12.02   1
  -7   0  -8  247.75    6.93   1
  -7   0  -7   25.20    2.21   1
  -7   0  -6  385.34    9.81   1
  -7   0  -5   61.31    2.04   1
  -7   0  -4   52.85    2.04   1
  -7   0  -3  645.67   15.75   1
  -7   0  -2  156.75    4.76   1
  -7   0  -1  206.78    6.04   1
  -7   0   0  400.80    8.41   1
  -7   0   1   12.18    0.91   1
  -7   0   2  272.25    7.26   1
  -7   0   3  227.71    6.64   1
  -7   0   4    2.31    0.61   1
  -7   0   5  435.56    8.77   1
  -7   0   6 1752.26   40.19   1
  -7   0   7  148.60    4.14   1
  -7   0   8  477.86   13.55   1
  -7   0   9   36.12    1.68   1
  -7   0  10   63.20    2.54   1
  -7   0  11  179.02   10.44   1
  -7   0  12  154.75   10.45   1
  -7   0  13   49.98    5.94   1
  -7   1 -12    3.69    2.19   1
  -7   1 -11    1.90    2.01   1
  -7   1 -10   20.70    2.28   1
  -7   1  -9   49.98    2.55   1
  -7   1  -8   11.49    1.49   1
  -7   1  -7   31.47    2.24   1
  -7   1  -6    6.10    1.38   1
  -7   1  -5  207.36    6.34   1
  -7   1  -4   11.22    1.61   1
  -7   1  -3  750.21   19.17   1
  -7   1  -2  371.72   10.03   1
  -7   1  -1   70.73    2.86   1
  -7   1   0  334.16    6.95   1
  -7   1   1  239.32    6.50   1
  -7   1   2  691.16   17.35   1
  -7   1   3  348.94    9.34   1
  -7   1   4  655.36   16.38   1
  -7   1   5   53.44    1.75   1
  -7   1   6  119.03    3.05   1
  -7   1   7   15.68    0.87   1
  -7   1   8    4.58    0.81   1
  -7   1   9  295.50   14.10   1
  -7   1  10  378.30   17.89   1
  -7   1  11  150.80    7.86   1
  -7   1  12  406.83   20.17   1
  -7   1  13  119.90    9.20   1
  -7   2 -12  164.10    7.43   1
  -7   2 -11    0.90    1.99   1
  -7   2 -10  609.60   21.23   1
  -7   2  -9   14.98    2.09   1
  -7   2  -8  180.10    6.71   1
  -7   2  -7  769.51   21.08   1
  -7   2  -6   43.56    2.38   1
  -7   2  -5  642.62   17.24   1
  -7   2  -4   30.80    2.33   1
  -7   2  -3    0.10    1.11   1
  -7   2  -2  136.89    4.45   1
  -7   2  -1   86.30    3.16   1
  -7   2   0  131.79    3.67   1
  -7   2   1 1064.72   26.10   1
  -7   2   2  331.97    9.47   1
  -7   2   3   50.13    2.27   1
  -7   2   4   87.98    3.38   1
  -7   2   5   66.59    2.61   1
  -7   2   6  145.20    6.03   1
  -7   2   7  988.47   42.76   1
  -7   2   8  845.06   38.37   1
  -7   2   9  219.93   10.97   1
  -7   2  10  354.95   14.32   1
  -7   2  11   26.63    4.95   1
  -7   2  12  279.22   15.04   1
  -7   2  13  270.93   18.44   1
  -7   3 -11   57.61    3.49   1
  -7   3 -10    3.31    2.22   1
  -7   3  -9   16.89    2.22   1
  -7   3  -8   23.72    2.82   1
  -7   3  -7   86.49    4.84   1
  -7   3  -6  526.70   15.61   1
  -7   3  -5    3.20    1.79   1
  -7   3  -4    2.10    1.31   1
  -7   3  -3   63.20    2.86   1
  -7   3  -2  415.75   11.01   1
  -7   3  -1  565.49   15.22   1
  -7   3   0  157.50    4.52   1
  -7   3   1   96.04    3.53   1
  -7   3   2   10.50    1.30   1
  -7   3   3  160.28    5.32   1
  -7   3   4  745.84   21.85   1
  -7   3   5  338.56   10.30   1
  -7   3   6  337.46   11.39   1
  -7   3   7  402.80   19.67   1
  -7   3   8   68.72    4.64   1
  -7   3   9  120.12    6.80   1
  -7   3  10   61.62    5.49   1
  -7   3  11  244.92   12.83   1
  -7   3  12  196.56   14.02   1
  -7   3  13  494.62   35.58   1
  -7   4 -10    2.50    1.90   1
  -7   4  -9   74.48    3.97   1
  -7   4  -8   40.45    3.43   1
  -7   4  -7  216.97    8.84   1
  -7   4  -6    3.61    2.09   1
  -7   4  -5   23.52    2.42   1
  -7   4  -4  223.20    7.17   1
  -7   4  -3  145.20    5.30   1
  -7   4  -2   84.27    3.12   1
  -7   4  -1  121.88    4.64   1
  -7   4   0  151.54    4.19   1
  -7   4   1  744.20   24.01   1
  -7   4   2  303.11    9.05   1
  -7   4   3   98.21    3.57   1
  -7   4   4  112.15    4.24   1
  -7   4   5    4.49    1.31   1
  -7   4   6    9.67    1.68   1
  -7   4   7   11.29    2.08   1
  -7   4   8  395.21   12.72   1
  -7   4   9   57.91    4.87   1
  -7   4  10   99.00    6.17   1
  -7   4  11  619.01   36.82   1
  -7   4  12  202.21   14.22   1
  -7   5  -9    0.79    2.19   1
  -7   5  -8   24.80    3.19   1
  -7   5  -7  103.63    5.70   1
  -7   5  -6  450.71   12.74   1
  -7   5  -5  265.04    9.77   1
  -7   5  -4  107.95    4.78   1
  -7   5  -3  131.56    4.59   1
  -7   5  -2  375.58   11.24   1
  -7   5  -1  219.93    7.12   1
  -7   5   0  705.43   20.19   1
  -7   5   1  193.49    7.79   1
  -7   5   2 1020.16   30.66   1
  -7   5   3  211.41    7.56   1
  -7   5   4   33.29    2.65   1
  -7   5   5    6.81    1.41   1
  -7   5   6  653.31   18.40   1
  -7   5   7  180.10    6.17   1
  -7   5   8  518.02   17.75   1
  -7   5   9  308.00    9.83   1
  -7   5  10    3.61    2.32   1
  -7   5  11    1.10    3.00   1
  -7   5  12  127.69    9.27   1
  -7   6  -8  110.67   10.10   1
  -7   6  -7   25.10    3.31   1
  -7   6  -6  372.49   13.90   1
  -7   6  -5  144.48    6.49   1
  -7   6  -4   64.32    3.85   1
  -7   6  -3  134.56    5.34   1
  -7   6  -2   80.28    3.94   1
  -7   6  -1   17.47    2.17   1
  -7   6   0  180.10    6.71   1
  -7   6   1   30.58    3.65   1
  -7   6   2   29.70    4.14   1
  -7   6   3  225.60    9.01   1
  -7   6   4  335.26   10.62   1
  -7   6   5  203.06    7.41   1
  -7   6   6   87.24    4.11   1
  -7   6   7   66.59    3.75   1
  -7   6   8   41.34    3.21   1
  -7   6   9  221.71   10.72   1
  -7   6  10   91.01    5.34   1
  -7   6  11   26.01    3.16   1
  -7   7  -6  106.92    6.41   1
  -7   7  -5   90.25    5.32   1
  -7   7  -4   14.52    2.51   1
  -7   7  -3   -1.80    1.69   1
  -7   7  -2    4.71    1.91   1
  -7   7  -1   -1.39    1.79   1
  -7   7   0  351.19   11.62   1
  -7   7   1   52.13    4.91   1
  -7   7   2  115.56    7.31   1
  -7   7   3  328.33   18.12   1
  -7   7   4  174.24   11.35   1
  -7   7   5    2.99    1.90   1
  -7   7   6   24.01    2.35   1
  -7   7   7  295.15   12.71   1
  -7   7   8  121.00    5.94   1
  -7   7   9  340.03   14.01   1
  -7   7  10  237.16   11.40   1
  -7   8  -4   73.96    5.50   1
  -7   8  -3    3.39    2.39   1
  -7   8  -2  139.95    7.33   1
  -7   8  -1   31.70    3.38   1
  -7   8   0    9.67    2.49   1
  -7   8   1   41.34    4.37   1
  -7   8   2   22.94    4.41   1
  -7   8   3   -0.20    3.32   1
  -7   8   4    2.99    3.49   1
  -7   8   5   79.21    7.65   1
  -7   8   6    2.69    3.38   1
  -7   8   7  275.89   18.27   1
  -7   8   8   33.52    3.94   1
  -7   8   9    4.49    2.59   1
  -7   9  -2    6.50    2.91   1
  -7   9  -1    8.88    2.98   1
  -7   9   0   -2.19    3.40   1
  -7   9   1    8.58    5.80   1
  -7   9   2   63.84    7.35   1
  -7   9   3  169.78   11.73   1
  -7   9   4  258.57   16.08   1
  -7   9   5  149.08   11.48   1
  -7   9   6    4.00    5.60   1
  -7   9   7  100.80    9.64   1
  -6 -14  -5   85.38    8.13   1
  -6 -14  -4    4.58    4.11   1
  -6 -14  -3    8.53    4.32   1
  -6 -14  -2   18.23    4.61   1
  -6 -14  -1   15.92    5.99   1
  -6 -13  -9   48.16    6.66   1
  -6 -13  -8   15.21    5.07   1
  -6 -13  -7    3.10    3.48   1
  -6 -13  -6   10.18    3.51   1
  -6 -13  -5   18.58    3.97   1
  -6 -13  -4  160.28   11.14   1
  -6 -13  -3   34.57    4.94   1
  -6 -13  -2   35.64    4.78   1
  -6 -13  -1  112.36    9.54   1
  -6 -13   0    6.20    3.69   1
  -6 -13   1   29.59    3.81   1
  -6 -13   2    2.79    2.61   1
  -6 -13   3   31.14    4.46   1
  -6 -12 -10   17.81    3.38   1
  -6 -12  -9  167.96    8.29   1
  -6 -12  -8   62.73    4.44   1
  -6 -12  -7   40.20    3.42   1
  -6 -12  -6  104.86    7.58   1
  -6 -12  -5   84.27    4.22   1
  -6 -12  -4    7.62    2.21   1
  -6 -12  -3  175.56    9.27   1
  -6 -12  -2   33.29    4.85   1
  -6 -12  -1   56.85    6.33   1
  -6 -12   0  153.02    9.65   1
  -6 -12   1   23.52    3.10   1
  -6 -12   2   85.56    5.55   1
  -6 -12   3  326.16   13.00   1
  -6 -12   4   16.89    3.70   1
  -6 -12   5  386.52   16.91   1
  -6 -11 -12  287.64   13.57   1
  -6 -11 -11  154.01    8.69   1
  -6 -11 -10    3.69    3.19   1
  -6 -11  -9   32.15    3.29   1
  -6 -11  -8  117.51    6.07   1
  -6 -11  -7    1.59    1.89   1
  -6 -11  -6  603.68   17.69   1
  -6 -11  -5  164.61    5.39   1
  -6 -11  -4   59.14    2.77   1
  -6 -11  -3   52.56    2.46   1
  -6 -11  -2  306.25   10.15   1
  -6 -11  -1    2.89    2.38   1
  -6 -11   0  140.66    8.30   1
  -6 -11   1  651.27   20.93   1
  -6 -11   2   -1.00    2.00   1
  -6 -11   3  300.33   10.74   1
  -6 -11   4    4.41    2.39   1
  -6 -11   5    9.92    2.71   1
  -6 -11   6   -0.79    2.39   1
  -6 -11   7   12.11    3.27   1
  -6 -10 -13  493.73   22.22   1
  -6 -10 -12   93.90    6.78   1
  -6 -10 -11   11.70    2.80   1
  -6 -10 -10    5.62    2.51   1
  -6 -10  -9    1.99    2.20   1
  -6 -10  -8   69.39    4.16   1
  -6 -10  -7  124.32    5.13   1
  -6 -10  -6   65.93    3.41   1
  -6 -10  -5   44.22    2.93   1
  -6 -10  -4    2.19    1.18   1
  -6 -10  -3    6.40    1.42   1
  -6 -10  -2 1319.87   31.24   1
  -6 -10  -1    6.00    1.08   1
  -6 -10   0  678.08   22.92   1
  -6 -10   1    4.71    2.30   1
  -6 -10   2   43.69    3.31   1
  -6 -10   3  181.17    6.73   1
  -6 -10   4  120.12    5.04   1
  -6 -10   5    0.79    1.99   1
  -6 -10   6  634.54   25.19   1
  -6 -10   7  266.67   12.08   1
  -6 -10   8  212.58    9.62   1
  -6  -9 -13   53.44    4.82   1
  -6  -9 -12    0.59    3.19   1
  -6  -9 -11   13.47    2.86   1
  -6  -9 -10   14.21    2.49   1
  -6  -9  -9  608.61   16.78   1
  -6  -9  -8  290.02    9.54   1
  -6  -9  -7  280.56    8.71   1
  -6  -9  -6   10.30    1.93   1
  -6  -9  -5  167.70    5.70   1
  -6  -9  -4   59.60    2.16   1
  -6  -9  -3  105.68    3.29   1
  -6  -9  -2  111.09    3.37   1
  -6  -9  -1  541.03   13.49   1
  -6  -9   0  537.78   11.60   1
  -6  -9   1   57.00    1.66   1
  -6  -9   2  199.37    6.50   1
  -6  -9   3  102.62    4.46   1
  -6  -9   4  622.00   16.96   1
  -6  -9   5   23.14    2.50   1
  -6  -9   6    1.59    1.99   1
  -6  -9   7   28.52    2.99   1
  -6  -9   8   78.15    4.24   1
  -6  -9   9   16.89    2.71   1
  -6  -8 -14   22.56    4.37   1
  -6  -8 -13   60.84    4.37   1
  -6  -8 -12  698.54   28.54   1
  -6  -8 -11    6.81    2.51   1
  -6  -8 -10  196.28    7.57   1
  -6  -8  -9  521.21   16.44   1
  -6  -8  -8  198.53    6.48   1
  -6  -8  -7    0.20    1.51   1
  -6  -8  -6  787.92   19.65   1
  -6  -8  -5   -0.90    1.31   1
  -6  -8  -4   43.82    1.85   1
  -6  -8  -3  218.15    5.32   1
  -6  -8  -2   19.89    1.16   1
  -6  -8  -1   13.76    1.11   1
  -6  -8   0    0.10    0.71   1
  -6  -8   1  474.80    8.72   1
  -6  -8   2    2.69    0.49   1
  -6  -8   3   44.36    2.40   1
  -6  -8   4   16.81    1.97   1
  -6  -8   5    5.62    1.61   1
  -6  -8   6    0.50    1.31   1
  -6  -8   7   40.07    2.53   1
  -6  -8   8  331.24    9.46   1
  -6  -8   9  141.37    5.95   1
  -6  -8  10   31.36    3.02   1
  -6  -7 -14  454.54   19.19   1
  -6  -7 -13  261.47   11.97   1
  -6  -7 -12  281.90   10.41   1
  -6  -7 -11  209.96    7.82   1
  -6  -7 -10   61.47    3.45   1
  -6  -7  -9   26.63    2.58   1
  -6  -7  -8  398.00   11.17   1
  -6  -7  -7  175.03    5.56   1
  -6  -7  -6  347.82    9.32   1
  -6  -7  -5   42.64    2.48   1
  -6  -7  -4   67.90    2.64   1
  -6  -7  -3   10.30    1.03   1
  -6  -7  -2   40.45    1.53   1
  -6  -7  -1  306.25    6.65   1
  -6  -7   0  117.51    3.04   1
  -6  -7   1  159.01    3.03   1
  -6  -7   2   14.67    0.69   1
  -6  -7   3   87.61    1.87   1
  -6  -7   4  195.44    5.31   1
  -6  -7   5  578.40   12.99   1
  -6  -7   6  106.09    3.50   1
  -6  -7   7   23.04    2.30   1
  -6  -7   8   56.55    2.71   1
  -6  -7   9   14.52    1.83   1
  -6  -7  10    3.10    2.11   1
  -6  -7  11  374.81   13.55   1
  -6  -6 -14   60.84    4.99   1
  -6  -6 -13    8.29    2.82   1
  -6  -6 -12    0.79    2.69   1
  -6  -6 -11    2.79    2.30   1
  -6  -6 -10   28.84    2.58   1
  -6  -6  -9   75.34    3.82   1
  -6  -6  -8  699.60   17.46   1
  -6  -6  -7   49.56    3.24   1
  -6  -6  -6    0.90    1.50   1
  -6  -6  -5   17.31    1.50   1
  -6  -6  -4  351.94    9.38   1
  -6  -6  -3  419.43    8.60   1
  -6  -6  -2  484.44    9.68   1
  -6  -6  -1   96.43    2.55   1
  -6  -6   0   44.36    1.60   1
  -6  -6   1  249.01    4.42   1
  -6  -6   2 1573.71   26.98   1
  -6  -6   3 1037.48   17.39   1
  -6  -6   4   16.81    0.74   1
  -6  -6   5  176.62    3.72   1
  -6  -6   6    8.88    0.77   1
  -6  -6   7   24.30    1.77   1
  -6  -6   8  414.12   10.18   1
  -6  -6   9  732.78   16.24   1
  -6  -6  10   68.72    3.32   1
  -6  -6  11   93.32    4.64   1
  -6  -6  12  350.81   11.99   1
  -6  -5 -14  122.99    7.54   1
  -6  -5 -13  405.22   15.70   1
  -6  -5 -12  407.23   12.92   1
  -6  -5 -11  183.87    6.51   1
  -6  -5 -10   99.60    4.59   1
  -6  -5  -9  223.20    5.68   1
  -6  -5  -8   32.72    1.60   1
  -6  -5  -7  676.52   16.65   1
  -6  -5  -6  301.37    8.33   1
  -6  -5  -5   36.84    2.06   1
  -6  -5  -4   11.83    1.38   1
  -6  -5  -3   53.73    2.20   1
  -6  -5  -2   61.47    1.72   1
  -6  -5  -1  298.94    7.26   1
  -6  -5   0 2651.22   74.15   1
  -6  -5   1   11.02    0.53   1
  -6  -5   2   27.14    1.04   1
  -6  -5   3   19.80    0.80   1
  -6  -5   4  311.17    6.00   1
  -6  -5   5   25.60    0.91   1
  -6  -5   6  544.29    8.87   1
  -6  -5   7   48.02    1.66   1
  -6  -5   8    1.90    1.21   1
  -6  -5   9   12.32    1.68   1
  -6  -5  10  116.21    4.53   1
  -6  -5  11   56.40    3.15   1
  -6  -5  12   69.56    3.84   1
  -6  -4 -14   61.62    3.92   1
  -6  -4 -13  465.70   15.54   1
  -6  -4 -12   67.73    3.62   1
  -6  -4 -11    1.80    1.61   1
  -6  -4 -10  101.61    3.63   1
  -6  -4  -9    1.49    1.10   1
  -6  -4  -8 1317.69   26.86   1
  -6  -4  -7  300.33    6.59   1
  -6  -4  -6  445.63    9.29   1
  -6  -4  -5    9.67    0.87   1
  -6  -4  -4   94.67    2.53   1
  -6  -4  -3   84.09    2.75   1
  -6  -4  -2  276.56    7.32   1
  -6  -4  -1  281.57    7.38   1
  -6  -4   0 1553.15   37.83   1
  -6  -4   1    6.00    0.39   1
  -6  -4   2    2.99    0.48   1
  -6  -4   3   37.70    1.11   1
  -6  -4   4  597.80   10.27   1
  -6  -4   5  207.36    4.32   1
  -6  -4   6  114.06    2.99   1
  -6  -4   7   75.52    2.09   1
  -6  -4   8   61.15    2.50   1
  -6  -4   9    8.01    1.41   1
  -6  -4  10  524.41   12.82   1
  -6  -4  11    4.00    1.52   1
  -6  -4  12  312.94   10.97   1
  -6  -4  13  219.93    9.19   1
  -6  -3 -14   69.72    4.51   1
  -6  -3 -13   87.05    4.11   1
  -6  -3 -12  544.29   12.60   1
  -6  -3 -11   27.56    2.10   1
  -6  -3 -10  379.86    9.36   1
  -6  -3  -9   53.14    2.33   1
  -6  -3  -8  134.10    3.71   1
  -6  -3  -7   16.89    1.23   1
  -6  -3  -6 1825.85   31.62   1
  -6  -3  -5    8.41    0.58   1
  -6  -3  -4   33.29    1.15   1
  -6  -3  -3    1.00    0.50   1
  -6  -3  -2  304.85    6.29   1
  -6  -3  -1  162.05    3.06   1
  -6  -3   0    0.20    0.31   1
  -6  -3   1  563.59    8.55   1
  -6  -3   2  151.54    2.46   1
  -6  -3   3   27.88    0.84   1
  -6  -3   4  414.12    7.33   1
  -6  -3   5   25.10    0.90   1
  -6  -3   6   34.93    1.30   1
  -6  -3   7   12.53    1.13   1
  -6  -3   8   24.50    1.49   1
  -6  -3   9   68.72    2.65   1
  -6  -3  10  315.06    8.52   1
  -6  -3  11  202.49    6.83   1
  -6  -3  12  124.77    4.91   1
  -6  -3  13    1.21    2.42   1
  -6  -2 -14   30.03    3.40   1
  -6  -2 -13   54.17    3.39   1
  -6  -2 -12  413.72   10.98   1
  -6  -2 -11  913.85   21.16   1
  -6  -2 -10    6.00    1.62   1
  -6  -2  -9   89.49    3.03   1
  -6  -2  -8  485.76    9.70   1
  -6  -2  -7  375.58    7.36   1
  -6  -2  -6  400.40    7.20   1
  -6  -2  -5 1092.30   21.81   1
  -6  -2  -4  273.90    5.96   1
  -6  -2  -3  507.15   10.36   1
  -6  -2  -2   39.82    1.26   1
  -6  -2  -1  810.54   14.23   1
  -6  -2   0  117.72    2.17   1
  -6  -2   1  366.34    5.74   1
  -6  -2   2  146.89    2.67   1
  -6  -2   3  120.78    2.20   1
  -6  -2   4   41.60    1.16   1
  -6  -2   5  738.21   12.50   1
  -6  -2   6    1.10    0.61   1
  -6  -2   7  324.00    7.20   1
  -6  -2   8   40.70    1.79   1
  -6  -2   9  152.28    4.20   1
  -6  -2  10    9.99    1.39   1
  -6  -2  11   11.49    1.49   1
  -6  -2  12   25.00    2.40   1
  -6  -2  13  633.53   20.14   1
  -6  -2  14  408.04   14.14   1
  -6  -1 -14  176.09    7.70   1
  -6  -1 -13  609.60   19.75   1
  -6  -1 -12   80.64    3.77   1
  -6  -1 -11  495.95   12.47   1
  -6  -1 -10   30.47    2.10   1
  -6  -1  -9  131.79    3.90   1
  -6  -1  -8  194.88    3.91   1
  -6  -1  -7 2126.13   41.50   1
  -6  -1  -6    1.21    0.51   1
  -6  -1  -5  486.64   11.03   1
  -6  -1  -4    4.58    0.68   1
  -6  -1  -3  302.06    6.60   1
  -6  -1  -2   22.94    1.34   1
  -6  -1  -1  237.16    5.54   1
  -6  -1   0   10.30    0.71   1
  -6  -1   1   25.30    0.80   1
  -6  -1   2   99.00    2.19   1
  -6  -1   3  390.85    7.51   1
  -6  -1   4  464.83    9.06   1
  -6  -1   5  415.34    7.34   1
  -6  -1   6  121.00    2.64   1
  -6  -1   7   85.56    2.22   1
  -6  -1   8   92.93    2.89   1
  -6  -1   9  158.26    4.78   1
  -6  -1  10   95.45    3.32   1
  -6  -1  11 1099.59   26.53   1
  -6  -1  12  218.45    6.21   1
  -6  -1  13   72.42    3.57   1
  -6  -1  14   29.16    2.70   1
  -6   0 -13   36.60    3.15   1
  -6   0 -12   10.30    1.99   1
  -6   0 -11  337.82    9.19   1
  -6   0 -10  338.93    8.47   1
  -6   0  -9  246.49    6.28   1
  -6   0  -8  442.26   10.09   1
  -6   0  -7  561.22   10.42   1
  -6   0  -6   10.18    0.83   1
  -6   0  -5  431.39    8.72   1
  -6   0  -4   68.72    1.99   1
  -6   0  -3   70.22    1.84   1
  -6   0  -2  216.38    5.00   1
  -6   0  -1  904.81   19.25   1
  -6   0   0  379.86    7.02   1
  -6   0   1  255.36    5.75   1
  -6   0   2   68.72    1.82   1
  -6   0   3  347.82    6.71   1
  -6   0   4  338.19    6.62   1
  -6   0   5    1.21    0.40   1
  -6   0   6  566.44   11.42   1
  -6   0   7    6.50    0.71   1
  -6   0   8   23.81    1.37   1
  -6   0   9    4.08    0.89   1
  -6   0  10   33.06    1.73   1
  -6   0  11   21.34    1.85   1
  -6   0  12   23.33    2.03   1
  -6   0  13    0.71    1.71   1
  -6   0  14   17.64    5.71   1
  -6   1 -13  141.37    6.42   1
  -6   1 -12  434.72   13.76   1
  -6   1 -11   17.81    2.11   1
  -6   1 -10   65.45    3.24   1
  -6   1  -9   81.36    3.25   1
  -6   1  -8   18.58    1.47   1
  -6   1  -7  957.90   24.14   1
  -6   1  -6  207.65    6.63   1
  -6   1  -5    7.18    0.80   1
  -6   1  -4  387.70    9.06   1
  -6   1  -3  328.33    7.25   1
  -6   1  -2  887.44   19.07   1
  -6   1  -1   14.21    1.21   1
  -6   1   0  754.60   14.83   1
  -6   1   1  292.75    6.16   1
  -6   1   2  193.21    4.45   1
  -6   1   3    1.49    0.59   1
  -6   1   4  342.25    8.14   1
  -6   1   5 1409.25   27.78   1
  -6   1   6   45.29    1.35   1
  -6   1   7  369.41    7.30   1
  -6   1   8   45.56    1.89   1
  -6   1   9  118.16    3.91   1
  -6   1  10  174.50    5.81   1
  -6   1  11   10.82    1.51   1
  -6   1  12   -0.71    2.70   1
  -6   1  13  318.62   20.71   1
  -6   1  14   53.88    5.28   1
  -6   2 -12  445.63   16.04   1
  -6   2 -11    1.59    2.09   1
  -6   2 -10  367.87   10.36   1
  -6   2  -9  268.63    6.88   1
  -6   2  -8    3.10    1.30   1
  -6   2  -7   87.24    3.55   1
  -6   2  -6  718.78   17.69   1
  -6   2  -5    2.89    1.29   1
  -6   2  -4    2.99    1.49   1
  -6   2  -3  111.72    3.81   1
  -6   2  -2    8.88    1.07   1
  -6   2  -1  199.94    5.37   1
  -6   2   0  422.71   10.69   1
  -6   2   1   60.37    2.33   1
  -6   2   2  245.86    6.90   1
  -6   2   3  205.64    4.88   1
  -6   2   4   96.63    2.75   1
  -6   2   5  546.62   17.77   1
  -6   2   6  162.31    4.08   1
  -6   2   7   47.75    1.66   1
  -6   2   8    2.50    0.70   1
  -6   2   9    9.67    1.00   1
  -6   2  10  124.99    5.37   1
  -6   2  11  757.90   35.24   1
  -6   2  12   13.62    4.50   1
  -6   2  13  119.90    8.10   1
  -6   2  14   27.77    5.06   1
  -6   3 -12  104.24    5.51   1
  -6   3 -11 1119.57   37.48   1
  -6   3 -10  158.51    5.79   1
  -6   3  -9  297.22    8.96   1
  -6   3  -8  406.83   14.12   1
  -6   3  -7    3.10    1.80   1
  -6   3  -6 1349.09   33.06   1
  -6   3  -5  247.12    7.23   1
  -6   3  -4  365.57    9.94   1
  -6   3  -3  682.78   17.77   1
  -6   3  -2  362.52    9.52   1
  -6   3  -1  320.05    8.23   1
  -6   3   0  569.30   15.27   1
  -6   3   1  214.62    5.86   1
  -6   3   2   38.81    1.74   1
  -6   3   3  486.64   12.35   1
  -6   3   4  203.35    5.42   1
  -6   3   5  209.09    6.07   1
  -6   3   6   58.22    2.75   1
  -6   3   7  109.62    3.14   1
  -6   3   8  239.01    9.59   1
  -6   3   9    2.69    2.00   1
  -6   3  10   39.94    3.29   1
  -6   3  11  140.90    8.78   1
  -6   3  12  190.16   10.76   1
  -6   3  13   20.88    4.11   1
  -6   3  14   54.76    5.92   1
  -6   4 -11  239.32   16.40   1
  -6   4 -10  108.78    4.59   1
  -6   4  -9   45.56    2.97   1
  -6   4  -8  765.08   27.11   1
  -6   4  -7    6.71    1.71   1
  -6   4  -6  579.36   17.33   1
  -6   4  -5  882.68   23.17   1
  -6   4  -4  219.63    7.41   1
  -6   4  -3   17.22    1.58   1
  -6   4  -2  150.55    5.40   1
  -6   4  -1  185.78    5.72   1
  -6   4   0   69.56    3.00   1
  -6   4   1 1197.16   32.52   1
  -6   4   2  137.36    4.22   1
  -6   4   3   13.69    1.48   1
  -6   4   4   14.82    1.46   1
  -6   4   5   32.15    1.70   1
  -6   4   6  281.57    7.38   1
  -6   4   7  278.89   13.03   1
  -6   4   8   53.00    4.66   1
  -6   4   9   29.16    3.67   1
  -6   4  10   12.67    2.71   1
  -6   4  11   92.35    6.34   1
  -6   4  12  551.31   33.81   1
  -6   4  13   32.15    4.88   1
  -6   5 -10  234.09   16.83   1
  -6   5  -9   46.65    3.28   1
  -6   5  -8  326.52   13.73   1
  -6   5  -7  106.92    4.76   1
  -6   5  -6   11.22    1.88   1
  -6   5  -5   91.97    4.22   1
  -6   5  -4  114.49    4.71   1
  -6   5  -3   12.67    1.71   1
  -6   5  -2  275.23    8.30   1
  -6   5  -1   91.20    3.82   1
  -6   5   0  159.52    6.32   1
  -6   5   1    0.50    0.81   1
  -6   5   2    8.18    1.09   1
  -6   5   3   64.96    2.74   1
  -6   5   4   64.64    3.06   1
  -6   5   5  130.19    4.79   1
  -6   5   6  404.01   12.06   1
  -6   5   7    4.00    1.88   1
  -6   5   8   40.70    2.55   1
  -6   5   9   48.86    3.91   1
  -6   5  10  141.61    8.09   1
  -6   5  11   -0.71    2.50   1
  -6   5  12  183.33   12.46   1
  -6   5  13  240.56   16.13   1
  -6   6  -9    2.59    4.09   1
  -6   6  -8   23.81    4.78   1
  -6   6  -7    8.58    2.11   1
  -6   6  -6   25.20    2.91   1
  -6   6  -5   79.39    3.92   1
  -6   6  -4  215.50    8.51   1
  -6   6  -3    2.10    1.60   1
  -6   6  -2   14.82    1.77   1
  -6   6  -1  106.92    4.14   1
  -6   6   0  145.20    7.23   1
  -6   6   1  709.69   21.84   1
  -6   6   2   20.79    1.64   1
  -6   6   3   51.55    2.73   1
  -6   6   4    1.90    1.41   1
  -6   6   5   16.16    1.77   1
  -6   6   6  377.14   12.43   1
  -6   6   7   99.80    4.80   1
  -6   6   8  111.30    5.06   1
  -6   6   9   57.15    3.48   1
  -6   6  10   10.69    2.68   1
  -6   6  11  314.71   20.22   1
  -6   6  12  326.52   19.15   1
  -6   7  -8  126.56   11.47   1
  -6   7  -7  282.58   21.18   1
  -6   7  -6  340.03   16.23   1
  -6   7  -5    3.61    2.20   1
  -6   7  -4  142.32    6.44   1
  -6   7  -3   64.64    3.54   1
  -6   7  -2    9.92    2.08   1
  -6   7  -1   31.25    2.68   1
  -6   7   0   56.10    5.09   1
  -6   7   1  461.39   18.90   1
  -6   7   2  282.24   13.44   1
  -6   7   3   15.92    1.60   1
  -6   7   4  373.26   10.82   1
  -6   7   5   32.95    2.41   1
  -6   7   6   22.09    2.63   1
  -6   7   7   61.62    3.92   1
  -6   7   8    5.81    1.88   1
  -6   7   9   23.72    2.73   1
  -6   7  10   75.34    5.03   1
  -6   7  11   81.18    6.13   1
  -6   8  -6    2.40    3.50   1
  -6   8  -5   83.17    8.03   1
  -6   8  -4  122.32    7.08   1
  -6   8  -3  713.96   24.05   1
  -6   8  -2   98.41    4.96   1
  -6   8  -1   87.98    5.07   1
  -6   8   0   23.91    4.01   1
  -6   8   1    5.29    4.00   1
  -6   8   2   60.37    5.59   1
  -6   8   3   41.73    4.52   1
  -6   8   4  117.51    8.46   1
  -6   8   5   53.00    4.95   1
  -6   8   6  215.50    9.40   1
  -6   8   7   78.68    5.14   1
  -6   8   8    8.01    2.60   1
  -6   8   9   40.58    3.57   1
  -6   8  10    0.30    2.41   1
  -6   9  -4  143.04   11.24   1
  -6   9  -3  134.10   10.42   1
  -6   9  -2   65.93    4.55   1
  -6   9  -1   43.69    3.83   1
  -6   9   0    0.50    1.90   1
  -6   9   1  192.93   13.06   1
  -6   9   2   46.79    5.06   1
  -6   9   3  300.33   18.72   1
  -6   9   4   17.72    4.13   1
  -6   9   5   88.36    8.27   1
  -6   9   6  158.51   11.33   1
  -6   9   7    1.10    3.80   1
  -6   9   8   17.14    4.72   1
  -6   9   9   49.00    4.06   1
  -6  10  -1   10.11    3.37   1
  -6  10   0   28.41    3.52   1
  -6  10   1  107.74    9.13   1
  -6  10   2   30.03    5.15   1
  -6  10   3   33.76    5.35   1
  -6  10   4    2.50    5.69   1
  -6  10   5   18.32    4.96   1
  -6  10   6    1.49    4.98   1
  -5 -14  -5   68.06    8.25   1
  -5 -14  -4    8.01    6.28   1
  -5 -14  -3   11.09    5.59   1
  -5 -14  -2   -2.40    3.19   1
  -5 -14  -1   -1.90    3.70   1
  -5 -14   0   25.00    5.20   1
  -5 -13  -9  412.50   21.53   1
  -5 -13  -8  426.01   26.83   1
  -5 -13  -7    4.00    5.32   1
  -5 -13  -6   21.72    4.94   1
  -5 -13  -5  183.33   11.37   1
  -5 -13  -4  273.57   16.54   1
  -5 -13  -3  222.31   13.12   1
  -5 -13  -2  744.74   44.76   1
  -5 -13  -1  157.75   11.05   1
  -5 -13   0  175.56   12.45   1
  -5 -13   1   39.82    4.04   1
  -5 -13   2    0.90    2.60   1
  -5 -13   3   96.83    6.49   1
  -5 -12 -11  235.93   15.97   1
  -5 -12 -10  182.79   12.98   1
  -5 -12  -9   30.03    5.15   1
  -5 -12  -8  269.62   16.09   1
  -5 -12  -7  377.14   17.48   1
  -5 -12  -6  291.38   12.97   1
  -5 -12  -5  863.18   24.68   1
  -5 -12  -4  629.51   21.58   1
  -5 -12  -3    2.79    2.61   1
  -5 -12  -2  394.02   20.25   1
  -5 -12  -1   39.69    5.29   1
  -5 -12   0    8.29    2.48   1
  -5 -12   1  120.34    5.70   1
  -5 -12   2   19.54    2.92   1
  -5 -12   3   32.49    3.65   1
  -5 -12   4  275.56   11.95   1
  -5 -12   5   -2.50    2.59   1
  -5 -11 -12   28.62    3.85   1
  -5 -11 -11   14.36    3.11   1
  -5 -11 -10  362.52   14.47   1
  -5 -11  -9  181.17    7.27   1
  -5 -11  -8   74.82    4.32   1
  -5 -11  -7  545.22   16.81   1
  -5 -11  -6   84.46    4.23   1
  -5 -11  -5    7.90    2.02   1
  -5 -11  -4  147.87    5.59   1
  -5 -11  -3   29.81    2.07   1
  -5 -11  -2   40.96    2.56   1
  -5 -11  -1  591.46   24.81   1
  -5 -11   0    4.80    1.88   1
  -5 -11   1   34.46    2.82   1
  -5 -11   2   26.94    2.70   1
  -5 -11   3  109.41    5.23   1
  -5 -11   4   15.37    2.59   1
  -5 -11   5   38.32    3.22   1
  -5 -11   6    8.41    2.73   1
  -5 -11   7  119.68    7.00   1
  -5 -10 -13  108.99    6.68   1
  -5 -10 -12   11.42    3.72   1
  -5 -10 -11   37.70    4.30   1
  -5 -10 -10  180.63    7.80   1
  -5 -10  -9  104.04    4.90   1
  -5 -10  -8  156.50    6.00   1
  -5 -10  -7  136.66    5.61   1
  -5 -10  -6  106.92    4.55   1
  -5 -10  -5   16.97    1.73   1
  -5 -10  -4  282.24    7.06   1
  -5 -10  -3  571.21   11.95   1
  -5 -10  -2   38.44    2.23   1
  -5 -10  -1  106.50    4.33   1
  -5 -10   0  115.13    3.86   1
  -5 -10   1    9.67    1.80   1
  -5 -10   2   -1.80    1.80   1
  -5 -10   3    0.90    1.80   1
  -5 -10   4   20.52    2.54   1
  -5 -10   5  416.98   13.48   1
  -5 -10   6   89.30    4.72   1
  -5 -10   7  556.96   21.71   1
  -5 -10   8  216.09   10.88   1
  -5  -9 -14  156.75    9.01   1
  -5  -9 -13  315.06   15.27   1
  -5  -9 -12  396.01   15.12   1
  -5  -9 -11   23.04    3.07   1
  -5  -9 -10  134.79    5.80   1
  -5  -9  -9  228.01    7.55   1
  -5  -9  -8   32.83    3.21   1
  -5  -9  -7  341.88    9.98   1
  -5  -9  -6  771.73   20.56   1
  -5  -9  -5  274.56    7.95   1
  -5  -9  -4  118.16    3.26   1
  -5  -9  -3  316.48    7.47   1
  -5  -9  -2  197.96    4.78   1
  -5  -9  -1   15.37    1.18   1
  -5  -9   0 1222.20   28.67   1
  -5  -9   1  388.48    7.88   1
  -5  -9   2    9.30    1.89   1
  -5  -9   3    1.59    1.79   1
  -5  -9   4   11.29    1.81   1
  -5  -9   5   62.73    3.64   1
  -5  -9   6    2.89    2.31   1
  -5  -9   7  134.79    6.27   1
  -5  -9   8    3.31    3.20   1
  -5  -9   9   67.90    3.96   1
  -5  -9  10    0.50    3.51   1
  -5  -8 -14  270.60   12.83   1
  -5  -8 -13  121.66    6.62   1
  -5  -8 -12   45.16    3.49   1
  -5  -8 -11  189.89    7.99   1
  -5  -8 -10   28.52    4.38   1
  -5  -8  -9 1528.81   38.32   1
  -5  -8  -8 1541.35   40.83   1
  -5  -8  -7  340.03    9.96   1
  -5  -8  -6 1626.51   40.33   1
  -5  -8  -5  554.60   14.13   1
  -5  -8  -4   86.12    2.41   1
  -5  -8  -3  794.68   16.35   1
  -5  -8  -2 1587.23   32.67   1
  -5  -8  -1  765.08   16.04   1
  -5  -8   0 1208.26   22.25   1
  -5  -8   1  362.52    6.47   1
  -5  -8   2  104.24    3.47   1
  -5  -8   3  460.10   10.73   1
  -5  -8   4  262.12    8.10   1
  -5  -8   5   88.36    3.95   1
  -5  -8   6  809.40   17.64   1
  -5  -8   7  139.24    4.48   1
  -5  -8   8   46.65    2.60   1
  -5  -8   9   48.30    3.06   1
  -5  -8  10   12.32    2.18   1
  -5  -8  11   23.62    3.99   1
  -5  -7 -14  368.64   16.13   1
  -5  -7 -13  345.59   14.13   1
  -5  -7 -12  108.16    5.20   1
  -5  -7 -11  830.59   24.79   1
  -5  -7 -10   18.58    2.50   1
  -5  -7  -9  583.71   15.46   1
  -5  -7  -8  143.04    5.02   1
  -5  -7  -7  405.22   11.27   1
  -5  -7  -6   95.45    3.32   1
  -5  -7  -5 1073.22   25.55   1
  -5  -7  -4  234.09    5.20   1
  -5  -7  -3 1216.61   25.11   1
  -5  -7  -2 1235.52   24.61   1
  -5  -7  -1   77.97    2.12   1
  -5  -7   0  211.41    4.36   1
  -5  -7   1  620.51   10.96   1
  -5  -7   2    2.19    0.38   1
  -5  -7   3   32.95    1.61   1
  -5  -7   4  493.28   10.22   1
  -5  -7   5  224.70    5.70   1
  -5  -7   6  196.00    5.32   1
  -5  -7   7   11.42    1.69   1
  -5  -7   8   51.55    2.87   1
  -5  -7   9  249.01    7.26   1
  -5  -7  10  358.72   11.74   1
  -5  -7  11   27.14    2.71   1
  -5  -6 -15   30.91    4.23   1
  -5  -6 -14  214.04   10.24   1
  -5  -6 -13  317.91   11.41   1
  -5  -6 -12  100.00    5.00   1
  -5  -6 -11  198.53    7.05   1
  -5  -6 -10   25.91    2.85   1
  -5  -6  -9  184.96    5.98   1
  -5  -6  -8  343.73    8.90   1
  -5  -6  -7 2353.22   59.18   1
  -5  -6  -6  590.98   14.10   1
  -5  -6  -5  873.20   21.28   1
  -5  -6  -4  911.44   21.13   1
  -5  -6  -3   46.38    1.63   1
  -5  -6  -2   24.30    1.18   1
  -5  -6  -1 1392.78   28.36   1
  -5  -6   0   59.44    1.54   1
  -5  -6   1  296.87    5.17   1
  -5  -6   2 1277.35   21.44   1
  -5  -6   3    7.67    0.39   1
  -5  -6   4    3.20    0.21   1
  -5  -6   5   35.05    1.66   1
  -5  -6   6   63.04    2.54   1
  -5  -6   7   36.84    2.19   1
  -5  -6   8   41.73    2.20   1
  -5  -6   9  106.09    3.91   1
  -5  -6  10   39.94    2.65   1
  -5  -6  11   -0.10    1.72   1
  -5  -6  12  239.01    8.66   1
  -5  -5 -15   49.14    4.63   1
  -5  -5 -14   70.06    5.36   1
  -5  -5 -13  322.20   11.13   1
  -5  -5 -12   31.70    3.15   1
  -5  -5 -11   74.30    3.79   1
  -5  -5 -10   72.76    3.92   1
  -5  -5  -9  587.09   15.51   1
  -5  -5  -8   29.70    1.96   1
  -5  -5  -7  901.20   22.21   1
  -5  -5  -6  375.58    9.69   1
  -5  -5  -5    1.99    0.90   1
  -5  -5  -4   25.81    1.73   1
  -5  -5  -3  432.64    8.74   1
  -5  -5  -2  146.65    3.39   1
  -5  -5  -1  570.73   10.99   1
  -5  -5   0 1090.98   19.16   1
  -5  -5   1   28.62    0.86   1
  -5  -5   2   21.34    0.74   1
  -5  -5   3  815.67   13.71   1
  -5  -5   4   78.50    1.77   1
  -5  -5   5  831.75   12.69   1
  -5  -5   6  311.88    4.94   1
  -5  -5   7   32.04    1.13   1
  -5  -5   8  101.81    3.23   1
  -5  -5   9   77.97    2.83   1
  -5  -5  10  343.36    8.89   1
  -5  -5  11   17.14    2.24   1
  -5  -5  12    4.00    2.08   1
  -5  -5  13   26.32    2.77   1
  -5  -4 -15   64.32    4.97   1
  -5  -4 -14   87.05    5.78   1
  -5  -4 -13  207.65    6.92   1
  -5  -4 -12 1164.86   26.62   1
  -5  -4 -11   44.36    2.40   1
  -5  -4 -10   55.95    2.39   1
  -5  -4  -9   83.54    3.11   1
  -5  -4  -8  248.06    5.99   1
  -5  -4  -7   17.72    1.18   1
  -5  -4  -6 1284.51   25.09   1
  -5  -4  -5   47.20    1.65   1
  -5  -4  -4 3148.33   60.60   1
  -5  -4  -3   28.62    1.28   1
  -5  -4  -2    7.62    0.83   1
  -5  -4  -1  220.82    4.76   1
  -5  -4   0  316.48    6.76   1
  -5  -4   1   98.80    1.99   1
  -5  -4   2  375.20    5.42   1
  -5  -4   3   11.42    0.47   1
  -5  -4   4   31.81    0.90   1
  -5  -4   5   25.50    0.91   1
  -5  -4   6    2.99    0.48   1
  -5  -4   7   38.32    1.36   1
  -5  -4   8   19.36    1.23   1
  -5  -4   9   44.76    2.14   1
  -5  -4  10   27.77    1.90   1
  -5  -4  11  101.40    3.83   1
  -5  -4  12  144.96    5.78   1
  -5  -4  13   46.65    3.14   1
  -5  -3 -15  118.16    5.87   1
  -5  -3 -14  576.48   17.29   1
  -5  -3 -13  104.86    4.30   1
  -5  -3 -12  416.57   10.61   1
  -5  -3 -11   27.77    2.21   1
  -5  -3 -10  415.75   10.19   1
  -5  -3  -9    1.49    1.29   1
  -5  -3  -8 1808.80   37.43   1
  -5  -3  -7  964.10   18.63   1
  -5  -3  -6 4711.45   89.23   1
  -5  -3  -5 4286.32   78.56   1
  -5  -3  -4   14.59    0.69   1
  -5  -3  -3  188.79    4.12   1
  -5  -3  -2 3218.29   86.23   1
  -5  -3  -1  356.83    6.42   1
  -5  -3   0 2448.27   43.54   1
  -5  -3   1 1127.62   16.79   1
  -5  -3   2    8.01    0.51   1
  -5  -3   3 1507.77   23.30   1
  -5  -3   4    7.08    0.59   1
  -5  -3   5    1.69    0.49   1
  -5  -3   6  793.55   15.21   1
  -5  -3   7  364.43    6.49   1
  -5  -3   8    8.41    0.99   1
  -5  -3   9   91.01    2.86   1
  -5  -3  10    3.61    1.10   1
  -5  -3  11  123.21    4.22   1
  -5  -3  12   12.18    1.88   1
  -5  -3  13    1.00    1.80   1
  -5  -3  14   -0.40    2.68   1
  -5  -2 -15    5.02    2.82   1
  -5  -2 -14   22.09    3.10   1
  -5  -2 -13  116.42    4.32   1
  -5  -2 -12   88.92    3.77   1
  -5  -2 -11  962.24   21.09   1
  -5  -2 -10  503.10   11.22   1
  -5  -2  -9  139.95    2.84   1
  -5  -2  -8 1704.04   33.85   1
  -5  -2  -7  176.09    3.72   1
  -5  -2  -6  210.25    3.77   1
  -5  -2  -5  173.98    3.17   1
  -5  -2  -4  179.56    4.02   1
  -5  -2  -3  274.56    5.30   1
  -5  -2  -2 3819.24   81.58   1
  -5  -2  -1  188.51    3.57   1
  -5  -2   0 1837.84   26.58   1
  -5  -2   1 2290.58   33.50   1
  -5  -2   2   26.11    0.82   1
  -5  -2   3   80.46    1.44   1
  -5  -2   4  190.44    3.31   1
  -5  -2   5  920.52   13.96   1
  -5  -2   6  597.31   10.26   1
  -5  -2   7  957.90   17.33   1
  -5  -2   8    2.40    0.90   1
  -5  -2   9  167.18    4.40   1
  -5  -2  10    4.08    1.21   1
  -5  -2  11   11.02    1.39   1
  -5  -2  12   39.31    2.26   1
  -5  -2  13  318.27   12.13   1
  -5  -2  14   -0.90    1.90   1
  -5  -1 -14  214.62    8.50   1
  -5  -1 -13  924.16   30.40   1
  -5  -1 -12  499.08   12.96   1
  -5  -1 -11  421.48    9.44   1
  -5  -1 -10  506.25   11.70   1
  -5  -1  -9    5.90    0.68   1
  -5  -1  -8  434.31    7.92   1
  -5  -1  -7  583.22   10.14   1
  -5  -1  -6 1765.68   28.57   1
  -5  -1  -5 5505.64  145.43   1
  -5  -1  -4 6687.97  235.53   1
  -5  -1  -3    7.08    0.69   1
  -5  -1  -2  944.33   16.59   1
  -5  -1  -1   85.56    1.85   1
  -5  -1   0 1096.93   17.22   1
  -5  -1   1 3179.83   46.24   1
  -5  -1   2  762.31   12.15   1
  -5  -1   3  594.38    9.26   1
  -5  -1   4    6.60    0.51   1
  -5  -1   5 1254.58   19.13   1
  -5  -1   6  690.64   11.56   1
  -5  -1   7   22.66    1.14   1
  -5  -1   8  208.80    5.20   1
  -5  -1   9   72.08    2.72   1
  -5  -1  10    4.58    1.11   1
  -5  -1  11  414.53   10.59   1
  -5  -1  12  470.89   13.02   1
  -5  -1  13    2.10    1.71   1
  -5  -1  14   28.73    2.68   1
  -5   0 -14   30.58    3.21   1
  -5   0 -13  279.56    9.36   1
  -5   0 -12    2.99    2.11   1
  -5   0 -11   44.89    2.81   1
  -5   0 -10  256.64    6.73   1
  -5   0  -9   28.94    1.61   1
  -5   0  -8  131.56    3.21   1
  -5   0  -7 1959.83   31.87   1
  -5   0  -6  523.95   10.99   1
  -5   0  -5  149.08    3.42   1
  -5   0  -4  278.56    5.34   1
  -5   0  -3    3.88    0.51   1
  -5   0  -2  179.02    3.48   1
  -5   0  -1 3692.99   68.06   1
  -5   0   0  958.52   14.86   1
  -5   0   1  782.32   13.98   1
  -5   0   2  129.05    2.50   1
  -5   0   3  240.87    4.04   1
  -5   0   4  735.49   13.02   1
  -5   0   5  665.64   11.35   1
  -5   0   6  623.50   11.49   1
  -5   0   7  240.25    5.27   1
  -5   0   8 2642.99   56.55   1
  -5   0   9  212.87    5.84   1
  -5   0  10 1027.20   26.28   1
  -5   0  11    2.59    1.00   1
  -5   0  12    6.20    1.29   1
  -5   0  13   69.22    3.66   1
  -5   0  14  149.08    6.59   1
  -5   1 -14   26.73    3.21   1
  -5   1 -13    3.80    2.11   1
  -5   1 -12  980.32   25.67   1
  -5   1 -11  189.61    6.06   1
  -5   1 -10  417.38    9.81   1
  -5   1  -9  545.69   13.08   1
  -5   1  -8  760.66   16.55   1
  -5   1  -7  180.63    4.03   1
  -5   1  -6  648.21   13.24   1
  -5   1  -5  423.12    8.23   1
  -5   1  -4  870.25   17.11   1
  -5   1  -3 1248.92   24.03   1
  -5   1  -2  782.32   13.98   1
  -5   1  -1  500.42    8.50   1
  -5   1   0  295.84    5.16   1
  -5   1   1  382.59    7.04   1
  -5   1   2  430.98    7.89   1
  -5   1   3  435.97    9.60   1
  -5   1   4  437.65    8.37   1
  -5   1   5    1.99    0.31   1
  -5   1   6   27.88    0.95   1
  -5   1   7   70.22    1.68   1
  -5   1   8  303.80    6.62   1
  -5   1   9  173.98    5.80   1
  -5   1  10   42.77    2.35   1
  -5   1  11    8.01    1.98   1
  -5   1  12   22.94    2.30   1
  -5   1  13    4.28    1.78   1
  -5   1  14   -1.30    2.69   1
  -5   2 -13  102.21    5.05   1
  -5   2 -12  266.34    9.14   1
  -5   2 -11  321.13    9.32   1
  -5   2 -10   26.21    2.15   1
  -5   2  -9  347.82    8.95   1
  -5   2  -8    5.02    1.21   1
  -5   2  -7   88.92    3.77   1
  -5   2  -6 1707.34   41.32   1
  -5   2  -5 2193.05   52.45   1
  -5   2  -4   82.08    2.17   1
  -5   2  -3 1907.07   40.18   1
  -5   2  -2   21.34    1.02   1
  -5   2  -1  372.10    6.56   1
  -5   2   0  341.88    6.66   1
  -5   2   1 2550.25   53.53   1
  -5   2   2  772.28   15.56   1
  -5   2   3  172.66    3.68   1
  -5   2   4    1.39    0.59   1
  -5   2   5  229.52    4.55   1
  -5   2   6  468.29   10.39   1
  -5   2   7    1.69    0.39   1
  -5   2   8   31.02    1.23   1
  -5   2   9  670.81   19.17   1
  -5   2  10  133.40    5.31   1
  -5   2  11  268.63    9.83   1
  -5   2  12   52.85    3.20   1
  -5   2  13  164.35    8.72   1
  -5   2  14    4.80    3.11   1
  -5   3 -12   69.06    3.99   1
  -5   3 -11  345.96   11.53   1
  -5   3 -10  148.60    5.12   1
  -5   3  -9  323.28    8.27   1
  -5   3  -8  281.57    7.38   1
  -5   3  -7  385.73   10.61   1
  -5   3  -6  470.89   12.59   1
  -5   3  -5  517.56   13.65   1
  -5   3  -4  561.69   14.22   1
  -5   3  -3  405.62   10.47   1
  -5   3  -2  618.02   15.91   1
  -5   3  -1 1064.72   26.10   1
  -5   3   0  851.47   22.18   1
  -5   3   1 2104.97   52.30   1
  -5   3   2   82.99    2.19   1
  -5   3   3    8.70    1.12   1
  -5   3   4 1598.40   32.78   1
  -5   3   5   39.06    1.75   1
  -5   3   6  342.99    7.04   1
  -5   3   7  985.33   24.48   1
  -5   3   8  123.88    4.23   1
  -5   3   9   10.11    1.27   1
  -5   3  10  141.13    5.46   1
  -5   3  11  888.64   32.79   1
  -5   3  12  133.40    7.62   1
  -5   3  13   53.73    5.72   1
  -5   3  14   82.08    7.61   1
  -5   4 -12  579.36   38.51   1
  -5   4 -11  852.64   50.22   1
  -5   4 -10  951.11   32.69   1
  -5   4  -9   20.52    1.90   1
  -5   4  -8  216.09    6.76   1
  -5   4  -7  103.02    4.47   1
  -5   4  -6  162.31    5.35   1
  -5   4  -5 2865.46   74.94   1
  -5   4  -4 2290.58   59.35   1
  -5   4  -3 1075.84   26.90   1
  -5   4  -2  658.95   16.94   1
  -5   4  -1  472.19   11.73   1
  -5   4   0   10.18    0.89   1
  -5   4   1  950.49   24.66   1
  -5   4   2 1019.52   27.46   1
  -5   4   3 1632.16   38.78   1
  -5   4   4 1494.60   34.79   1
  -5   4   5  392.44    9.51   1
  -5   4   6   28.52    0.64   1
  -5   4   7    5.38    0.88   1
  -5   4   8   48.58    2.23   1
  -5   4   9    1.49    0.71   1
  -5   4  10  718.24   32.16   1
  -5   4  11    4.28    2.48   1
  -5   4  12    4.80    3.59   1
  -5   4  13   31.25    4.47   1
  -5   4  14    5.20    5.11   1
  -5   5 -11    0.59    5.56   1
  -5   5 -10  121.44    9.70   1
  -5   5  -9  222.31    8.65   1
  -5   5  -8    3.80    1.48   1
  -5   5  -7  430.15   13.69   1
  -5   5  -6  334.52   10.97   1
  -5   5  -5  947.41   25.86   1
  -5   5  -4  545.22   14.94   1
  -5   5  -3   36.84    2.31   1
  -5   5  -2  132.48    4.60   1
  -5   5  -1  447.32   17.77   1
  -5   5   0 2294.41   62.27   1
  -5   5   1 1479.17   40.77   1
  -5   5   2 1142.44   31.77   1
  -5   5   3    0.40    1.10   1
  -5   5   4  330.88    8.73   1
  -5   5   5  209.09    5.78   1
  -5   5   6    1.39    1.09   1
  -5   5   7  228.31   10.58   1
  -5   5   8  989.73   45.30   1
  -5   5   9  173.98    9.23   1
  -5   5  10  183.87   10.31   1
  -5   5  11    1.99    2.59   1
  -5   5  12   73.44    6.17   1
  -5   5  13    8.01    3.51   1
  -5   5  14  153.26   11.88   1
  -5   6 -10  207.36   15.26   1
  -5   6  -9  171.61   12.31   1
  -5   6  -8    5.71    1.63   1
  -5   6  -7    0.10    2.12   1
  -5   6  -6   34.81    2.83   1
  -5   6  -5    5.71    1.63   1
  -5   6  -4  621.01   16.45   1
  -5   6  -3  272.25    8.25   1
  -5   6  -2  136.42    4.91   1
  -5   6  -1   69.72    3.17   1
  -5   6   0   92.93    3.47   1
  -5   6   1  331.24    8.74   1
  -5   6   2  109.20    3.97   1
  -5   6   3  258.57    8.04   1
  -5   6   4    2.50    0.88   1
  -5   6   5   98.01    3.76   1
  -5   6   6  153.02    5.94   1
  -5   6   7    3.20    1.72   1
  -5   6   8   12.11    2.09   1
  -5   6   9    0.30    2.61   1
  -5   6  10  370.18   15.39   1
  -5   6  11   85.01    6.45   1
  -5   6  12    5.62    3.08   1
  -5   6  13   19.71    5.42   1
  -5   7  -9  127.92   10.86   1
  -5   7  -8    8.82    3.62   1
  -5   7  -7    6.00    3.72   1
  -5   7  -6  325.80   11.91   1
  -5   7  -5  344.84   13.37   1
  -5   7  -4  154.50    6.22   1
  -5   7  -3  708.09   23.42   1
  -5   7  -2   88.36    4.14   1
  -5   7  -1   25.00    1.90   1
  -5   7   0  609.10   24.68   1
  -5   7   1  599.27   22.52   1
  -5   7   2  216.09    7.94   1
  -5   7   3  814.53   25.12   1
  -5   7   4   69.56    3.17   1
  -5   7   5  103.63    4.07   1
  -5   7   6   29.81    2.29   1
  -5   7   7  131.33    5.50   1
  -5   7   8   18.66    2.42   1
  -5   7   9  292.41   11.97   1
  -5   7  10  140.66    6.88   1
  -5   7  11   52.27    5.93   1
  -5   7  12  155.00   10.21   1
  -5   8  -7    7.78    4.02   1
  -5   8  -6  222.01   16.09   1
  -5   8  -5  372.88   23.56   1
  -5   8  -4  474.80   17.43   1
  -5   8  -3  247.43    9.44   1
  -5   8  -2  175.03    6.88   1
  -5   8  -1  224.10    7.78   1
  -5   8   0  496.40   23.17   1
  -5   8   1  370.56   17.71   1
  -5   8   2  204.78   10.02   1
  -5   8   3    1.59    2.39   1
  -5   8   4  439.32   16.77   1
  -5   8   5   55.20    3.27   1
  -5   8   6   42.77    2.88   1
  -5   8   7  244.61   10.64   1
  -5   8   8  152.28    7.16   1
  -5   8   9   40.45    3.18   1
  -5   8  10   28.20    3.08   1
  -5   8  11   -0.30    2.41   1
  -5   8  12   37.33    4.15   1
  -5   9  -5  372.49   23.93   1
  -5   9  -4  501.76   31.36   1
  -5   9  -3  470.02   16.91   1
  -5   9  -2  875.57   36.69   1
  -5   9  -1  222.01    8.64   1
  -5   9   0   67.90    6.26   1
  -5   9   1   76.21    6.11   1
  -5   9   2  544.29   24.73   1
  -5   9   3  337.46   17.64   1
  -5   9   4  591.46   31.62   1
  -5   9   5  979.69   48.20   1
  -5   9   6  115.13    5.58   1
  -5   9   7  199.66    8.48   1
  -5   9   8   39.82    3.15   1
  -5   9   9   19.80    3.11   1
  -5   9  10  105.88    5.97   1
  -5  10  -3   93.90    7.95   1
  -5  10  -2   76.74    8.76   1
  -5  10  -1  205.64    8.60   1
  -5  10   0  129.50    9.56   1
  -5  10   1  216.97   15.02   1
  -5  10   2  791.86   36.58   1
  -5  10   3  386.52   20.45   1
  -5  10   4   77.97    8.12   1
  -5  10   5   96.43    7.46   1
  -5  10   6    5.71    3.92   1
  -5  10   7   -3.69    5.18   1
  -5  10   8  131.56   10.32   1
  -5  10   9   38.44    6.57   1
  -5  11   0  100.00    9.20   1
  -5  11   1    2.50    3.60   1
  -5  11   2   23.81    5.17   1
  -5  11   3   20.07    5.11   1
  -5  11   4   16.97    5.11   1
  -5  11   5  211.70   13.97   1
  -4 -14  -5  265.36   16.94   1
  -4 -14  -4   75.52    7.47   1
  -4 -14  -3  411.68   26.78   1
  -4 -14  -2  207.65   16.14   1
  -4 -14  -1    5.62    5.21   1
  -4 -14   0  105.88    9.06   1
  -4 -13  -9  163.58   12.28   1
  -4 -13  -8  524.87   31.62   1
  -4 -13  -7  149.08   10.50   1
  -4 -13  -6   86.86    7.08   1
  -4 -13  -5  837.52   43.41   1
  -4 -13  -4   80.46    6.64   1
  -4 -13  -3   69.56    6.51   1
  -4 -13  -2  572.17   30.14   1
  -4 -13  -1  440.58   25.19   1
  -4 -13   0  448.59   26.69   1
  -4 -13   1  793.55   33.24   1
  -4 -13   2  104.04    6.32   1
  -4 -13   3   39.44    4.02   1
  -4 -12 -11  383.38   23.10   1
  -4 -12 -10  384.55   22.36   1
  -4 -12  -9  466.56   23.33   1
  -4 -12  -8   86.86    7.27   1
  -4 -12  -7  184.69    9.24   1
  -4 -12  -6  102.82    6.29   1
  -4 -12  -5   76.74    3.85   1
  -4 -12  -4  723.61   24.21   1
  -4 -12  -3  234.40   14.09   1
  -4 -12  -2 1087.68   56.73   1
  -4 -12  -1  750.76   36.17   1
  -4 -12   0   30.91    3.00   1
  -4 -12   1   53.44    3.65   1
  -4 -12   2  193.49    8.07   1
  -4 -12   3  167.18    8.28   1
  -4 -12   4  603.68   22.11   1
  -4 -12   5  972.19   41.78   1
  -4 -11 -12  485.32   28.20   1
  -4 -11 -11  134.79    9.29   1
  -4 -11 -10  433.89   23.75   1
  -4 -11  -9    0.30    2.92   1
  -4 -11  -8  235.62   12.28   1
  -4 -11  -7  414.94   17.93   1
  -4 -11  -6  118.37    6.96   1
  -4 -11  -5  104.45    4.29   1
  -4 -11  -4  995.40   29.03   1
  -4 -11  -3  374.42   12.38   1
  -4 -11  -2  357.59   10.21   1
  -4 -11  -1  576.96   26.42   1
  -4 -11   0   78.32    3.72   1
  -4 -11   1  213.74    7.89   1
  -4 -11   2  742.56   22.89   1
  -4 -11   3  454.97   13.22   1
  -4 -11   4   94.48    5.25   1
  -4 -11   5  240.87   10.86   1
  -4 -11   6   50.55    4.55   1
  -4 -11   7    2.10    2.90   1
  -4 -10 -13   -3.39    4.08   1
  -4 -10 -12    4.20    3.32   1
  -4 -10 -11  323.64   14.03   1
  -4 -10 -10   22.75    2.58   1
  -4 -10  -9  167.18    6.47   1
  -4 -10  -8   29.70    2.62   1
  -4 -10  -7  213.16    7.01   1
  -4 -10  -6  207.36    6.62   1
  -4 -10  -5   59.29    3.08   1
  -4 -10  -4   26.32    1.95   1
  -4 -10  -3  214.62    7.03   1
  -4 -10  -2   14.52    1.37   1
  -4 -10  -1  554.60   16.96   1
  -4 -10   0 1268.07   34.90   1
  -4 -10   1   66.75    3.43   1
  -4 -10   2   68.39    3.47   1
  -4 -10   3   12.60    2.27   1
  -4 -10   4    3.39    1.80   1
  -4 -10   5  294.12    9.26   1
  -4 -10   6  307.30   10.52   1
  -4 -10   7    8.70    3.30   1
  -4 -10   8    7.08    2.87   1
  -4 -10   9  345.59   17.47   1
  -4  -9 -14   94.28    6.02   1
  -4  -9 -13    1.99    2.90   1
  -4  -9 -12  539.17   20.90   1
  -4  -9 -11  115.35    5.58   1
  -4  -9 -10  711.29   22.40   1
  -4  -9  -9  631.52   16.59   1
  -4  -9  -8  606.14   16.25   1
  -4  -9  -7  114.92    4.50   1
  -4  -9  -6   39.69    2.77   1
  -4  -9  -5   53.14    2.04   1
  -4  -9  -4  680.17   14.08   1
  -4  -9  -3  856.73   19.32   1
  -4  -9  -2  876.75   23.69   1
  -4  -9  -1   92.74    2.89   1
  -4  -9   0   95.65    2.74   1
  -4  -9   1    5.62    1.52   1
  -4  -9   2  190.44    6.90   1
  -4  -9   3   64.32    3.21   1
  -4  -9   4  848.56   22.14   1
  -4  -9   5  219.04    7.40   1
  -4  -9   6  172.13    6.56   1
  -4  -9   7   42.64    3.27   1
  -4  -9   8  177.96    8.27   1
  -4  -9   9    8.01    3.23   1
  -4  -9  10   42.77    4.05   1
  -4  -8 -14  297.56   12.77   1
  -4  -8 -13  248.06   11.02   1
  -4  -8 -12  291.73   10.93   1
  -4  -8 -11    1.99    2.20   1
  -4  -8 -10  144.48    5.29   1
  -4  -8  -9   57.76    3.04   1
  -4  -8  -8  787.36   21.33   1
  -4  -8  -7  847.97   20.97   1
  -4  -8  -6  820.82   19.48   1
  -4  -8  -5  850.31   21.00   1
  -4  -8  -4  193.77    4.73   1
  -4  -8  -3    2.10    0.90   1
  -4  -8  -2 1787.60   35.52   1
  -4  -8  -1 1294.56   23.75   1
  -4  -8   0  658.95   13.35   1
  -4  -8   1 3261.55   81.10   1
  -4  -8   2  498.18   12.50   1
  -4  -8   3 3136.00   78.40   1
  -4  -8   4  215.21    6.45   1
  -4  -8   5   60.84    3.43   1
  -4  -8   6  286.29    7.44   1
  -4  -8   7  742.56   16.90   1
  -4  -8   8   60.06    3.25   1
  -4  -8   9  303.11   10.10   1
  -4  -8  10  473.50   16.97   1
  -4  -8  11   23.33    3.86   1
  -4  -7 -15   70.73    5.72   1
  -4  -7 -14   82.45    5.81   1
  -4  -7 -13   11.49    2.58   1
  -4  -7 -12   10.82    2.70   1
  -4  -7 -11    5.62    2.51   1
  -4  -7 -10  694.85   17.92   1
  -4  -7  -9  356.08    9.81   1
  -4  -7  -8 1053.00   25.96   1
  -4  -7  -7  661.00   16.97   1
  -4  -7  -6   45.56    2.43   1
  -4  -7  -5   22.47    1.61   1
  -4  -7  -4  548.96   11.25   1
  -4  -7  -3 1919.32   37.68   1
  -4  -7  -2 2812.18   55.15   1
  -4  -7  -1 2311.69   40.39   1
  -4  -7   0  892.81   14.34   1
  -4  -7   1 1202.01   20.11   1
  -4  -7   2  124.77    3.57   1
  -4  -7   3   24.01    1.47   1
  -4  -7   4  467.42   13.40   1
  -4  -7   5 2020.50   40.45   1
  -4  -7   6 1129.63   24.20   1
  -4  -7   7  847.97   18.05   1
  -4  -7   8  266.34    6.85   1
  -4  -7   9   10.11    2.10   1
  -4  -7  10  146.17    5.80   1
  -4  -7  11  158.51    7.05   1
  -4  -7  12   26.83    3.63   1
  -4  -6 -15    3.39    3.09   1
  -4  -6 -14    0.50    2.61   1
  -4  -6 -13  449.86   14.85   1
  -4  -6 -12  171.09    7.06   1
  -4  -6 -11  545.69   15.42   1
  -4  -6 -10   89.68    3.98   1
  -4  -6  -9  455.82   12.81   1
  -4  -6  -8   72.08    3.06   1
  -4  -6  -7  597.80   14.67   1
  -4  -6  -6  284.60    8.10   1
  -4  -6  -5  285.95    7.78   1
  -4  -6  -4 1134.34   26.27   1
  -4  -6  -3  683.82   14.12   1
  -4  -6  -2  486.20    9.70   1
  -4  -6  -1 1365.30   28.08   1
  -4  -6   0 1167.59   18.45   1
  -4  -6   1  641.61   11.15   1
  -4  -6   2  668.74   11.38   1
  -4  -6   3 1444.76   25.85   1
  -4  -6   4  948.64   18.48   1
  -4  -6   5 1510.88   30.32   1
  -4  -6   6  530.38   11.52   1
  -4  -6   7  184.69    5.16   1
  -4  -6   8   56.10    2.55   1
  -4  -6   9  180.36    4.83   1
  -4  -6  10  120.12    4.38   1
  -4  -6  11  689.06   22.58   1
  -4  -6  12  166.41    6.71   1
  -4  -5 -15  129.05    6.82   1
  -4  -5 -14   85.19    5.72   1
  -4  -5 -13  270.27    9.21   1
  -4  -5 -12  147.87    6.32   1
  -4  -5 -11   20.16    2.16   1
  -4  -5 -10  872.61   23.04   1
  -4  -5  -9 1010.60   25.43   1
  -4  -5  -8    8.53    1.23   1
  -4  -5  -7 1072.56   22.27   1
  -4  -5  -6  473.50   10.88   1
  -4  -5  -5    6.40    1.11   1
  -4  -5  -4   76.04    2.27   1
  -4  -5  -3 1825.00   34.18   1
  -4  -5  -2   12.39    0.70   1
  -4  -5  -1 1776.62   32.88   1
  -4  -5   0 1270.92   19.25   1
  -4  -5   1  722.53   10.75   1
  -4  -5   2 3093.58   45.61   1
  -4  -5   3   10.18    0.38   1
  -4  -5   4   24.90    0.50   1
  -4  -5   5  113.85    1.71   1
  -4  -5   6  671.33   10.88   1
  -4  -5   7  235.62    5.22   1
  -4  -5   8  711.82   16.01   1
  -4  -5   9   97.61    3.36   1
  -4  -5  10   69.89    2.84   1
  -4  -5  11    2.99    1.59   1
  -4  -5  12   60.68    3.74   1
  -4  -5  13   -0.59    2.48   1
  -4  -4 -15   45.97    4.34   1
  -4  -4 -14   87.24    5.79   1
  -4  -4 -13    2.50    2.09   1
  -4  -4 -12  106.09    4.94   1
  -4  -4 -11  607.13   16.76   1
  -4  -4 -10   50.84    2.14   1
  -4  -4  -9 1521.00   31.20   1
  -4  -4  -8  303.46    5.92   1
  -4  -4  -7   79.57    2.14   1
  -4  -4  -6   94.09    2.13   1
  -4  -4  -5  106.71    2.69   1
  -4  -4  -4  611.08   12.85   1
  -4  -4  -3 3017.30   67.01   1
  -4  -4  -2  295.15    5.50   1
  -4  -4  -1 2307.84   40.35   1
  -4  -4   0 3017.30   52.73   1
  -4  -4   1  117.72    1.95   1
  -4  -4   2 1604.00   22.43   1
  -4  -4   3  170.30    2.87   1
  -4  -4   4  785.12   11.77   1
  -4  -4   5  189.34    3.03   1
  -4  -4   6 1593.61   25.55   1
  -4  -4   7  534.53    9.71   1
  -4  -4   8   33.29    1.27   1
  -4  -4   9   51.55    2.44   1
  -4  -4  10  165.12    4.88   1
  -4  -4  11    4.58    1.50   1
  -4  -4  12  645.16   19.81   1
  -4  -4  13  302.06   10.78   1
  -4  -4  14    5.71    2.39   1
  -4  -3 -15   22.18    3.39   1
  -4  -3 -14  328.33   11.23   1
  -4  -3 -13   94.48    3.69   1
  -4  -3 -12  319.34    8.58   1
  -4  -3 -11  575.52   13.91   1
  -4  -3 -10   16.40    1.70   1
  -4  -3  -9   21.44    1.39   1
  -4  -3  -8  438.90    8.80   1
  -4  -3  -7  354.19    6.78   1
  -4  -3  -6 1083.07   19.75   1
  -4  -3  -4  322.20    5.74   1
  -4  -3  -3 1692.50   28.80   1
  -4  -3  -2  678.08   14.58   1
  -4  -3  -1 1039.42   21.28   1
  -4  -3   0  130.19    2.28   1
  -4  -3   1 4345.45   61.96   1
  -4  -3   3  266.34    4.24   1
  -4  -3   4 2299.20   32.61   1
  -4  -3   5   23.62    0.87   1
  -4  -3   6  682.78   10.97   1
  -4  -3   7 1474.56   24.58   1
  -4  -3   8  536.39   10.19   1
  -4  -3   9   51.70    2.01   1
  -4  -3  10  985.96   20.72   1
  -4  -3  11    7.62    1.49   1
  -4  -3  12  101.61    3.83   1
  -4  -3  13  103.84    4.69   1
  -4  -3  14   58.06    3.96   1
  -4  -2 -15    0.30    2.01   1
  -4  -2 -14   59.75    3.71   1
  -4  -2 -13   89.11    3.96   1
  -4  -2 -12   14.36    2.43   1
  -4  -2 -11  214.92    5.86   1
  -4  -2 -10  154.75    3.73   1
  -4  -2  -9   23.04    0.58   1
  -4  -2  -8 1077.81   15.76   1
  -4  -2  -7 1499.24   27.88   1
  -4  -2  -6   24.60    0.69   1
  -4  -2  -5  954.81   15.45   1
  -4  -2  -4 1008.06   15.88   1
  -4  -2  -3   95.06    1.95   1
  -4  -2  -2 5987.66  210.47   1
  -4  -2  -1 1914.94   31.51   1
  -4  -2   0 2289.62   33.49   1
  -4  -2   1 3205.82   46.43   1
  -4  -2   2 2835.56   40.47   1
  -4  -2   3  384.94    6.28   1
  -4  -2   4  441.00    6.30   1
  -4  -2   5  798.63   11.87   1
  -4  -2   6 1295.28   20.15   1
  -4  -2   7 2558.34   42.49   1
  -4  -2   8 2357.10   47.58   1
  -4  -2   9    2.69    0.98   1
  -4  -2  10  278.89    6.68   1
  -4  -2  11    7.51    1.42   1
  -4  -2  12   66.26    2.77   1
  -4  -2  13  437.23   15.89   1
  -4  -2  14  310.46   11.28   1
  -4  -1 -15    1.39    2.60   1
  -4  -1 -14   24.11    2.65   1
  -4  -1 -13  414.53   12.22   1
  -4  -1 -12  148.35    4.63   1
  -4  -1 -11    2.40    1.39   1
  -4  -1 -10  979.06   17.52   1
  -4  -1  -9    6.40    0.61   1
  -4  -1  -8  701.72   11.66   1
  -4  -1  -7  998.56   15.80   1
  -4  -1  -6   86.30    1.67   1
  -4  -1  -5 1634.58   24.26   1
  -4  -1  -4 4260.17  105.74   1
  -4  -1  -3   11.63    0.48   1
  -4  -1  -2 3261.55   59.39   1
  -4  -1  -1 2527.07   46.25   1
  -4  -1   0 2327.10   33.77   1
  -4  -1   1 1749.75   27.61   1
  -4  -1   2 1369.00   21.46   1
  -4  -1   3 2680.13   42.45   1
  -4  -1   4  725.76    9.70   1
  -4  -1   5 2555.30   36.40   1
  -4  -1   6 1790.98   28.78   1
  -4  -1   7  482.68    8.35   1
  -4  -1   8 1186.11   29.62   1
  -4  -1   9  164.10    5.12   1
  -4  -1  10    4.80    1.31   1
  -4  -1  11  767.84   24.38   1
  -4  -1  12  293.78   10.28   1
  -4  -1  13  256.96   10.26   1
  -4  -1  14  561.69   19.91   1
  -4  -1  15  188.24    7.96   1
  -4   0 -14    7.78    2.51   1
  -4   0 -13  385.34    9.42   1
  -4   0 -12  336.36    9.54   1
  -4   0 -11  129.73    4.10   1
  -4   0 -10  478.30   10.50   1
  -4   0  -9  241.18    4.97   1
  -4   0  -8  163.33    3.32   1
  -4   0  -7  637.56   10.60   1
  -4   0  -6 2063.89   31.80   1
  -4   0  -5  152.28    2.71   1
  -4   0  -4  299.98    4.85   1
  -4   0  -3    9.00    0.48   1
  -4   0  -2  123.88    2.23   1
  -4   0  -1  376.36    6.21   1
  -4   0   0 3286.73   56.18   1
  -4   0   1  824.84   12.64   1
  -4   0   2 2102.22   33.01   1
  -4   0   3 2500.00   39.00   1
  -4   0   4   19.98    0.63   1
  -4   0   5  316.48    4.63   1
  -4   0   6  367.87    6.14   1
  -4   0   7  649.74   16.82   1
  -4   0   8 2313.61   59.64   1
  -4   0   9 1366.04   38.44   1
  -4   0  10   12.18    2.16   1
  -4   0  11   96.04    3.92   1
  -4   0  12    6.92    1.79   1
  -4   0  13    2.89    1.60   1
  -4   0  14   22.94    2.97   1
  -4   0  15   68.06    4.46   1
  -4   1 -14   64.96    4.03   1
  -4   1 -13   -0.79    1.69   1
  -4   1 -12  110.88    4.00   1
  -4   1 -11   70.22    3.02   1
  -4   1 -10    7.51    1.59   1
  -4   1  -9  167.18    4.40   1
  -4   1  -8 1016.97   17.86   1
  -4   1  -7  130.87    2.75   1
  -4   1  -6  127.92    2.71   1
  -4   1  -5   15.92    0.88   1
  -4   1  -4   90.25    2.47   1
  -4   1  -3  455.82    7.26   1
  -4   1  -2 1715.62   28.17   1
  -4   1  -1  413.72    6.10   1
  -4   1   0 2440.36   37.54   1
  -4   1   1 1119.57   19.41   1
  -4   1   2  859.08   15.24   1
  -4   1   3 1887.03   30.41   1
  -4   1   4  145.20    2.41   1
  -4   1   5    6.30    0.60   1
  -4   1   6 2501.00   51.01   1
  -4   1   7 2681.17   56.96   1
  -4   1   8   32.26    1.70   1
  -4   1   9 1195.08   32.50   1
  -4   1  10 1543.70   46.36   1
  -4   1  11  672.88   19.71   1
  -4   1  12  324.72   11.53   1
  -4   1  13  231.65    8.83   1
  -4   1  14  114.28    6.20   1
  -4   1  15  356.45   13.97   1
  -4   2 -14    1.21    4.31   1
  -4   2 -13    1.90    2.21   1
  -4   2 -12  132.02    4.83   1
  -4   2 -11  645.16   17.78   1
  -4   2 -10  197.40    5.62   1
  -4   2  -9   21.90    1.68   1
  -4   2  -8    4.00    1.00   1
  -4   2  -7   15.21    1.33   1
  -4   2  -6 1377.15   27.46   1
  -4   2  -5  585.16   12.10   1
  -4   2  -4  639.08   11.63   1
  -4   2  -3  213.45    4.09   1
  -4   2  -2  651.27   11.23   1
  -4   2  -1    4.28    0.29   1
  -4   2   0  372.49    6.18   1
  -4   2   1  441.42    7.14   1
  -4   2   2   87.80    1.87   1
  -4   2   3 1027.84   21.16   1
  -4   2   4  142.09    2.38   1
  -4   2   5   42.25    1.30   1
  -4   2   6  151.29    3.69   1
  -4   2   7  504.90   11.23   1
  -4   2   8    6.50    1.12   1
  -4   2   9 1129.63   30.25   1
  -4   2  10  394.02   11.51   1
  -4   2  11   23.23    2.02   1
  -4   2  12    2.59    1.38   1
  -4   2  13  499.52   19.22   1
  -4   2  14    8.18    2.69   1
  -4   2  15   11.49    2.58   1
  -4   3 -13    6.71    5.59   1
  -4   3 -12   30.47    2.65   1
  -4   3 -11   45.29    2.56   1
  -4   3 -10  209.38    6.37   1
  -4   3  -9   65.61    2.75   1
  -4   3  -8  790.73   17.43   1
  -4   3  -7   90.44    3.23   1
  -4   3  -6  166.41    5.16   1
  -4   3  -5  213.74    6.14   1
  -4   3  -4  118.16    3.48   1
  -4   3  -3   20.07    1.25   1
  -4   3  -2  317.20    6.77   1
  -4   3  -1   74.82    1.73   1
  -4   3   0 1745.57   31.75   1
  -4   3   1 2943.06   48.82   1
  -4   3   2 2907.37   55.00   1
  -4   3   3  367.11    7.66   1
  -4   3   4 1551.57   26.00   1
  -4   3   5  318.98    6.07   1
  -4   3   6   68.72    1.82   1
  -4   3   7 1658.93   35.84   1
  -4   3   8 2355.16   68.91   1
  -4   3   9  360.24   10.63   1
  -4   3  10  360.62   11.39   1
  -4   3  11    9.80    1.69   1
  -4   3  12   10.89    1.91   1
  -4   3  13  101.00    5.63   1
  -4   3  14    9.99    2.28   1
  -4   3  15   36.24    4.94   1
  -4   4 -12   20.34    4.33   1
  -4   4 -11   85.01    6.82   1
  -4   4 -10  244.61    7.51   1
  -4   4  -9  379.86   10.91   1
  -4   4  -8  111.30    4.01   1
  -4   4  -7  427.66   12.41   1
  -4   4  -6  117.94    4.13   1
  -4   4  -5  556.49   14.15   1
  -4   4  -4 1043.94   27.14   1
  -4   4  -3  618.02   14.42   1
  -4   4  -2  460.10   10.30   1
  -4   4  -1 3147.21  105.47   1
  -4   4   0  907.21   19.88   1
  -4   4   1 1106.89   21.29   1
  -4   4   2 1633.78   29.91   1
  -4   4   3  568.35   10.49   1
  -4   4   4  490.18    7.08   1
  -4   4   5  996.03   17.67   1
  -4   4   6  919.91   18.80   1
  -4   4   7 1523.34   32.79   1
  -4   4   8 1493.05   32.46   1
  -4   4   9   72.42    3.06   1
  -4   4  10  418.61   14.32   1
  -4   4  11    2.79    1.30   1
  -4   4  12  302.06   11.82   1
  -4   4  13  361.00   23.18   1
  -4   4  14  851.47   40.85   1
  -4   4  15  172.13   11.28   1
  -4   5 -11  108.37    9.58   1
  -4   5 -10  232.87   14.04   1
  -4   5  -9  525.33   13.75   1
  -4   5  -8  228.92    6.35   1
  -4   5  -7  280.23   10.38   1
  -4   5  -6  260.18    8.39   1
  -4   5  -5  144.24    4.56   1
  -4   5  -4  904.20   23.45   1
  -4   5  -3  454.12   11.93   1
  -4   5  -2   90.25    2.66   1
  -4   5  -1  616.03   17.87   1
  -4   5   0  147.14    3.64   1
  -4   5   1  404.41    8.85   1
  -4   5   2 1974.02   39.10   1
  -4   5   3 1776.62   32.03   1
  -4   5   4  919.30   16.37   1
  -4   5   5  555.07   10.37   1
  -4   5   6  100.40    2.20   1
  -4   5   7  318.98    6.79   1
  -4   5   8 1194.39   33.87   1
  -4   5   9 1566.58   45.91   1
  -4   5  10  519.38   15.95   1
  -4   5  11  256.00   13.76   1
  -4   5  12  356.45   18.12   1
  -4   5  13    4.41    3.02   1
  -4   5  14   25.20    4.82   1
  -4   6 -11   -2.40    4.00   1
  -4   6 -10   -0.79    3.77   1
  -4   6  -9  153.76   10.66   1
  -4   6  -8   15.37    2.27   1
  -4   6  -7   88.55    4.52   1
  -4   6  -6  534.53   17.57   1
  -4   6  -5  135.02    4.88   1
  -4   6  -4    1.21    1.30   1
  -4   6  -3   85.56    3.51   1
  -4   6  -2   20.61    1.36   1
  -4   6  -1  125.44    4.70   1
  -4   6   0  608.12   16.77   1
  -4   6   1 1600.80   36.01   1
  -4   6   2    3.20    0.72   1
  -4   6   3 1585.63   34.25   1
  -4   6   4   34.11    1.17   1
  -4   6   5   17.22    0.83   1
  -4   6   6  443.52   11.37   1
  -4   6   7  926.59   22.53   1
  -4   6   8  228.92    6.66   1
  -4   6   9  563.59   21.84   1
  -4   6  10  165.89    8.50   1
  -4   6  11    3.50    2.51   1
  -4   6  12    2.59    3.19   1
  -4   6  13   12.11    3.69   1
  -4   6  14  267.65   16.69   1
  -4   7  -9  182.52   12.70   1
  -4   7  -8  174.24   11.09   1
  -4   7  -7   41.47    5.67   1
  -4   7  -6   88.74    4.52   1
  -4   7  -5   35.40    2.50   1
  -4   7  -4   30.91    2.45   1
  -4   7  -3  392.04   12.28   1
  -4   7  -2  350.81   10.11   1
  -4   7  -1   16.40    3.48   1
  -4   7   0   15.68    1.66   1
  -4   7   1  361.00   10.64   1
  -4   7   2  371.72   11.18   1
  -4   7   3  155.25    5.23   1
  -4   7   4  282.58    9.08   1
  -4   7   5   20.88    1.74   1
  -4   7   6  163.33    5.88   1
  -4   7   7  145.68    5.07   1
  -4   7   8   53.00    3.20   1
  -4   7   9  101.20    6.04   1
  -4   7  10  272.25   12.87   1
  -4   7  11    4.80    2.50   1
  -4   7  12  122.10    9.28   1
  -4   7  13   97.42    8.69   1
  -4   8  -8  230.74   15.80   1
  -4   8  -7   12.53    5.24   1
  -4   8  -6  199.37   11.86   1
  -4   8  -5  593.90   33.63   1
  -4   8  -4  619.51   23.40   1
  -4   8  -3   70.73    3.53   1
  -4   8  -2   77.44    3.52   1
  -4   8  -1  115.13    7.30   1
  -4   8   0  157.75    8.29   1
  -4   8   1  389.67   15.40   1
  -4   8   2  362.52   11.42   1
  -4   8   3  562.64   17.08   1
  -4   8   4 1697.44   58.50   1
  -4   8   5   86.86    3.91   1
  -4   8   6    7.18    1.50   1
  -4   8   7   49.56    2.96   1
  -4   8   8  353.44   12.78   1
  -4   8   9  413.31   13.82   1
  -4   8  10  495.95   16.93   1
  -4   8  11  109.20    7.73   1
  -4   8  12   -2.31    3.01   1
  -4   9  -7  179.02   14.99   1
  -4   9  -6    0.79    3.58   1
  -4   9  -5   86.12    7.42   1
  -4   9  -4   16.48    5.03   1
  -4   9  -3   42.64    2.87   1
  -4   9  -2   95.26    4.49   1
  -4   9  -1  935.75   28.75   1
  -4   9   0  177.69    9.33   1
  -4   9   1  470.46   20.39   1
  -4   9   2  895.80   31.13   1
  -4   9   3  204.78   12.02   1
  -4   9   4   12.53    3.19   1
  -4   9   5  551.78   15.97   1
  -4   9   6  244.92   10.33   1
  -4   9   7 1022.72   35.82   1
  -4   9   8 1440.20   50.09   1
  -4   9   9  205.64    9.75   1
  -4   9  10  311.17   13.05   1
  -4   9  11  175.83    9.28   1
  -4  10  -5    6.00    3.92   1
  -4  10  -4  313.64   20.54   1
  -4  10  -3  922.94   52.25   1
  -4  10  -2   69.72    6.01   1
  -4  10  -1  179.02    8.83   1
  -4  10   0   75.00    5.89   1
  -4  10   1   86.68    6.14   1
  -4  10   2  265.04   14.00   1
  -4  10   3  722.00   35.47   1
  -4  10   4   50.41    4.97   1
  -4  10   5 1391.29   73.11   1
  -4  10   6   78.32    6.73   1
  -4  10   7    7.90    2.30   1
  -4  10   8  110.88    5.48   1
  -4  10   9   21.53    2.78   1
  -4  10  10  243.05   10.91   1
  -4  11  -2    1.00    3.90   1
  -4  11  -1    3.69    3.69   1
  -4  11   0  105.88    9.06   1
  -4  11   1    1.80    4.40   1
  -4  11   2  265.36   14.34   1
  -4  11   3  514.84   25.41   1
  -4  11   4   10.69    4.90   1
  -4  11   5   32.72    4.46   1
  -4  11   6   92.54    7.89   1
  -4  11   7   91.58    7.66   1
  -4  11   8  211.12   16.85   1
  -3 -14  -5  135.49    9.78   1
  -3 -14  -4   -0.90    3.71   1
  -3 -14  -3  121.22   10.13   1
  -3 -14  -2  311.52   19.77   1
  -3 -14  -1   20.43    5.06   1
  -3 -14   0   22.28    5.10   1
  -3 -13  -9    6.60    4.42   1
  -3 -13  -8   22.37    4.35   1
  -3 -13  -7   36.48    4.95   1
  -3 -13  -6   64.48    6.10   1
  -3 -13  -5  434.31   22.51   1
  -3 -13  -4  355.70   18.48   1
  -3 -13  -3    2.50    3.98   1
  -3 -13  -2   47.61    5.24   1
  -3 -13  -1  197.12   12.07   1
  -3 -13   0   10.50    2.72   1
  -3 -13   1  125.44    6.94   1
  -3 -13   2  198.53    9.86   1
  -3 -13   3  438.48   17.59   1
  -3 -12 -11    0.59    5.76   1
  -3 -12 -10  152.52   12.10   1
  -3 -12  -9   77.62    6.70   1
  -3 -12  -8   46.51    6.00   1
  -3 -12  -7  317.55   17.46   1
  -3 -12  -6  164.35    8.72   1
  -3 -12  -5   29.38    2.60   1
  -3 -12  -4    0.20    2.62   1
  -3 -12  -3   13.32    3.14   1
  -3 -12  -2  200.51    9.91   1
  -3 -12  -1  387.30   20.47   1
  -3 -12   0  671.33   24.87   1
  -3 -12   1  336.36   12.47   1
  -3 -12   2  476.99   14.85   1
  -3 -12   3  104.65    6.14   1
  -3 -12   4  301.37   13.54   1
  -3 -12   5  684.87   26.17   1
  -3 -11 -12    5.71    6.12   1
  -3 -11 -11  565.01   27.10   1
  -3 -11 -10   32.49    5.59   1
  -3 -11  -9  139.71    8.98   1
  -3 -11  -8   -3.20    2.90   1
  -3 -11  -7   25.50    3.74   1
  -3 -11  -6   12.67    3.42   1
  -3 -11  -5  132.25    4.83   1
  -3 -11  -4  331.97   10.57   1
  -3 -11  -3 1444.76   39.53   1
  -3 -11  -2  108.58    6.88   1
  -3 -11  -1  291.04   12.97   1
  -3 -11   0  239.01    8.97   1
  -3 -11   1    1.00    1.70   1
  -3 -11   2  329.42   10.16   1
  -3 -11   3  421.89   13.97   1
  -3 -11   4  397.20   13.95   1
  -3 -11   5  478.73   20.13   1
  -3 -11   6  466.56   19.87   1
  -3 -11   7    8.41    3.02   1
  -3 -10 -13   58.22    6.87   1
  -3 -10 -12   59.91    6.97   1
  -3 -10 -11   15.92    4.79   1
  -3 -10 -10  473.06   18.70   1
  -3 -10  -9  474.37   18.73   1
  -3 -10  -8    5.81    2.51   1
  -3 -10  -7   77.26    5.63   1
  -3 -10  -6   62.57    4.43   1
  -3 -10  -5  587.58   16.97   1
  -3 -10  -4    6.81    1.51   1
  -3 -10  -3   64.80    2.90   1
  -3 -10  -2   46.10    2.44   1
  -3 -10  -1   51.27    3.01   1
  -3 -10   0  653.31   17.38   1
  -3 -10   1  147.14    5.58   1
  -3 -10   2  504.90   15.28   1
  -3 -10   3   64.48    3.85   1
  -3 -10   4  205.92    6.89   1
  -3 -10   5  125.44    5.60   1
  -3 -10   6  236.24    8.30   1
  -3 -10   7    6.40    3.59   1
  -3 -10   8   72.93    5.12   1
  -3 -10   9  642.12   30.91   1
  -3  -9 -14   34.69    5.77   1
  -3  -9 -13    5.90    5.49   1
  -3  -9 -12    6.60    3.70   1
  -3  -9 -11   27.56    4.09   1
  -3  -9 -10  463.11   13.77   1
  -3  -9  -9   -1.99    1.69   1
  -3  -9  -8  138.53    5.41   1
  -3  -9  -7   95.65    5.87   1
  -3  -9  -6    1.10    1.91   1
  -3  -9  -5  121.44    4.41   1
  -3  -9  -4    1.90    1.10   1
  -3  -9  -3   16.48    1.71   1
  -3  -9  -2  310.11    8.81   1
  -3  -9  -1  460.10    9.87   1
  -3  -9   0  595.36   16.10   1
  -3  -9   1   97.81    3.96   1
  -3  -9   2  148.84    5.61   1
  -3  -9   3  183.87    6.51   1
  -3  -9   4  702.25   18.55   1
  -3  -9   5  178.76    6.15   1
  -3  -9   6  302.41   10.09   1
  -3  -9   7  248.38    9.14   1
  -3  -9   8   64.48    4.66   1
  -3  -9   9   48.72    4.19   1
  -3  -9  10   15.29    3.52   1
  -3  -8 -15    1.49    4.29   1
  -3  -8 -14   15.92    5.43   1
  -3  -8 -13   11.02    2.79   1
  -3  -8 -12  139.48    6.14   1
  -3  -8 -11   12.53    2.41   1
  -3  -8 -10  486.20   13.67   1
  -3  -8  -9   47.75    3.04   1
  -3  -8  -8   95.06    4.09   1
  -3  -8  -7   11.63    1.71   1
  -3  -8  -6   20.07    1.70   1
  -3  -8  -5  279.56    7.69   1
  -3  -8  -4  487.97   10.60   1
  -3  -8  -3  120.78    3.96   1
  -3  -8  -2  352.69    9.01   1
  -3  -8  -1   60.37    1.86   1
  -3  -8   0    3.50    0.71   1
  -3  -8   1  193.77    5.29   1
  -3  -8   2 1064.72   28.71   1
  -3  -8   3  121.88    4.42   1
  -3  -8   4  480.05   12.71   1
  -3  -8   5  506.25   13.50   1
  -3  -8   6   95.84    3.92   1
  -3  -8   7   82.08    3.26   1
  -3  -8   8   19.62    2.04   1
  -3  -8   9   45.70    2.84   1
  -3  -8  10 1275.92   46.44   1
  -3  -8  11 1046.52   49.82   1
  -3  -7 -15    5.20    2.92   1
  -3  -7 -14    2.99    2.70   1
  -3  -7 -13   75.17    5.03   1
  -3  -7 -12    8.41    2.20   1
  -3  -7 -11  318.98   10.36   1
  -3  -7 -10  293.78    8.57   1
  -3  -7  -9  184.14    5.70   1
  -3  -7  -8  203.63    5.71   1
  -3  -7  -7 1098.26   26.51   1
  -3  -7  -6  866.71   21.20   1
  -3  -7  -5   59.14    2.46   1
  -3  -7  -4 2596.92   51.98   1
  -3  -7  -3   88.74    2.26   1
  -3  -7  -2  629.01   13.04   1
  -3  -7  -1  698.02   14.27   1
  -3  -7   0  603.19   11.30   1
  -3  -7   1 1874.02   40.69   1
  -3  -7   2 1521.00   33.54   1
  -3  -7   3  112.36    3.39   1
  -3  -7   4  635.04   16.63   1
  -3  -7   5 1054.95   22.09   1
  -3  -7   6 1713.13   33.94   1
  -3  -7   7  421.89    9.86   1
  -3  -7   8  732.24   17.32   1
  -3  -7   9 1112.89   28.69   1
  -3  -7  10  209.09    6.94   1
  -3  -7  11  340.77   14.77   1
  -3  -7  12  145.44    7.96   1
  -3  -6 -15  131.56    7.80   1
  -3  -6 -14  152.52    7.41   1
  -3  -6 -13   50.84    3.85   1
  -3  -6 -12   80.28    4.12   1
  -3  -6 -11   18.06    2.63   1
  -3  -6 -10  125.44    4.70   1
  -3  -6  -9  922.94   23.09   1
  -3  -6  -8    0.79    1.00   1
  -3  -6  -7   36.84    1.70   1
  -3  -6  -6   53.44    2.05   1
  -3  -6  -5  577.92   12.50   1
  -3  -6  -4  690.64   12.61   1
  -3  -6  -3    8.12    0.68   1
  -3  -6  -2   20.34    0.81   1
  -3  -6  -1  369.41    8.07   1
  -3  -6   0 1070.60   22.90   1
  -3  -6   1  309.41    5.63   1
  -3  -6   2   49.28    1.68   1
  -3  -6   3 1349.09   29.38   1
  -3  -6   4  206.50    4.60   1
  -3  -6   5 1733.06   35.80   1
  -3  -6   6  772.28   16.12   1
  -3  -6   7  674.96   14.55   1
  -3  -6   8   14.82    1.39   1
  -3  -6   9  833.48   20.21   1
  -3  -6  10   30.69    2.22   1
  -3  -6  11  966.59   31.09   1
  -3  -6  12  778.41   25.67   1
  -3  -5 -15   12.39    3.10   1
  -3  -5 -14   30.80    3.00   1
  -3  -5 -13   23.81    2.93   1
  -3  -5 -12   23.23    2.41   1
  -3  -5 -11    8.41    1.80   1
  -3  -5 -10   43.30    2.50   1
  -3  -5  -9   47.33    2.06   1
  -3  -5  -8    4.58    0.98   1
  -3  -5  -7   75.86    2.44   1
  -3  -5  -6 1031.69   21.84   1
  -3  -5  -5  526.24   11.01   1
  -3  -5  -4   79.57    2.14   1
  -3  -5  -3 1032.98   18.00   1
  -3  -5  -2  123.65    2.67   1
  -3  -5  -1    6.20    0.40   1
  -3  -5   0  500.86    7.61   1
  -3  -5   1 1116.23   18.04   1
  -3  -5   2   41.99    1.17   1
  -3  -5   3 1941.28   33.49   1
  -3  -5   4  257.28    4.81   1
  -3  -5   5  488.41    9.72   1
  -3  -5   6  650.25   13.26   1
  -3  -5   7  381.03    7.42   1
  -3  -5   8  257.92    6.10   1
  -3  -5   9  927.81   20.71   1
  -3  -5  10  145.20    4.82   1
  -3  -5  11  337.82    9.93   1
  -3  -5  12  639.08   21.24   1
  -3  -5  13  148.84    6.10   1
  -3  -4 -15    3.39    2.69   1
  -3  -4 -14  402.80   13.65   1
  -3  -4 -13   12.11    2.78   1
  -3  -4 -12    0.30    1.90   1
  -3  -4 -11  165.38    6.43   1
  -3  -4 -10   30.91    1.89   1
  -3  -4  -9  178.76    5.35   1
  -3  -4  -8 1610.42   34.51   1
  -3  -4  -7    1.90    0.80   1
  -3  -4  -6  170.04    3.91   1
  -3  -4  -5 1581.65   31.82   1
  -3  -4  -4  373.26    7.73   1
  -3  -4  -3   28.52    1.07   1
  -3  -4  -2    3.69    0.38   1
  -3  -4  -1   60.53    1.40   1
  -3  -4   0  515.29    7.72   1
  -3  -4   1 2241.08   33.14   1
  -3  -4   2   24.30    0.59   1
  -3  -4   3    2.69    0.20   1
  -3  -4   4  123.21    2.00   1
  -3  -4   5  134.33    2.09   1
  -3  -4   6   85.19    1.85   1
  -3  -4   7 3313.15   59.86   1
  -3  -4   8  129.05    2.95   1
  -3  -4   9  386.91    9.05   1
  -3  -4  10  193.49    5.29   1
  -3  -4  11  287.30    8.14   1
  -3  -4  12  153.02    5.44   1
  -3  -4  13  288.32    9.51   1
  -3  -4  14    0.20    2.21   1
  -3  -3 -15   19.62    3.10   1
  -3  -3 -14   28.30    3.09   1
  -3  -3 -13   76.91    3.68   1
  -3  -3 -12  110.04    4.20   1
  -3  -3 -11  408.04    9.70   1
  -3  -3 -10   85.93    2.78   1
  -3  -3  -9    2.69    0.98   1
  -3  -3  -8  244.30    4.69   1
  -3  -3  -7   94.67    2.14   1
  -3  -3  -6  261.47    4.85   1
  -3  -3  -5    7.02    0.58   1
  -3  -3  -4  124.10    2.45   1
  -3  -3  -3   42.38    1.17   1
  -3  -3  -2  689.59   12.08   1
  -3  -3  -1 2037.62   37.92   1
  -3  -3   0   31.36    0.67   1
  -3  -3   1  759.55   11.02   1
  -3  -3   2 2163.18   32.56   1
  -3  -3   3   47.20    0.96   1
  -3  -3   4 1913.19   27.12   1
  -3  -3   5  886.85   13.10   1
  -3  -3   6 1028.48   15.39   1
  -3  -3   7  361.00    6.46   1
  -3  -3   8  107.54    2.49   1
  -3  -3   9  200.22    4.53   1
  -3  -3  10  782.32   17.34   1
  -3  -3  11  261.47    7.11   1
  -3  -3  12  172.40    5.25   1
  -3  -3  13 1321.32   44.35   1
  -3  -3  14   89.30    4.54   1
  -3  -2 -15  112.36    5.30   1
  -3  -2 -14   18.84    2.17   1
  -3  -2 -13   93.32    3.86   1
  -3  -2 -12   14.59    1.60   1
  -3  -2 -11    4.58    0.68   1
  -3  -2 -10   33.99    0.93   1
  -3  -2  -9  256.00    3.84   1
  -3  -2  -8   53.00    1.02   1
  -3  -2  -7  360.62    4.94   1
  -3  -2  -6   96.83    2.16   1
  -3  -2  -5  770.06   13.32   1
  -3  -2  -4 2445.30   41.54   1
  -3  -2  -3  473.93    7.84   1
  -3  -2  -2  613.55   11.39   1
  -3  -2  -1  430.56    7.88   1
  -3  -2   0 1505.44   26.38   1
  -3  -2   1 5276.57   84.26   1
  -3  -2   2 2164.11   34.42   1
  -3  -2   3  177.42    2.93   1
  -3  -2   4  108.58    1.88   1
  -3  -2   5 2591.83   36.66   1
  -3  -2   6  391.64    5.94   1
  -3  -2   7  307.30    5.96   1
  -3  -2   8 2554.29   57.62   1
  -3  -2   9    4.58    0.98   1
  -3  -2  10 1609.61   43.33   1
  -3  -2  11  874.38   26.61   1
  -3  -2  12  425.60   14.85   1
  -3  -2  13   71.06    4.22   1
  -3  -2  14  432.22   17.46   1
  -3  -2  15    1.69    2.39   1
  -3  -1 -15   33.41    2.77   1
  -3  -1 -14   63.52    3.67   1
  -3  -1 -13   43.82    2.91   1
  -3  -1 -12   75.17    3.47   1
  -3  -1 -11  366.72    8.04   1
  -3  -1 -10  116.64    2.38   1
  -3  -1  -9  353.82    5.64   1
  -3  -1  -8    4.58    0.51   1
  -3  -1  -7  369.79    5.77   1
  -3  -1  -6   19.18    0.61   1
  -3  -1  -5   10.30    0.71   1
  -3  -1  -4  225.30    3.30   1
  -3  -1  -3   36.84    0.85   1
  -3  -1  -1 5527.92  197.77   1
  -3  -1   0  171.87    2.62   1
  -3  -1   1   20.07    0.54   1
  -3  -1   2  951.11   15.42   1
  -3  -1   3  784.56   11.20   1
  -3  -1   4   72.93    1.20   1
  -3  -1   5 2163.18   38.14   1
  -3  -1   6 1338.83   21.95   1
  -3  -1   7  364.81    6.88   1
  -3  -1   8 4244.52   89.91   1
  -3  -1   9  119.90    3.94   1
  -3  -1  10  699.07   19.04   1
  -3  -1  11  189.06    6.33   1
  -3  -1  12  764.52   25.44   1
  -3  -1  13  377.91   13.61   1
  -3  -1  14  943.10   40.54   1
  -3  -1  15   69.06    5.15   1
  -3   0 -15    1.39    2.50   1
  -3   0 -14   -1.10    1.81   1
  -3   0 -13   20.16    1.98   1
  -3   0 -12   58.83    2.91   1
  -3   0 -11  241.49    5.91   1
  -3   0 -10   53.44    1.75   1
  -3   0  -9  733.87   13.00   1
  -3   0  -8  237.78    4.63   1
  -3   0  -7  205.06    3.72   1
  -3   0  -6  369.79    5.38   1
  -3   0  -5  328.70    5.08   1
  -3   0  -4   57.15    1.21   1
  -3   0  -3 1118.23   18.73   1
  -3   0  -2 2093.06   35.68   1
  -3   0  -1 1691.68   28.79   1
  -3   0   0   62.73    1.43   1
  -3   0   1  129.50    2.28   1
  -3   0   2   21.44    0.46   1
  -3   0   3 1648.36   27.61   1
  -3   0   4  662.55    9.78   1
  -3   0   5  560.74    8.05   1
  -3   0   6 1604.00   26.43   1
  -3   0   7  374.42    7.74   1
  -3   0   8   55.35    2.38   1
  -3   0   9  406.02   10.88   1
  -3   0  10   75.34    2.95   1
  -3   0  11  162.56    5.87   1
  -3   0  12 1657.30   52.92   1
  -3   0  13  242.74    8.10   1
  -3   0  14  134.10    6.95   1
  -3   0  15   59.75    4.33   1
  -3   1 -14   43.56    3.17   1
  -3   1 -13   18.84    2.60   1
  -3   1 -12   15.37    1.96   1
  -3   1 -11   10.11    1.72   1
  -3   1 -10   81.36    2.89   1
  -3   1  -9  137.36    3.05   1
  -3   1  -8    7.67    0.78   1
  -3   1  -7  240.87    4.66   1
  -3   1  -6  877.94   13.63   1
  -3   1  -5  789.05   12.92   1
  -3   1  -4   76.74    1.58   1
  -3   1  -3    2.69    0.39   1
  -3   1  -2  489.74    7.97   1
  -3   1  -1   35.64    1.31   1
  -3   1   0  649.74   10.71   1
  -3   1   1 4057.69   73.89   1
  -3   1   2   90.63    1.71   1
  -3   1   3 2820.67   49.92   1
  -3   1   4  513.48    8.16   1
  -3   1   5  148.11    2.43   1
  -3   1   6  308.35    4.92   1
  -3   1   7 1379.38   31.20   1
  -3   1   8  228.92    6.35   1
  -3   1   9 2207.12   55.44   1
  -3   1  10 1391.29   37.30   1
  -3   1  11  940.04   26.37   1
  -3   1  12  166.67    5.68   1
  -3   1  13  360.62   12.15   1
  -3   1  14  164.87    7.70   1
  -3   1  15  384.55   18.83   1
  -3   2 -14   20.70    4.73   1
  -3   2 -13   23.62    2.24   1
  -3   2 -12  175.03    6.09   1
  -3   2 -11   19.01    1.74   1
  -3   2 -10   80.64    2.87   1
  -3   2  -9   37.70    1.84   1
  -3   2  -8  972.82   20.59   1
  -3   2  -7   57.61    1.67   1
  -3   2  -6   21.07    0.92   1
  -3   2  -5  406.02    7.66   1
  -3   2  -4   14.90    0.77   1
  -3   2  -3  118.59    2.18   1
  -3   2  -2 2037.62   34.31   1
  -3   2  -1   31.92    0.79   1
  -3   2   0   46.51    0.95   1
  -3   2   1  118.37    2.18   1
  -3   2   2   21.72    0.75   1
  -3   2   3 1919.32   28.04   1
  -3   2   4   27.35    0.73   1
  -3   2   5  664.09   10.82   1
  -3   2   6 1122.92   20.78   1
  -3   2   7  616.53   15.89   1
  -3   2   8  243.98    7.19   1
  -3   2   9    6.10    1.09   1
  -3   2  10   23.52    1.84   1
  -3   2  11   32.60    2.06   1
  -3   2  12  114.70    4.93   1
  -3   2  13  400.40   13.61   1
  -3   2  14  613.55   25.76   1
  -3   2  15   62.88    4.44   1
  -3   3 -13   15.29    5.71   1
  -3   3 -12    2.10    1.39   1
  -3   3 -11   44.36    2.53   1
  -3   3 -10  441.42   11.77   1
  -3   3  -9  861.42   20.55   1
  -3   3  -8   31.25    1.68   1
  -3   3  -7  141.85    3.81   1
  -3   3  -6    4.88    1.02   1
  -3   3  -5  316.84    7.48   1
  -3   3  -4  271.26    5.27   1
  -3   3  -3  130.19    2.74   1
  -3   3  -2   73.96    1.55   1
  -3   3  -1  193.21    3.06   1
  -3   3   0  236.54    3.69   1
  -3   3   1   55.06    1.04   1
  -3   3   2  623.50    8.99   1
  -3   3   3 1464.59   18.37   1
  -3   3   4 2794.18   42.29   1
  -3   3   5   64.16    1.44   1
  -3   3   6   77.44    1.76   1
  -3   3   7   44.36    1.86   1
  -3   3   8  817.39   23.44   1
  -3   3   9  904.81   25.87   1
  -3   3  10  199.94    6.22   1
  -3   3  11  548.96   16.40   1
  -3   3  12  431.81   14.96   1
  -3   3  13  478.73   17.50   1
  -3   3  14  166.15    7.73   1
  -3   3  15   37.58    3.80   1
  -3   4 -13   15.29    5.63   1
  -3   4 -12   76.39    6.82   1
  -3   4 -11  515.29   20.88   1
  -3   4 -10  281.23    8.05   1
  -3   4  -9  126.11    3.59   1
  -3   4  -8  176.89    5.05   1
  -3   4  -7  138.30    3.76   1
  -3   4  -6  196.28    6.16   1
  -3   4  -5  262.44    7.45   1
  -3   4  -4  116.64    3.46   1
  -3   4  -3   16.89    0.99   1
  -3   4  -2  246.80    5.34   1
  -3   4  -1   65.93    1.46   1
  -3   4   0 1348.36   22.77   1
  -3   4   1  142.80    2.39   1
  -3   4   2  539.17    7.89   1
  -3   4   3  795.80   10.72   1
  -3   4   4   84.46    1.65   1
  -3   4   5  338.19    7.36   1
  -3   4   6  362.14    6.85   1
  -3   4   7  379.86    7.02   1
  -3   4   8 1416.02   33.87   1
  -3   4   9  802.02   23.79   1
  -3   4  10  338.93    9.94   1
  -3   4  11  658.44   18.99   1
  -3   4  12   15.29    2.03   1
  -3   4  13   83.72    3.84   1
  -3   4  14  712.36   27.76   1
  -3   4  15  458.82   29.13   1
  -3   5 -12    5.81    4.29   1
  -3   5 -11   14.90    4.48   1
  -3   5 -10  311.17   15.88   1
  -3   5  -9  288.32    8.49   1
  -3   5  -8   31.25    1.90   1
  -3   5  -7    5.02    0.90   1
  -3   5  -6  384.94   11.38   1
  -3   5  -5    1.39    0.90   1
  -3   5  -4    6.10    1.28   1
  -3   5  -3  171.09    4.45   1
  -3   5  -2  982.82   23.20   1
  -3   5  -1   19.54    1.41   1
  -3   5   0 1039.42   23.21   1
  -3   5   1   64.96    1.77   1
  -3   5   2  239.32    4.95   1
  -3   5   3  949.87   16.64   1
  -3   5   4  137.12    2.81   1
  -3   5   5  846.23   14.55   1
  -3   5   6 1411.50   30.06   1
  -3   5   7  360.62    7.98   1
  -3   5   8  191.82    3.88   1
  -3   5   9  958.52   22.29   1
  -3   5  10    1.30    1.30   1
  -3   5  11  217.56    7.67   1
  -3   5  12  419.84   14.75   1
  -3   5  13  699.60   25.92   1
  -3   5  14  299.98   21.82   1
  -3   5  15  501.76   26.43   1
  -3   6 -11   26.73    6.20   1
  -3   6 -10  602.70   37.32   1
  -3   6  -9   42.64    4.57   1
  -3   6  -8   49.14    4.21   1
  -3   6  -7   50.55    2.42   1
  -3   6  -6  252.49    8.58   1
  -3   6  -5  217.56    6.49   1
  -3   6  -4  284.26    8.09   1
  -3   6  -3   40.45    2.16   1
  -3   6  -2   60.22    2.17   1
  -3   6  -1  214.04    6.44   1
  -3   6   0   20.16    0.90   1
  -3   6   1  428.08    9.52   1
  -3   6   2 1458.48   29.02   1
  -3   6   3 1323.50   23.28   1
  -3   6   4 1208.26   20.16   1
  -3   6   5   26.63    1.03   1
  -3   6   6    5.11    0.59   1
  -3   6   7  390.06    7.90   1
  -3   6   8   29.92    1.64   1
  -3   6   9  656.38   18.96   1
  -3   6  10 1381.61   44.60   1
  -3   6  11  346.33   12.28   1
  -3   6  12  357.59   14.37   1
  -3   6  13  182.79   11.09   1
  -3   6  14   24.90    4.49   1
  -3   7 -10    9.67    4.48   1
  -3   7  -9   29.81    5.68   1
  -3   7  -8   83.54    6.76   1
  -3   7  -7   26.83    3.52   1
  -3   7  -6   19.18    2.01   1
  -3   7  -5    3.20    1.40   1
  -3   7  -4    6.50    1.22   1
  -3   7  -3  382.98   10.18   1
  -3   7  -2  102.21    3.84   1
  -3   7  -1    5.38    2.60   1
  -3   7   0  322.56    8.98   1
  -3   7   1   84.46    2.57   1
  -3   7   2    6.50    0.92   1
  -3   7   3 2258.15   47.52   1
  -3   7   4  374.42    8.51   1
  -3   7   5  256.32    6.08   1
  -3   7   6  175.30    5.03   1
  -3   7   7  121.66    3.75   1
  -3   7   8   19.62    1.68   1
  -3   7   9  265.69   12.71   1
  -3   7  10  320.41   15.04   1
  -3   7  11   69.89    5.18   1
  -3   7  12   87.42    7.29   1
  -3   7  13  237.16   14.78   1
  -3   7  14  395.61   21.08   1
  -3   8  -9    0.59    3.57   1
  -3   8  -8    1.59    3.10   1
  -3   8  -7    8.88    2.92   1
  -3   8  -6   37.33    3.79   1
  -3   8  -5  102.62    7.70   1
  -3   8  -4  736.58   23.34   1
  -3   8  -3    4.41    1.22   1
  -3   8  -2   58.06    2.90   1
  -3   8  -1   43.69    4.49   1
  -3   8   0   45.97    3.66   1
  -3   8   1   97.61    3.36   1
  -3   8   2  410.06   11.34   1
  -3   8   3   14.98    1.39   1
  -3   8   4 1422.04   40.73   1
  -3   8   5  916.27   26.64   1
  -3   8   6   14.67    1.91   1
  -3   8   7  135.72    4.66   1
  -3   8   8  139.24    5.43   1
  -3   8   9   10.37    1.87   1
  -3   8  10  155.00    8.22   1
  -3   8  11  363.28   19.44   1
  -3   8  12  194.88   13.40   1
  -3   8  13   61.47    7.06   1
  -3   9  -8   28.94    4.95   1
  -3   9  -7    5.62    3.60   1
  -3   9  -6   54.91    6.22   1
  -3   9  -5    9.12    3.38   1
  -3   9  -4   23.72    3.70   1
  -3   9  -3   17.64    2.27   1
  -3   9  -2  175.30    6.88   1
  -3   9  -1  483.12   18.02   1
  -3   9   0    0.59    2.28   1
  -3   9   1    7.90    3.20   1
  -3   9   2  690.11   31.52   1
  -3   9   3  233.48    8.25   1
  -3   9   4    5.52    1.41   1
  -3   9   5   52.56    2.75   1
  -3   9   6    0.90    1.10   1
  -3   9   7   26.32    1.95   1
  -3   9   8  388.48   12.22   1
  -3   9   9  283.25   10.10   1
  -3   9  10  651.78   22.98   1
  -3   9  11  142.32    7.40   1
  -3   9  12   66.42    7.82   1
  -3  10  -6   21.44    6.39   1
  -3  10  -5    7.02    4.51   1
  -3  10  -4    4.08    3.39   1
  -3  10  -3  160.28   10.89   1
  -3  10  -2    2.79    2.81   1
  -3  10  -1   59.14    3.54   1
  -3  10   0  158.00    8.80   1
  -3  10   1  234.09   11.02   1
  -3  10   2    6.92    3.89   1
  -3  10   3   95.26    6.05   1
  -3  10   4   31.36    4.48   1
  -3  10   5  534.53   14.33   1
  -3  10   6  375.97    9.31   1
  -3  10   7  220.23    7.72   1
  -3  10   8   95.06    5.27   1
  -3  10   9  314.00   13.82   1
  -3  10  10   45.29    4.17   1
  -3  10  11  175.56    9.81   1
  -3  11  -4   38.07    5.80   1
  -3  11  -3  150.55   10.80   1
  -3  11  -2   16.48    4.79   1
  -3  11  -1   14.29    4.31   1
  -3  11   0    2.31    4.62   1
  -3  11   1    6.10    3.41   1
  -3  11   2   -2.69    2.89   1
  -3  11   3  518.93   30.53   1
  -3  11   4  151.78    7.88   1
  -3  11   5  311.17   13.76   1
  -3  11   6   19.62    2.66   1
  -3  11   7    1.49    5.08   1
  -3  11   8   -0.71    2.02   1
  -3  11   9  108.99    6.06   1
  -3  12  -1   49.98    6.36   1
  -3  12   0    3.80    3.71   1
  -3  12   1  126.34   10.34   1
  -3  12   2   15.92    4.87   1
  -3  12   3   13.03    2.89   1
  -3  12   4  170.56    9.14   1
  -3  12   5    0.30    2.92   1
  -3  12   6   12.32    4.21   1
  -3  12   7    6.10    6.42   1
  -2 -14  -5   16.48    5.60   1
  -2 -14  -4    4.08    3.60   1
  -2 -14  -3   73.44    7.03   1
  -2 -14  -2   10.69    4.71   1
  -2 -14  -1   11.49    4.07   1
  -2 -13  -9    1.30    4.90   1
  -2 -13  -5   17.22    3.57   1
  -2 -13  -4  147.14    9.70   1
  -2 -13  -3    5.20    3.10   1
  -2 -13  -2   16.56    3.83   1
  -2 -13  -1   75.17    6.76   1
  -2 -13   0    0.00    1.00   1
  -2 -13   1    2.69    2.39   1
  -2 -13   2   11.22    3.28   1
  -2 -13   3   -1.59    2.80   1
  -2 -12 -11    9.12    4.29   1
  -2 -12 -10    6.10    4.20   1
  -2 -12  -9  322.92   16.89   1
  -2 -12  -8   76.91    6.49   1
  -2 -12  -7   27.98    3.91   1
  -2 -12  -6  186.32   11.19   1
  -2 -12  -5    3.20    2.79   1
  -2 -12  -4   18.58    3.19   1
  -2 -12  -3    6.00    2.79   1
  -2 -12  -2    9.61    2.60   1
  -2 -12  -1   40.45    4.32   1
  -2 -12   0   38.94    3.24   1
  -2 -12   1   22.94    2.68   1
  -2 -12   2  500.42   21.48   1
  -2 -12   3  279.56   11.04   1
  -2 -12   4   85.75    5.93   1
  -2 -12   5  123.21    6.88   1
  -2 -11 -12  193.21   12.79   1
  -2 -11 -11   -0.79    3.19   1
  -2 -11 -10  538.70   27.39   1
  -2 -11  -9   -2.99    3.01   1
  -2 -11  -8   10.69    3.07   1
  -2 -11  -7   -2.40    3.60   1
  -2 -11  -6    6.30    2.41   1
  -2 -11  -5   17.14    1.82   1
  -2 -11  -4   56.40    3.91   1
  -2 -11  -3  108.99    6.47   1
  -2 -11  -2   16.16    3.22   1
  -2 -11  -1   54.76    3.11   1
  -2 -11   0  237.16    8.62   1
  -2 -11   1   83.54    4.57   1
  -2 -11   2  224.70    7.79   1
  -2 -11   3   31.58    2.81   1
  -2 -11   4   14.59    3.59   1
  -2 -11   5  165.12    7.71   1
  -2 -11   6  156.00    8.24   1
  -2 -11   7  331.60   13.84   1
  -2 -10 -13    4.49    4.20   1
  -2 -10 -12   59.44    6.94   1
  -2 -10 -11  112.36    7.21   1
  -2 -10 -10   37.95    4.56   1
  -2 -10  -9   18.06    3.48   1
  -2 -10  -8    5.90    2.82   1
  -2 -10  -7   94.09    5.24   1
  -2 -10  -6  192.38    8.32   1
  -2 -10  -5  663.58   18.55   1
  -2 -10  -4   20.52    1.81   1
  -2 -10  -3   21.16    1.84   1
  -2 -10  -2   88.92    5.85   1
  -2 -10  -1   46.65    2.87   1
  -2 -10   0    7.51    1.70   1
  -2 -10   1   20.88    2.29   1
  -2 -10   2   16.89    1.97   1
  -2 -10   3  105.47    4.52   1
  -2 -10   4  292.07    9.23   1
  -2 -10   5  261.79    9.38   1
  -2 -10   6   12.89    3.37   1
  -2 -10   7   65.61    4.86   1
  -2 -10   8   25.91    3.46   1
  -2  -9 -14    5.90    4.91   1
  -2  -9 -13    3.88    3.51   1
  -2  -9 -12  236.85   12.31   1
  -2  -9 -11    5.90    3.30   1
  -2  -9 -10  110.88    7.16   1
  -2  -9  -9  718.24   23.58   1
  -2  -9  -8   81.54    3.61   1
  -2  -9  -7  132.71    4.61   1
  -2  -9  -6   25.81    3.15   1
  -2  -9  -5  478.30   13.56   1
  -2  -9  -4   62.73    2.85   1
  -2  -9  -3    1.69    0.91   1
  -2  -9  -2   17.81    1.43   1
  -2  -9  -1   20.34    1.89   1
  -2  -9   0   23.04    1.82   1
  -2  -9   1   41.34    2.44   1
  -2  -9   2  116.86    4.54   1
  -2  -9   3   51.84    2.88   1
  -2  -9   4   49.14    3.08   1
  -2  -9   5  120.56    4.83   1
  -2  -9   6   20.16    2.33   1
  -2  -9   7   22.00    2.63   1
  -2  -9   8  505.35   21.13   1
  -2  -9   9   14.36    3.11   1
  -2  -9  10  167.44    9.58   1
  -2  -8 -15  150.80   11.54   1
  -2  -8 -14  112.36    9.75   1
  -2  -8 -13   13.91    4.03   1
  -2  -8 -12   86.68    6.52   1
  -2  -8 -11    8.82    4.22   1
  -2  -8 -10   97.61    4.35   1
  -2  -8  -9    7.18    1.50   1
  -2  -8  -8    6.10    1.28   1
  -2  -8  -7  803.16   21.54   1
  -2  -8  -6  238.70    6.80   1
  -2  -8  -5   -0.71    1.41   1
  -2  -8  -4    3.61    0.99   1
  -2  -8  -3    0.50    0.91   1
  -2  -8  -2  102.62    3.24   1
  -2  -8  -1  651.78   13.79   1
  -2  -8   0   11.63    1.09   1
  -2  -8   1  421.89   11.50   1
  -2  -8   2  373.26   10.05   1
  -2  -8   3  414.12   11.40   1
  -2  -8   4   30.69    2.22   1
  -2  -8   5  132.48    5.29   1
  -2  -8   6  740.38   20.14   1
  -2  -8   7   23.81    2.54   1
  -2  -8   8  404.81   12.88   1
  -2  -8   9   67.57    4.60   1
  -2  -8  10   23.43    3.48   1
  -2  -8  11   38.81    4.24   1
  -2  -7 -15  211.70   15.71   1
  -2  -7 -14  496.40   27.63   1
  -2  -7 -13   67.90    5.60   1
  -2  -7 -12   -1.80    1.90   1
  -2  -7 -11  151.78    6.16   1
  -2  -7 -10    3.88    1.10   1
  -2  -7  -9   23.33    1.45   1
  -2  -7  -8 1751.42   37.66   1
  -2  -7  -7  365.96    8.03   1
  -2  -7  -6    3.31    0.80   1
  -2  -7  -5   31.81    1.35   1
  -2  -7  -4 1214.52   29.27   1
  -2  -7  -3 1236.23   30.94   1
  -2  -7  -2  111.72    3.38   1
  -2  -7  -1  541.49   10.24   1
  -2  -7   0   28.94    1.40   1
  -2  -7   1   51.27    1.86   1
  -2  -7   2  171.61    4.72   1
  -2  -7   3  495.06   13.35   1
  -2  -7   4  537.31   14.84   1
  -2  -7   5 1473.79   38.39   1
  -2  -7   6 1328.60   28.43   1
  -2  -7   7  235.01    6.13   1
  -2  -7   8  220.23    5.94   1
  -2  -7   9  104.65    3.68   1
  -2  -7  10  419.84   12.70   1
  -2  -7  11  633.53   25.17   1
  -2  -7  12  341.14   16.25   1
  -2  -6 -15    5.90    4.18   1
  -2  -6 -14  137.83    7.04   1
  -2  -6 -13  180.10    6.98   1
  -2  -6 -12    1.59    1.89   1
  -2  -6 -11  407.64   12.11   1
  -2  -6 -10 1332.25   27.01   1
  -2  -6  -9   48.58    1.53   1
  -2  -6  -8  139.71    3.55   1
  -2  -6  -7    8.12    0.80   1
  -2  -6  -6   61.31    1.72   1
  -2  -6  -5  148.84    2.93   1
  -2  -6  -4  332.33    6.56   1
  -2  -6  -3    1.30    0.59   1
  -2  -6  -2 1032.98   21.21   1
  -2  -6  -1  160.28    3.04   1
  -2  -6   0  154.50    2.98   1
  -2  -6   1  147.38    3.64   1
  -2  -6   2   49.14    1.54   1
  -2  -6   3  158.51    4.03   1
  -2  -6   4  264.39    5.85   1
  -2  -6   5  337.46    7.35   1
  -2  -6   6   58.37    1.99   1
  -2  -6   7  235.01    5.52   1
  -2  -6   8  283.59    6.74   1
  -2  -6   9  562.16   14.23   1
  -2  -6  10   11.42    1.83   1
  -2  -6  11    4.88    1.68   1
  -2  -6  12  693.27   26.33   1
  -2  -6  13   17.14    4.14   1
  -2  -5 -16   19.80    5.16   1
  -2  -5 -15  197.96   10.41   1
  -2  -5 -14  280.90   11.06   1
  -2  -5 -13  469.59   15.60   1
  -2  -5 -12  131.10    5.50   1
  -2  -5 -11   85.56    4.07   1
  -2  -5 -10   17.39    0.83   1
  -2  -5  -9   88.36    2.44   1
  -2  -5  -8   17.22    0.91   1
  -2  -5  -7 1019.52   19.16   1
  -2  -5  -6   74.82    1.73   1
  -2  -5  -5   46.10    1.36   1
  -2  -5  -4  149.08    3.42   1
  -2  -5  -3  323.64    5.76   1
  -2  -5  -2  962.24   17.37   1
  -2  -5  -1    3.88    0.51   1
  -2  -5   0 1013.79   18.47   1
  -2  -5   1  104.04    2.24   1
  -2  -5   2  439.74    9.23   1
  -2  -5   3    3.61    0.49   1
  -2  -5   4  708.62   12.78   1
  -2  -5   5    4.28    0.79   1
  -2  -5   6  637.56   13.13   1
  -2  -5   7 1129.63   20.84   1
  -2  -5   8  447.32    8.88   1
  -2  -5   9   99.40    3.39   1
  -2  -5  10   69.72    2.84   1
  -2  -5  11   11.42    1.89   1
  -2  -5  12  655.36   20.48   1
  -2  -5  13  481.36   21.06   1
  -2  -4 -16  341.14   15.51   1
  -2  -4 -15  510.31   21.69   1
  -2  -4 -14   -0.71    2.20   1
  -2  -4 -13  132.94    6.00   1
  -2  -4 -12   19.54    2.30   1
  -2  -4 -11   41.34    1.41   1
  -2  -4 -10   38.44    1.24   1
  -2  -4  -9  350.81    5.99   1
  -2  -4  -8  376.36    6.60   1
  -2  -4  -7   60.53    1.56   1
  -2  -4  -6  188.51    5.77   1
  -2  -4  -5  155.75    3.24   1
  -2  -4  -4  471.32    9.99   1
  -2  -4  -3    4.28    0.50   1
  -2  -4  -2  294.81    5.15   1
  -2  -4  -1  401.20    6.81   1
  -2  -4   0   76.04    1.40   1
  -2  -4   1   38.69    0.75   1
  -2  -4   2  200.51    3.96   1
  -2  -4   3    7.78    0.61   1
  -2  -4   4 1320.60   23.98   1
  -2  -4   5    6.92    0.42   1
  -2  -4   6  203.06    3.99   1
  -2  -4   7  666.67   12.39   1
  -2  -4   8   62.25    1.74   1
  -2  -4   9  157.25    4.01   1
  -2  -4  10  164.61    4.88   1
  -2  -4  11  363.28    9.53   1
  -2  -4  12    0.10    1.72   1
  -2  -4  13  193.21    7.51   1
  -2  -4  14   18.49    2.84   1
  -2  -3 -16   35.40    4.16   1
  -2  -3 -15   61.31    4.54   1
  -2  -3 -14  153.51    6.44   1
  -2  -3 -13   43.96    3.05   1
  -2  -3 -12  235.93    7.68   1
  -2  -3 -11  300.33    6.93   1
  -2  -3 -10    7.29    0.49   1
  -2  -3  -9  151.04    2.95   1
  -2  -3  -8  274.23    4.64   1
  -2  -3  -7  148.60    2.44   1
  -2  -3  -6  188.24    3.29   1
  -2  -3  -5   13.99    0.52   1
  -2  -3  -4  268.30    5.57   1
  -2  -3  -3 1246.80   24.72   1
  -2  -3  -2 4988.60  110.18   1
  -2  -3  -1  329.06    5.80   1
  -2  -3   0  117.07    1.95   1
  -2  -3   1 1299.60   17.30   1
  -2  -3   2 1576.09   28.58   1
  -2  -3   3  796.93   11.86   1
  -2  -3   4  520.75    7.30   1
  -2  -3   5  217.86    3.54   1
  -2  -3   6   53.58    1.32   1
  -2  -3   7 1049.11   20.73   1
  -2  -3   8  296.18    6.54   1
  -2  -3   9   59.75    2.16   1
  -2  -3  10   13.40    1.83   1
  -2  -3  11   95.84    4.11   1
  -2  -3  12    4.28    1.90   1
  -2  -3  13  290.02   11.24   1
  -2  -3  14  380.25   14.04   1
  -2  -2 -16  232.56   14.03   1
  -2  -2 -15  667.19   28.93   1
  -2  -2 -14  961.62   22.33   1
  -2  -2 -13  497.74   12.05   1
  -2  -2 -12   70.39    3.02   1
  -2  -2 -11  123.65    3.11   1
  -2  -2 -10    5.02    0.49   1
  -2  -2  -9  325.80    5.78   1
  -2  -2  -8  100.20    2.00   1
  -2  -2  -7  152.28    2.47   1
  -2  -2  -6  910.83   13.28   1
  -2  -2  -5 1119.57   18.07   1
  -2  -2  -4 1329.33   24.06   1
  -2  -2  -2  850.31   15.75   1
  -2  -2  -1  623.50   11.49   1
  -2  -2   0  289.68    5.11   1
  -2  -2   1 4303.36   76.10   1
  -2  -2   2  752.95   12.62   1
  -2  -2   3  691.69   10.52   1
  -2  -2   4   33.18    0.81   1
  -2  -2   5 4611.77   82.85   1
  -2  -2   6  313.64    5.31   1
  -2  -2   7   18.84    0.87   1
  -2  -2   8  390.06    9.09   1
  -2  -2   9   90.63    2.67   1
  -2  -2  10   27.04    1.77   1
  -2  -2  11  513.93   14.96   1
  -2  -2  12  480.92   15.35   1
  -2  -2  13  388.09   13.79   1
  -2  -2  14  122.99    6.43   1
  -2  -2  15    5.11    3.39   1
  -2  -1 -15   11.70    2.12   1
  -2  -1 -14  174.24    5.81   1
  -2  -1 -13   78.68    3.37   1
  -2  -1 -12  189.06    4.68   1
  -2  -1 -11  624.00   12.49   1
  -2  -1 -10 1498.46   23.23   1
  -2  -1  -9   22.00    0.84   1
  -2  -1  -8  792.99   11.83   1
  -2  -1  -7 1497.69   20.90   1
  -2  -1  -6   54.46    1.03   1
  -2  -1  -5  390.06    6.32   1
  -2  -1  -4  738.75   11.42   1
  -2  -1  -3 2660.50   47.45   1
  -2  -1  -2 5856.84  234.18   1
  -2  -1  -1 1927.21   36.00   1
  -2  -1   0   61.78    0.94   1
  -2  -1   1   24.60    0.50   1
  -2  -1   2  543.82    9.33   1
  -2  -1   3  623.50    8.99   1
  -2  -1   4   35.88    0.96   1
  -2  -1   5 1679.36   26.23   1
  -2  -1   6    8.41    0.58   1
  -2  -1   7    0.00    1.00   1
  -2  -1   8  437.23    9.20   1
  -2  -1   9  368.26    8.44   1
  -2  -1  10   88.92    3.39   1
  -2  -1  11  146.17    5.32   1
  -2  -1  12  112.78    4.46   1
  -2  -1  13   60.06    3.88   1
  -2  -1  14  119.68    6.13   1
  -2  -1  15  291.38   14.34   1
  -2   0 -15   54.46    3.54   1
  -2   0 -14   55.35    3.42   1
  -2   0 -13  780.08   18.43   1
  -2   0 -12  426.84   11.57   1
  -2   0 -11   27.04    1.46   1
  -2   0 -10  286.96    5.76   1
  -2   0  -9   37.82    1.35   1
  -2   0  -8    4.08    0.48   1
  -2   0  -7 1120.24   17.40   1
  -2   0  -6    8.53    0.53   1
  -2   0  -5 1175.12   16.45   1
  -2   0  -4  225.90    3.31   1
  -2   0  -3  835.79   15.03   1
  -2   0  -1   49.56    0.99   1
  -2   0   0   30.80    0.67   1
  -2   0   1 1667.91   28.59   1
  -2   0   2  255.68    4.16   1
  -2   0   3  194.04    3.06   1
  -2   0   4  240.25    3.72   1
  -2   0   5    4.58    0.39   1
  -2   0   6  193.21    3.34   1
  -2   0   7 1322.05   24.72   1
  -2   0   8   94.28    2.52   1
  -2   0   9    5.11    1.08   1
  -2   0  10  340.77    9.23   1
  -2   0  11    4.00    1.60   1
  -2   0  12  147.14    5.58   1
  -2   0  13  866.71   25.32   1
  -2   0  14  113.21    5.53   1
  -2   0  15  109.62    6.49   1
  -2   1 -15  359.48   23.51   1
  -2   1 -14   71.57    3.55   1
  -2   1 -13  181.98    5.94   1
  -2   1 -12  285.95    7.44   1
  -2   1 -11   73.79    2.75   1
  -2   1 -10  334.89    7.69   1
  -2   1  -9  296.53    6.20   1
  -2   1  -8  106.50    2.27   1
  -2   1  -7  389.67    6.32   1
  -2   1  -6   99.60    1.80   1
  -2   1  -5  652.80    9.71   1
  -2   1  -4  308.35    5.27   1
  -2   1  -3  897.60   14.98   1
  -2   1  -2  213.16    3.80   1
  -2   1  -1   48.72    1.26   1
  -2   1   0 1819.88   29.86   1
  -2   1   1  276.56    4.66   1
  -2   1   2  797.50   15.25   1
  -2   1   3   23.33    0.48   1
  -2   1   4   49.84    0.99   1
  -2   1   5  446.48    6.34   1
  -2   1   6  182.52    2.97   1
  -2   1   7  454.54    7.68   1
  -2   1   8   96.63    3.15   1
  -2   1   9  138.06    4.23   1
  -2   1  10 1083.73   28.97   1
  -2   1  11  367.49   11.12   1
  -2   1  12  429.73   13.27   1
  -2   1  13  230.74    8.20   1
  -2   1  14   67.90    3.79   1
  -2   1  15    3.88    3.07   1
  -2   2 -14    1.80    3.48   1
  -2   2 -13    2.31    1.61   1
  -2   2 -12  155.50    5.49   1
  -2   2 -11  256.00    7.36   1
  -2   2 -10    0.30    1.10   1
  -2   2  -9  486.20    9.70   1
  -2   2  -8  110.46    2.52   1
  -2   2  -7  111.51    2.53   1
  -2   2  -6   38.69    1.00   1
  -2   2  -5   38.32    0.99   1
  -2   2  -4   19.98    0.72   1
  -2   2  -3  203.06    3.13   1
  -2   2  -2   95.65    1.76   1
  -2   2  -1 1789.29   31.30   1
  -2   2   0   22.56    0.47   1
  -2   2   1  199.94    3.11   1
  -2   2   2 2645.04   46.29   1
  -2   2   3  144.96    2.89   1
  -2   2   4  434.31    7.09   1
  -2   2   5    0.90    0.21   1
  -2   2   6    0.79    0.39   1
  -2   2   7  122.10    3.09   1
  -2   2   8  489.29   11.06   1
  -2   2   9  410.87   10.95   1
  -2   2  10   70.56    2.86   1
  -2   2  11  348.57   10.08   1
  -2   2  12   50.41    2.84   1
  -2   2  13   99.00    4.58   1
  -2   2  14  616.53   21.85   1
  -2   2  15  106.50    5.99   1
  -2   3 -14  329.42   21.05   1
  -2   3 -13  358.72   22.35   1
  -2   3 -12  128.60    4.99   1
  -2   3 -11  836.94   18.52   1
  -2   3 -10    1.21    1.01   1
  -2   3  -9   24.50    1.58   1
  -2   3  -8  239.01    4.64   1
  -2   3  -7   29.05    1.19   1
  -2   3  -6  804.29   14.75   1
  -2   3  -5 1349.09   26.45   1
  -2   3  -4   80.82    1.62   1
  -2   3  -3 2422.61   38.39   1
  -2   3  -2   16.40    0.57   1
  -2   3  -1 1612.02   25.70   1
  -2   3   0   13.03    0.43   1
  -2   3   1  158.00    2.26   1
  -2   3   2  466.99    6.05   1
  -2   3   3   49.00    0.98   1
  -2   3   4  196.84    3.09   1
  -2   3   5  772.84   12.79   1
  -2   3   6   10.50    0.39   1
  -2   3   7    7.29    0.70   1
  -2   3   8  443.94   10.11   1
  -2   3   9  214.92    6.16   1
  -2   3  10  327.61    9.77   1
  -2   3  11  369.02   10.76   1
  -2   3  12  303.11   10.10   1
  -2   3  13  269.29    9.52   1
  -2   3  14  175.30    7.41   1
  -2   3  15    8.70    2.60   1
  -2   4 -13  117.94   10.43   1
  -2   4 -12   14.36    4.02   1
  -2   4 -11  951.72   40.10   1
  -2   4 -10  333.79    9.14   1
  -2   4  -9  837.52   20.84   1
  -2   4  -8  761.76   16.56   1
  -2   4  -7  208.80    4.62   1
  -2   4  -6  544.29   10.27   1
  -2   4  -5    1.99    0.70   1
  -2   4  -4  781.20   16.21   1
  -2   4  -3  256.00    4.80   1
  -2   4  -2  418.61    7.37   1
  -2   4  -1  243.98    4.06   1
  -2   4   0  322.92    5.39   1
  -2   4   1  715.56   10.16   1
  -2   4   2  725.22   10.23   1
  -2   4   3 3999.30   70.83   1
  -2   4   4  222.01    3.28   1
  -2   4   5  244.92    4.38   1
  -2   4   6  186.60    3.28   1
  -2   4   7   10.82    0.59   1
  -2   4   8   15.52    1.42   1
  -2   4   9  781.20   22.36   1
  -2   4  10    6.10    1.28   1
  -2   4  11    3.39    1.29   1
  -2   4  12  428.08   13.66   1
  -2   4  13    5.90    1.70   1
  -2   4  14   58.83    3.84   1
  -2   4  15  191.82    9.97   1
  -2   5 -12   97.22    8.48   1
  -2   5 -11  174.24   10.82   1
  -2   5 -10   29.92    4.92   1
  -2   5  -9   22.00    1.59   1
  -2   5  -8   18.84    1.39   1
  -2   5  -7  428.49   10.35   1
  -2   5  -6    8.70    1.12   1
  -2   5  -5   98.01    3.37   1
  -2   5  -4 1925.45   49.15   1
  -2   5  -3  122.10    3.09   1
  -2   5  -2   40.20    1.52   1
  -2   5  -1   67.57    1.48   1
  -2   5   0    1.00    0.40   1
  -2   5   1  979.06   15.65   1
  -2   5   2 2242.97   32.20   1
  -2   5   3  443.10    6.74   1
  -2   5   4  175.30    3.18   1
  -2   5   5   32.26    1.14   1
  -2   5   6  171.09    3.66   1
  -2   5   7  104.45    2.66   1
  -2   5   8   27.35    0.94   1
  -2   5   9  298.25    9.33   1
  -2   5  10   26.94    1.97   1
  -2   5  11  125.89    4.94   1
  -2   5  12    2.31    1.49   1
  -2   5  13  111.72    4.65   1
  -2   5  14  142.56    7.16   1
  -2   5  15  318.98   13.57   1
  -2   6 -12  322.56   19.04   1
  -2   6 -11    7.78    4.07   1
  -2   6 -10  691.16   31.55   1
  -2   6  -9  204.78   12.88   1
  -2   6  -8   77.44    4.93   1
  -2   6  -7   22.66    1.33   1
  -2   6  -6 1102.24   32.54   1
  -2   6  -5   22.66    1.71   1
  -2   6  -4  375.58   10.85   1
  -2   6  -3    6.81    1.10   1
  -2   6  -2  390.46    9.48   1
  -2   6  -1   33.64    1.04   1
  -2   6   0  102.62    2.63   1
  -2   6   1  158.51    3.02   1
  -2   6   2  809.97   15.37   1
  -2   6   3   24.90    1.00   1
  -2   6   4  446.48    8.87   1
  -2   6   5    0.20    0.50   1
  -2   6   6  263.74    5.52   1
  -2   6   7  217.86    5.02   1
  -2   6   8   31.58    1.24   1
  -2   6   9    2.40    2.91   1
  -2   6  10   42.51    2.35   1
  -2   6  11  145.93    5.56   1
  -2   6  12  257.60    8.99   1
  -2   6  13  345.59   12.64   1
  -2   6  14  472.63   18.70   1
  -2   6  15   -1.59    3.48   1
  -2   7 -11   14.36    4.93   1
  -2   7 -10  137.83   10.33   1
  -2   7  -9  106.09    8.65   1
  -2   7  -8   21.72    3.73   1
  -2   7  -7   84.27    5.88   1
  -2   7  -6  156.50    6.51   1
  -2   7  -5    3.39    0.88   1
  -2   7  -4  100.20    3.80   1
  -2   7  -3  414.12   10.58   1
  -2   7  -2   25.81    1.93   1
  -2   7  -1  137.83    3.52   1
  -2   7   0  111.30    3.59   1
  -2   7   1   50.98    1.86   1
  -2   7   2   98.80    2.78   1
  -2   7   3  284.93    5.74   1
  -2   7   4   41.34    1.41   1
  -2   7   5    5.71    0.81   1
  -2   7   6   61.62    1.57   1
  -2   7   7    1.30    0.80   1
  -2   7   8   87.61    3.56   1
  -2   7   9  108.37    6.04   1
  -2   7  10   78.15    5.13   1
  -2   7  11   32.95    2.30   1
  -2   7  12  179.83    7.51   1
  -2   7  13    0.10    4.45   1
  -2   7  14   33.99    5.25   1
  -2   8 -10   32.15    4.99   1
  -2   8  -9   45.83    5.96   1
  -2   8  -8  165.64   11.84   1
  -2   8  -7    9.42    2.82   1
  -2   8  -6   27.14    3.54   1
  -2   8  -5  556.49   20.76   1
  -2   8  -4  146.41    6.05   1
  -2   8  -3  403.21   12.85   1
  -2   8  -2  163.58    5.88   1
  -2   8  -1  368.26   11.13   1
  -2   8   0  391.25   12.66   1
  -2   8   1  617.03   18.88   1
  -2   8   2   28.09    1.27   1
  -2   8   3  322.20    8.26   1
  -2   8   4   43.16    1.71   1
  -2   8   5   23.62    1.46   1
  -2   8   6   58.98    2.46   1
  -2   8   7   18.23    1.37   1
  -2   8   8  135.49    4.19   1
  -2   8   9    1.69    2.11   1
  -2   8  10   30.03    4.06   1
  -2   8  11   50.55    5.55   1
  -2   8  12    6.81    3.18   1
  -2   8  13   38.19    5.19   1
  -2   8  14  191.27   13.55   1
  -2   9  -8  269.62   18.06   1
  -2   9  -7  484.44   28.61   1
  -2   9  -6   47.75    5.39   1
  -2   9  -5  159.77    9.61   1
  -2   9  -4    3.61    2.39   1
  -2   9  -3    8.53    1.58   1
  -2   9  -2    3.39    1.10   1
  -2   9  -1   40.45    4.20   1
  -2   9   0   17.98    2.71   1
  -2   9   1  193.77    6.96   1
  -2   9   2   92.35    4.04   1
  -2   9   3  259.85    9.35   1
  -2   9   4   80.10    3.40   1
  -2   9   5  111.51    3.80   1
  -2   9   6  461.39   12.46   1
  -2   9   7    7.62    1.38   1
  -2   9   8   -1.00    1.50   1
  -2   9   9  118.37    5.00   1
  -2   9  10   34.46    3.29   1
  -2   9  11   60.53    5.60   1
  -2   9  12   67.57    7.23   1
  -2   9  13    9.92    4.41   1
  -2  10  -7    7.51    3.89   1
  -2  10  -6   18.58    4.40   1
  -2  10  -5   90.06    7.78   1
  -2  10  -4  161.04   10.15   1
  -2  10  -3  118.16    8.26   1
  -2  10  -2  220.52   11.29   1
  -2  10  -1  272.91   13.55   1
  -2  10   0   -0.30    2.41   1
  -2  10   1   26.83    3.00   1
  -2  10   2   67.40    5.42   1
  -2  10   3   39.94    2.28   1
  -2  10   4    9.42    1.41   1
  -2  10   5    1.69    1.09   1
  -2  10   6    0.59    1.39   1
  -2  10   7    4.80    1.40   1
  -2  10   8   62.73    3.64   1
  -2  10   9  237.78   10.18   1
  -2  10  10  231.95   10.66   1
  -2  10  11   11.09    3.53   1
  -2  10  12    4.00    2.92   1
  -2  11  -5  106.30   10.31   1
  -2  11  -4  127.24    9.25   1
  -2  11  -3  195.72   12.87   1
  -2  11  -2    2.59    3.61   1
  -2  11  -1    0.10    2.94   1
  -2  11   0   -1.30    3.90   1
  -2  11   1   28.73    3.86   1
  -2  11   2  241.49   12.43   1
  -2  11   3   41.86    3.23   1
  -2  11   4   -1.30    2.80   1
  -2  11   5    7.29    2.32   1
  -2  11   6   39.19    2.50   1
  -2  11   7  127.46    5.87   1
  -2  11   8    0.20    1.81   1
  -2  11   9   44.49    4.27   1
  -2  11  10    6.92    2.58   1
  -2  12  -2   19.36    4.58   1
  -2  12  -1   21.53    4.64   1
  -2  12   0  206.50   15.52   1
  -2  12   1    9.49    3.08   1
  -2  12   2   10.63    3.19   1
  -2  12   3    6.60    3.29   1
  -2  12   4   17.31    3.49   1
  -2  12   5   19.36    3.08   1
  -2  12   6  146.17    8.70   1
  -2  12   7    0.79    3.49   1
  -2  12   8   48.30    5.70   1
  -1 -14  -4    7.62    5.08   1
  -1 -14  -3  127.46   10.61   1
  -1 -13  -5  315.06   18.81   1
  -1 -13  -4  176.09   11.94   1
  -1 -13  -3  258.24   14.46   1
  -1 -13  -2   68.89    6.97   1
  -1 -13  -1  129.50    9.79   1
  -1 -13   0   40.20    3.80   1
  -1 -13   1   39.94    4.04   1
  -1 -13   2    3.61    2.62   1
  -1 -12 -11   41.34    6.04   1
  -1 -12 -10   74.82    7.44   1
  -1 -12  -9   49.42    5.62   1
  -1 -12  -5  178.76    9.63   1
  -1 -12  -4  242.11   10.58   1
  -1 -12  -3    4.58    2.48   1
  -1 -12  -2  101.00    6.63   1
  -1 -12  -1    7.18    2.68   1
  -1 -12   0    1.80    2.79   1
  -1 -12   1   20.16    2.78   1
  -1 -12   2  212.58    9.62   1
  -1 -12   3   19.01    2.88   1
  -1 -12   4    1.69    2.99   1
  -1 -12   5    8.01    4.02   1
  -1 -11 -12    7.67    4.76   1
  -1 -11 -11   54.17    5.74   1
  -1 -11 -10 1160.76   56.56   1
  -1 -11  -9  701.72   19.60   1
  -1 -11  -8  134.79    5.57   1
  -1 -11  -7  251.22    7.93   1
  -1 -11  -6   52.56    4.35   1
  -1 -11  -5   23.23    3.18   1
  -1 -11  -4   74.65    5.36   1
  -1 -11  -3  514.38   26.76   1
  -1 -11  -2  444.79   18.14   1
  -1 -11  -1  539.17   18.58   1
  -1 -11   0  166.41    6.71   1
  -1 -11   1  119.68    5.47   1
  -1 -11   2    2.99    1.80   1
  -1 -11   3   26.73    3.00   1
  -1 -11   4   27.25    3.24   1
  -1 -11   5    8.01    2.89   1
  -1 -11   6  296.53   13.09   1
  -1 -11   7  229.52   11.51   1
  -1 -10 -13  211.99   15.14   1
  -1 -10 -12  843.32   41.24   1
  -1 -10 -11   96.24    8.04   1
  -1 -10 -10    6.10    2.82   1
  -1 -10  -9  117.07    4.98   1
  -1 -10  -8   83.91    3.85   1
  -1 -10  -7  650.25   19.38   1
  -1 -10  -6  131.10    4.81   1
  -1 -10  -5  122.32    3.76   1
  -1 -10  -4  263.41   11.69   1
  -1 -10  -3  796.37   34.43   1
  -1 -10  -2   41.86    3.36   1
  -1 -10  -1  231.95    7.61   1
  -1 -10   0  119.46    4.37   1
  -1 -10   1    2.40    1.71   1
  -1 -10   2  177.42    6.39   1
  -1 -10   3  290.36    9.54   1
  -1 -10   4   40.45    3.05   1
  -1 -10   5  137.36    5.86   1
  -1 -10   6   58.83    4.45   1
  -1 -10   7  119.46    6.56   1
  -1 -10   8   23.91    3.23   1
  -1  -9 -14  236.54   14.15   1
  -1  -9 -13   42.12    5.97   1
  -1  -9 -12  241.80   16.17   1
  -1  -9 -11   15.60    3.24   1
  -1  -9 -10    9.18    1.82   1
  -1  -9  -9 1171.01   30.80   1
  -1  -9  -8 1960.72   54.91   1
  -1  -9  -7  254.40    8.29   1
  -1  -9  -6  373.65   10.44   1
  -1  -9  -5    3.80    1.09   1
  -1  -9  -4   46.79    1.92   1
  -1  -9  -3  449.86   17.82   1
  -1  -9  -2  151.04    6.64   1
  -1  -9  -1  154.75    5.22   1
  -1  -9   0  356.83   10.58   1
  -1  -9   1  119.46    4.59   1
  -1  -9   2   41.47    2.45   1
  -1  -9   3    9.49    1.72   1
  -1  -9   4    0.50    1.60   1
  -1  -9   5   50.27    3.26   1
  -1  -9   6  356.08   12.83   1
  -1  -9   7   15.52    2.36   1
  -1  -9   8    7.78    3.01   1
  -1  -9   9    7.90    2.47   1
  -1  -9  10    2.69    3.51   1
  -1  -8 -15    3.20    4.01   1
  -1  -8 -14  322.20   22.62   1
  -1  -8 -13   13.91    4.10   1
  -1  -8 -12  104.86    7.37   1
  -1  -8 -11  510.76   20.79   1
  -1  -8 -10   16.08    2.01   1
  -1  -8  -9   75.52    3.30   1
  -1  -8  -8  122.54    4.43   1
  -1  -8  -7    5.90    1.22   1
  -1  -8  -6   23.23    1.64   1
  -1  -8  -5  104.65    3.48   1
  -1  -8  -4   16.73    1.23   1
  -1  -8  -3  467.86    9.95   1
  -1  -8  -2  365.96   13.77   1
  -1  -8  -1  277.89    7.33   1
  -1  -8   0  399.60   10.39   1
  -1  -8   1    3.10    0.99   1
  -1  -8   2  226.80    6.63   1
  -1  -8   3   82.81    3.46   1
  -1  -8   4  969.70   26.16   1
  -1  -8   5  144.72    5.29   1
  -1  -8   6  143.28    5.99   1
  -1  -8   7   85.56    3.88   1
  -1  -8   8  112.78    5.10   1
  -1  -8   9   10.89    2.38   1
  -1  -8  10   13.91    3.58   1
  -1  -8  11  154.01    8.69   1
  -1  -7 -15  124.77   11.62   1
  -1  -7 -14  228.61   16.33   1
  -1  -7 -13  398.80   17.57   1
  -1  -7 -12  192.10    9.98   1
  -1  -7 -11  191.82    5.82   1
  -1  -7 -10  122.32    3.76   1
  -1  -7  -9  267.00    8.50   1
  -1  -7  -8  298.25    8.98   1
  -1  -7  -7 1336.63   32.90   1
  -1  -7  -6  400.00   10.40   1
  -1  -7  -5  678.60   16.67   1
  -1  -7  -4  516.20   10.91   1
  -1  -7  -3   33.64    1.39   1
  -1  -7  -2  354.95    7.16   1
  -1  -7  -1  742.56   16.90   1
  -1  -7   0   97.61    2.96   1
  -1  -7   1   96.43    3.34   1
  -1  -7   2  289.00    8.16   1
  -1  -7   3   29.05    2.05   1
  -1  -7   4  542.89   14.45   1
  -1  -7   5  219.04    7.10   1
  -1  -7   6  272.25    8.25   1
  -1  -7   7  328.70    8.34   1
  -1  -7   8    5.52    1.22   1
  -1  -7   9   40.45    3.05   1
  -1  -7  10  189.61    7.16   1
  -1  -7  11   25.20    3.71   1
  -1  -7  12  180.90    9.41   1
  -1  -6 -15  244.92   14.71   1
  -1  -6 -14  544.29   31.26   1
  -1  -6 -13  600.74   28.92   1
  -1  -6 -12  252.81   11.13   1
  -1  -6 -11  214.04    5.85   1
  -1  -6 -10  364.05    9.54   1
  -1  -6  -9  958.52   21.67   1
  -1  -6  -8 1599.20   27.19   1
  -1  -6  -7 3630.06   79.53   1
  -1  -6  -6  431.81   10.39   1
  -1  -6  -5   39.82    1.64   1
  -1  -6  -4   96.83    2.56   1
  -1  -6  -3  140.19    3.32   1
  -1  -6  -2 3285.58   64.20   1
  -1  -6  -1 1153.96   21.06   1
  -1  -6   0    2.31    0.70   1
  -1  -6   1   84.82    2.39   1
  -1  -6   2  700.66   15.35   1
  -1  -6   3   24.30    1.68   1
  -1  -6   4  158.76    4.79   1
  -1  -6   5 1725.57   35.72   1
  -1  -6   6   12.60    1.07   1
  -1  -6   7  129.96    3.65   1
  -1  -6   8   30.69    1.88   1
  -1  -6   9   89.11    3.21   1
  -1  -6  10  416.16   11.02   1
  -1  -6  11   -2.19    2.40   1
  -1  -6  12   56.25    4.65   1
  -1  -5 -16   69.72    8.35   1
  -1  -5 -15  367.11   19.93   1
  -1  -5 -14    2.79    3.11   1
  -1  -5 -13  463.97   20.25   1
  -1  -5 -12  873.79   24.83   1
  -1  -5 -11  389.27    9.86   1
  -1  -5 -10 1297.44   25.93   1
  -1  -5  -9   90.63    2.09   1
  -1  -5  -8   36.12    0.96   1
  -1  -5  -7 1401.75   22.46   1
  -1  -5  -6  869.07   15.33   1
  -1  -5  -5  292.07    6.15   1
  -1  -5  -4 2853.70   56.63   1
  -1  -5  -3 2396.10   48.95   1
  -1  -5  -2  583.71   12.08   1
  -1  -5  -1 2265.76   36.18   1
  -1  -5   0 1186.11   24.80   1
  -1  -5   1   10.37    0.77   1
  -1  -5   2   29.05    1.08   1
  -1  -5   3  637.06   12.12   1
  -1  -5   4 1229.90   23.15   1
  -1  -5   5  398.80    8.79   1
  -1  -5   6   33.64    1.86   1
  -1  -5   7  166.41    4.13   1
  -1  -5   8    0.40    0.59   1
  -1  -5   9  117.29    3.68   1
  -1  -5  10    5.29    1.52   1
  -1  -5  11   17.81    2.03   1
  -1  -5  12   14.29    3.10   1
  -1  -5  13   25.91    3.36   1
  -1  -4 -16   32.72    5.26   1
  -1  -4 -15  130.42    9.59   1
  -1  -4 -14  645.16   27.43   1
  -1  -4 -13  290.36    9.88   1
  -1  -4 -12  754.05   21.42   1
  -1  -4 -11   42.38    1.56   1
  -1  -4 -10   46.38    1.36   1
  -1  -4  -9  592.44   10.71   1
  -1  -4  -8 2325.17   36.65   1
  -1  -4  -7  782.88   12.31   1
  -1  -4  -6 3719.78   59.77   1
  -1  -4  -5  280.56    4.36   1
  -1  -4  -4   22.66    0.76   1
  -1  -4  -3    3.69    0.38   1
  -1  -4  -2  898.20   16.18   1
  -1  -4  -1   13.62    0.52   1
  -1  -4   0 1273.78   23.56   1
  -1  -4   1  114.70    2.57   1
  -1  -4   2   15.37    0.63   1
  -1  -4   3  169.78    3.39   1
  -1  -4   4   48.72    2.65   1
  -1  -4   5   42.90    1.05   1
  -1  -4   6  536.85    9.73   1
  -1  -4   7    3.20    0.61   1
  -1  -4   8   78.85    2.49   1
  -1  -4   9  236.85    6.46   1
  -1  -4  10   24.11    2.06   1
  -1  -4  11   10.11    1.97   1
  -1  -4  12   14.52    1.98   1
  -1  -4  13    9.80    2.00   1
  -1  -4  14   -4.88    2.78   1
  -1  -3 -16   60.84    7.02   1
  -1  -3 -15   26.32    4.51   1
  -1  -3 -14  145.93    6.28   1
  -1  -3 -13  195.72    6.72   1
  -1  -3 -12    2.59    0.71   1
  -1  -3 -11  294.12    6.17   1
  -1  -3 -10   63.52    1.43   1
  -1  -3  -9  132.25    2.76   1
  -1  -3  -8  487.53    7.95   1
  -1  -3  -7    2.59    0.52   1
  -1  -3  -6   68.06    1.32   1
  -1  -3  -5  112.78    1.91   1
  -1  -3  -4   47.20    0.96   1
  -1  -3  -3   15.13    0.47   1
  -1  -3  -2 1603.20   26.43   1
  -1  -3  -1   17.31    0.50   1
  -1  -3   0  545.22    9.81   1
  -1  -3   1   35.64    1.07   1
  -1  -3   2 1490.73   28.57   1
  -1  -3   3  319.69    5.36   1
  -1  -3   4 1042.00   17.43   1
  -1  -3   5   21.07    0.73   1
  -1  -3   6  474.37   10.02   1
  -1  -3   7   89.30    2.46   1
  -1  -3   8   13.03    1.01   1
  -1  -3   9   53.44    2.05   1
  -1  -3  10  164.87    5.91   1
  -1  -3  11   85.01    3.69   1
  -1  -3  12    4.88    2.08   1
  -1  -3  13   50.84    3.42   1
  -1  -3  14   11.09    2.93   1
  -1  -2 -16   94.09    9.31   1
  -1  -2 -15   34.69    3.77   1
  -1  -2 -14  136.42    5.61   1
  -1  -2 -13  807.13   24.43   1
  -1  -2 -12   36.84    1.82   1
  -1  -2 -11 1932.48   36.05   1
  -1  -2 -10  205.35    4.01   1
  -1  -2  -9   38.44    1.24   1
  -1  -2  -8 1096.27   18.54   1
  -1  -2  -7  495.95    7.13   1
  -1  -2  -6 2694.65   38.41   1
  -1  -2  -5  730.62   10.27   1
  -1  -2  -4  874.38   13.60   1
  -1  -2  -3  272.58    4.95   1
  -1  -2  -2 4371.85  113.73   1
  -1  -2  -1 1163.49   21.83   1
  -1  -2   0  443.10    6.74   1
  -1  -2   1 5025.39  141.78   1
  -1  -2   2  777.29   14.50   1
  -1  -2   3  870.25   14.75   1
  -1  -2   4  136.42    2.57   1
  -1  -2   5  121.88    2.21   1
  -1  -2   6  743.65   12.54   1
  -1  -2   7    5.02    0.58   1
  -1  -2   8    1.90    0.61   1
  -1  -2   9   70.22    2.18   1
  -1  -2  10  101.00    3.82   1
  -1  -2  11  110.04    4.62   1
  -1  -2  12    2.79    1.80   1
  -1  -2  13   14.06    2.40   1
  -1  -2  14   -0.90    2.11   1
  -1  -2  15  130.19    7.76   1
  -1  -1 -15   51.55    4.16   1
  -1  -1 -14  530.84   13.82   1
  -1  -1 -13 1322.05   34.18   1
  -1  -1 -12  485.32   10.13   1
  -1  -1 -11  161.80    3.56   1
  -1  -1 -10  582.74    9.66   1
  -1  -1  -9  157.75    3.27   1
  -1  -1  -8 1115.56   17.37   1
  -1  -1  -7 2312.65   34.62   1
  -1  -1  -6 7976.28  201.84   1
  -1  -1  -5  871.43   12.99   1
  -1  -1  -4  793.55   11.83   1
  -1  -1  -3 5763.85  224.72   1
  -1  -1  -2  206.78    3.74   1
  -1  -1  -1 1558.67   32.37   1
  -1  -1   0 2969.16   76.29   1
  -1  -1   1 2242.02   37.88   1
  -1  -1   2 1112.22   19.34   1
  -1  -1   3  722.00   12.36   1
  -1  -1   4  750.21   12.60   1
  -1  -1   5 3039.32   46.31   1
  -1  -1   6  897.60   14.38   1
  -1  -1   7  892.81   16.73   1
  -1  -1   8  137.12    3.51   1
  -1  -1   9    2.40    0.81   1
  -1  -1  10    1.80    1.21   1
  -1  -1  11    7.02    1.59   1
  -1  -1  12  224.10    8.08   1
  -1  -1  13    3.80    2.18   1
  -1  -1  14  109.83    5.45   1
  -1  -1  15    3.69    2.80   1
  -1   0 -15   85.56    4.44   1
  -1   0 -14   34.34    2.70   1
  -1   0 -13  226.20    6.32   1
  -1   0 -12 1531.16   32.09   1
  -1   0 -11  267.65    5.89   1
  -1   0 -10 1035.55   18.02   1
  -1   0  -9 2330.96   39.59   1
  -1   0  -8 1316.96   19.60   1
  -1   0  -7 2825.99   44.65   1
  -1   0  -6  644.14   10.15   1
  -1   0  -5 1232.01   18.95   1
  -1   0  -4 5649.03  118.75   1
  -1   0  -3 2780.45   42.18   1
  -1   0  -2 2322.28   43.37   1
  -1   0  -1 3114.76  108.27   1
  -1   0   1  713.42   13.89   1
  -1   0   2 1669.54   25.33   1
  -1   0   3  519.38    7.75   1
  -1   0   4  882.68   14.26   1
  -1   0   5 1337.36   21.21   1
  -1   0   6  696.43   11.08   1
  -1   0   7    6.20    0.70   1
  -1   0   8  307.65    6.67   1
  -1   0   9    0.30    0.90   1
  -1   0  10  110.04    3.99   1
  -1   0  11    7.40    1.58   1
  -1   0  12  153.26    5.69   1
  -1   0  13   -0.40    1.69   1
  -1   0  14    6.30    2.11   1
  -1   0  15    8.70    2.42   1
  -1   1 -15   90.63    8.76   1
  -1   1 -14  308.00   10.53   1
  -1   1 -13  135.49    3.72   1
  -1   1 -12 1620.06   37.03   1
  -1   1 -11   12.53    1.13   1
  -1   1 -10  121.66    3.09   1
  -1   1  -9   57.30    1.67   1
  -1   1  -8   35.88    1.20   1
  -1   1  -7    2.31    0.49   1
  -1   1  -6 3269.55   45.74   1
  -1   1  -5 3921.26   52.60   1
  -1   1  -4   16.81    0.49   1
  -1   1  -3 1503.89   22.49   1
  -1   1  -2   51.41    0.86   1
  -1   1  -1   95.84    1.57   1
  -1   1   0 2288.67   42.10   1
  -1   1   1   68.06    1.49   1
  -1   1   2  149.82    2.69   1
  -1   1   3 2963.71   58.80   1
  -1   1   4   11.70    0.41   1
  -1   1   5   19.10    0.61   1
  -1   1   6  617.52    8.95   1
  -1   1   7   27.77    1.05   1
  -1   1   8    1.69    0.91   1
  -1   1   9  335.99    9.53   1
  -1   1  10   16.08    1.28   1
  -1   1  11   11.42    1.49   1
  -1   1  12  126.11    4.72   1
  -1   1  13  161.80    6.11   1
  -1   1  14   18.92    2.52   1
  -1   1  15   17.81    2.70   1
  -1   1  16   22.28    3.30   1
  -1   2 -15   39.82    6.06   1
  -1   2 -14   85.38    9.24   1
  -1   2 -13   15.76    1.59   1
  -1   2 -12  162.05    4.33   1
  -1   2 -11  207.65    5.76   1
  -1   2 -10   64.16    2.56   1
  -1   2  -9  104.86    3.07   1
  -1   2  -8  516.65    9.55   1
  -1   2  -7 1658.93   26.07   1
  -1   2  -6  328.33    5.07   1
  -1   2  -5 1963.38   26.59   1
  -1   2  -4   47.33    0.96   1
  -1   2  -3  111.51    1.90   1
  -1   2  -2  102.41    1.82   1
  -1   2  -1  267.98    3.93   1
  -1   2   0 1027.84   15.39   1
  -1   2   2 4285.01  107.35   1
  -1   2   3    6.92    0.42   1
  -1   2   4  587.09    8.72   1
  -1   2   5 2126.13   34.12   1
  -1   2   6   62.88    1.27   1
  -1   2   7 1545.28   25.94   1
  -1   2   8   62.25    2.05   1
  -1   2   9   20.43    1.63   1
  -1   2  10    4.20    1.19   1
  -1   2  11 1087.68   29.02   1
  -1   2  12   43.82    2.52   1
  -1   2  13  284.93    9.45   1
  -1   2  14   47.06    3.57   1
  -1   2  15    6.71    2.49   1
  -1   2  16    9.92    3.78   1
  -1   3 -14  212.28   12.82   1
  -1   3 -13  107.54    6.22   1
  -1   3 -12  260.82    9.37   1
  -1   3 -11  548.96   13.12   1
  -1   3 -10  480.05   13.15   1
  -1   3  -9  284.26    7.08   1
  -1   3  -8  366.34    8.04   1
  -1   3  -7   30.14    1.10   1
  -1   3  -6   63.04    1.59   1
  -1   3  -5 2737.38   38.72   1
  -1   3  -4  742.02   11.99   1
  -1   3  -3 1001.09   15.82   1
  -1   3  -2  381.03    6.25   1
  -1   3  -1  704.37   10.62   1
  -1   3   0 3241.02   51.24   1
  -1   3   1 6796.35  253.92   1
  -1   3   2  406.43    5.64   1
  -1   3   3   56.40    1.05   1
  -1   3   4  713.42   10.68   1
  -1   3   5  467.86    7.35   1
  -1   3   6 1027.20   15.38   1
  -1   3   7  730.08   17.83   1
  -1   3   8  318.27    7.14   1
  -1   3   9  250.27    6.01   1
  -1   3  10   77.26    3.52   1
  -1   3  11  354.95   10.93   1
  -1   3  12    1.00    1.60   1
  -1   3  13  171.61    6.55   1
  -1   3  14  263.41    9.74   1
  -1   3  15  101.40    5.84   1
  -1   3  16    2.10    2.61   1
  -1   4 -13  836.37   48.01   1
  -1   4 -12  349.69   15.33   1
  -1   4 -11  879.72   36.19   1
  -1   4 -10  203.06    6.84   1
  -1   4  -9   19.10    1.49   1
  -1   4  -8   64.00    1.92   1
  -1   4  -7 2879.40   63.32   1
  -1   4  -6  685.39   12.57   1
  -1   4  -5 2545.20   47.42   1
  -1   4  -4 3300.50   67.79   1
  -1   4  -3  304.15    5.23   1
  -1   4  -2 1162.13   17.73   1
  -1   4  -1 1336.63   19.74   1
  -1   4   0    1.59    0.30   1
  -1   4   1 4852.52  174.15   1
  -1   4   2 2592.85   34.63   1
  -1   4   3  446.90    6.76   1
  -1   4   4  211.41    3.49   1
  -1   4   5   87.24    1.49   1
  -1   4   6  489.74   10.62   1
  -1   4   7  132.48    2.76   1
  -1   4   8  752.95   20.85   1
  -1   4   9  649.74   15.80   1
  -1   4  10   35.76    1.67   1
  -1   4  11    2.31    1.31   1
  -1   4  12   -0.30    1.90   1
  -1   4  13    7.02    1.70   1
  -1   4  14   26.73    2.79   1
  -1   4  15   15.29    2.82   1
  -1   4  16   18.23    3.84   1
  -1   5 -13  308.35   20.37   1
  -1   5 -12   87.42    7.29   1
  -1   5 -11   69.72    6.01   1
  -1   5 -10  761.76   30.91   1
  -1   5  -9 1225.70   30.81   1
  -1   5  -8 1094.95   29.12   1
  -1   5  -7  629.01   14.04   1
  -1   5  -6  940.04   17.17   1
  -1   5  -5  345.22    8.18   1
  -1   5  -4 3252.42   84.40   1
  -1   5  -3 1288.09   22.97   1
  -1   5  -2  240.87    4.35   1
  -1   5  -1  487.08    7.50   1
  -1   5   0 5554.72  137.14   1
  -1   5   1    3.31    0.40   1
  -1   5   2 2370.72   32.14   1
  -1   5   3   20.70    0.64   1
  -1   5   4  452.41    6.38   1
  -1   5   5  446.90    7.61   1
  -1   5   6 1056.25   18.20   1
  -1   5   7  899.40   19.19   1
  -1   5   8  455.82    8.11   1
  -1   5   9   22.28    1.98   1
  -1   5  10    1.49    1.90   1
  -1   5  11   86.12    4.08   1
  -1   5  12   19.80    2.49   1
  -1   5  13    0.71    1.61   1
  -1   5  14  174.24    8.18   1
  -1   5  15   14.98    3.02   1
  -1   6 -12  478.73   28.88   1
  -1   6 -11  444.37   24.03   1
  -1   6 -10  124.55    8.26   1
  -1   6  -9  364.05   16.03   1
  -1   6  -8    0.50    2.22   1
  -1   6  -7  139.00    4.24   1
  -1   6  -6  935.14   20.79   1
  -1   6  -5  424.77   10.31   1
  -1   6  -4 1106.23   22.62   1
  -1   6  -3 1943.05   40.55   1
  -1   6  -2  745.84   15.84   1
  -1   6  -1  131.10    2.52   1
  -1   6   0  489.29    8.41   1
  -1   6   1  140.90    2.61   1
  -1   6   2 3348.94   54.40   1
  -1   6   3  554.60    8.95   1
  -1   6   4  304.85    5.24   1
  -1   6   5  128.82    2.50   1
  -1   6   6  487.08   10.59   1
  -1   6   7   30.69    1.33   1
  -1   6   8  270.93    7.90   1
  -1   6   9    1.90    0.50   1
  -1   6  10    2.69    2.89   1
  -1   6  11    0.90    2.20   1
  -1   6  12  300.68   10.40   1
  -1   6  13    2.89    2.21   1
  -1   6  14   12.32    2.67   1
  -1   6  15   -1.30    2.10   1
  -1   7 -11  268.63   18.03   1
  -1   7 -10    2.99    4.71   1
  -1   7  -9   87.61    7.30   1
  -1   7  -8  144.72    9.38   1
  -1   7  -7  954.81   33.99   1
  -1   7  -6  501.76   13.89   1
  -1   7  -5  903.00   27.65   1
  -1   7  -4   88.74    3.39   1
  -1   7  -3  491.51    9.75   1
  -1   7  -2  156.50    3.75   1
  -1   7  -1   53.73    1.47   1
  -1   7   0  362.52    7.62   1
  -1   7   1  362.90    6.48   1
  -1   7   2 1401.75   24.71   1
  -1   7   3    3.20    0.61   1
  -1   7   4   27.46    1.05   1
  -1   7   5 1835.27   34.27   1
  -1   7   6   13.62    0.89   1
  -1   7   7   14.90    1.31   1
  -1   7   8  351.56   10.12   1
  -1   7   9    1.39    0.80   1
  -1   7  10   61.47    4.23   1
  -1   7  11   67.24    5.25   1
  -1   7  12   11.63    1.91   1
  -1   7  13    1.21    1.72   1
  -1   7  14  189.06    8.80   1
  -1   7  15  132.71    8.06   1
  -1   8 -10  107.95    8.73   1
  -1   8  -9  238.08   14.81   1
  -1   8  -8  318.27   17.13   1
  -1   8  -7   39.06    4.25   1
  -1   8  -6    1.10    2.31   1
  -1   8  -5   48.44    4.59   1
  -1   8  -4  616.53   20.86   1
  -1   8  -3  737.12   19.00   1
  -1   8  -2 1147.85   25.07   1
  -1   8  -1  402.80    8.43   1
  -1   8   0   74.82    2.42   1
  -1   8   1   18.84    1.30   1
  -1   8   2  186.87    5.47   1
  -1   8   3  105.06    3.08   1
  -1   8   4  114.49    2.78   1
  -1   8   5 1190.25   26.91   1
  -1   8   6  576.00   13.92   1
  -1   8   7  684.35   15.70   1
  -1   8   8   66.75    2.78   1
  -1   8   9   19.62    3.01   1
  -1   8  10   35.52    4.05   1
  -1   8  11    0.40    2.49   1
  -1   8  12    9.67    3.11   1
  -1   8  13  743.11   32.71   1
  -1   8  14    3.39    3.68   1
  -1   9  -9   37.70    5.77   1
  -1   9  -8   14.36    4.02   1
  -1   9  -7   75.17    6.42   1
  -1   9  -6  144.48    8.41   1
  -1   9  -5  366.34   16.84   1
  -1   9  -4 1197.16   49.82   1
  -1   9  -3  283.25   12.45   1
  -1   9  -2   18.06    1.53   1
  -1   9  -1    2.79    2.20   1
  -1   9   0    2.50    1.01   1
  -1   9   1  773.40   21.69   1
  -1   9   2  565.01   15.21   1
  -1   9   3  217.56    5.61   1
  -1   9   4  302.76    6.96   1
  -1   9   5    5.11    1.22   1
  -1   9   6  498.63   12.95   1
  -1   9   7    1.90    0.91   1
  -1   9   8   10.69    1.31   1
  -1   9   9   94.48    4.47   1
  -1   9  10   32.72    3.66   1
  -1   9  11  103.43    7.12   1
  -1   9  12   14.98    3.17   1
  -1   9  13    6.00    3.48   1
  -1  10  -7  352.31   24.40   1
  -1  10  -6  576.48   34.09   1
  -1  10  -5    7.90    3.20   1
  -1  10  -4  618.52   30.84   1
  -1  10  -3  272.25   12.54   1
  -1  10  -2  692.22   29.99   1
  -1  10  -1 1316.96   52.98   1
  -1  10   0  416.16   16.73   1
  -1  10   1    1.90    2.29   1
  -1  10   2  610.58   15.81   1
  -1  10   3  613.55   15.85   1
  -1  10   4    8.58    1.29   1
  -1  10   5   15.21    1.40   1
  -1  10   6  249.64    6.64   1
  -1  10   7  252.49    7.31   1
  -1  10   8  770.62   21.10   1
  -1  10   9  116.86    5.19   1
  -1  10  10  144.00    6.72   1
  -1  10  11    3.61    2.20   1
  -1  10  12    6.60    3.91   1
  -1  11  -6  153.26   11.39   1
  -1  11  -5  181.98   12.41   1
  -1  11  -4   84.64    6.99   1
  -1  11  -3 1322.78   72.74   1
  -1  11  -2  443.10   22.31   1
  -1  11  -1   43.96    4.51   1
  -1  11   0  260.50    9.04   1
  -1  11   1   17.31    2.83   1
  -1  11   2   62.57    3.95   1
  -1  11   3  481.36   14.92   1
  -1  11   4  195.16    6.15   1
  -1  11   5  231.34    7.00   1
  -1  11   6  404.81   12.47   1
  -1  11   7   44.49    2.40   1
  -1  11   8   25.60    2.83   1
  -1  11   9   83.72    4.94   1
  -1  11  10    6.20    2.39   1
  -1  11  11   57.91    4.57   1
  -1  12  -3  306.95   14.37   1
  -1  12  -2  115.35    6.87   1
  -1  12  -1    1.99    3.50   1
  -1  12   0   87.80    5.43   1
  -1  12   1  344.10   14.10   1
  -1  12   2   77.44    5.28   1
  -1  12   3  754.05   26.36   1
  -1  12   4  155.25    7.23   1
  -1  12   5    1.69    2.29   1
  -1  12   6   34.34    3.75   1
  -1  12   7   17.39    2.59   1
  -1  12   8    6.20    2.99   1
  -1  12   9  144.96    7.46   1
  -1  13   0   33.41    4.28   1
  -1  13   1  261.15   12.93   1
  -1  13   2    1.10    2.79   1
  -1  13   3   20.34    3.79   1
  -1  13   4    8.18    3.09   1
  -1  13   5  155.00    8.72   1
  -1  13   6   41.47    4.25   1
   0 -13  -8  448.59   33.89   1
   0 -13  -5   29.70    4.58   1
   0 -13  -4  308.70   16.16   1
   0 -13  -3  309.06   22.50   1
   0 -13  -2  230.74   16.10   1
   0 -13  -1  366.34   24.50   1
   0 -13   0    3.69    2.61   1
   0 -13   1   68.23    5.12   1
   0 -12  -9  135.02   10.69   1
   0 -12  -8   13.32    4.09   1
   0 -12  -7   99.40    8.37   1
   0 -12  -6   45.16    6.59   1
   0 -12  -5  246.80    9.74   1
   0 -12  -4  737.12   33.67   1
   0 -12  -3  424.77   22.67   1
   0 -12  -2   28.20    4.25   1
   0 -12  -1  113.85    8.54   1
   0 -12   0  251.22   10.14   1
   0 -12   1   46.92    3.84   1
   0 -12   2  276.56   11.64   1
   0 -12   3  404.81   18.11   1
   0 -12   4   63.20    5.41   1
   0 -11 -12  118.37   10.23   1
   0 -11 -11   10.63    4.63   1
   0 -11 -10  173.45   12.38   1
   0 -11  -9  592.92   37.99   1
   0 -11  -8  202.78   11.11   1
   0 -11  -7  594.87   29.27   1
   0 -11  -6  387.70   18.90   1
   0 -11  -5  122.10    5.53   1
   0 -11  -4  372.49   11.19   1
   0 -11  -3  370.56   14.63   1
   0 -11  -2  943.10   33.17   1
   0 -11  -1  489.74   15.05   1
   0 -11   0  307.30   10.87   1
   0 -11   1  255.68    9.27   1
   0 -11   2  450.71   14.86   1
   0 -11   3  413.31   13.42   1
   0 -11   4   33.29    3.69   1
   0 -11   5   15.21    2.89   1
   0 -11   6   68.72    4.97   1
   0 -10 -13   -1.10    4.30   1
   0 -10 -12   94.67    8.76   1
   0 -10 -11  224.70   13.79   1
   0 -10 -10  533.61   18.48   1
   0 -10  -9  368.26   11.51   1
   0 -10  -8  524.87   16.04   1
   0 -10  -7  417.79   18.40   1
   0 -10  -6  287.98   14.25   1
   0 -10  -5   15.13    1.79   1
   0 -10  -4  396.41   11.55   1
   0 -10  -3 1299.60   38.21   1
   0 -10  -2 1458.48   42.01   1
   0 -10  -1   43.96    2.78   1
   0 -10   0  808.26   26.16   1
   0 -10   1    3.31    1.49   1
   0 -10   2   11.02    1.73   1
   0 -10   3  451.56   13.18   1
   0 -10   4  526.24   15.60   1
   0 -10   5  137.12    6.09   1
   0 -10   6  883.87   36.27   1
   0 -10   7   24.90    3.49   1
   0 -10   8    4.20    2.58   1
   0  -9 -14   43.03    6.17   1
   0  -9 -13  155.00   10.71   1
   0  -9 -12  285.61   15.55   1
   0  -9 -11   90.06    7.59   1
   0  -9 -10   24.01    2.55   1
   0  -9  -9   70.56    3.53   1
   0  -9  -8  999.19   30.98   1
   0  -9  -7  149.57    5.38   1
   0  -9  -6  210.83    6.68   1
   0  -9  -5  231.34   10.65   1
   0  -9  -4  481.80   12.73   1
   0  -9  -3  270.60    7.90   1
   0  -9  -2  645.16   17.78   1
   0  -9  -1    2.79    1.30   1
   0  -9   0  274.23    7.95   1
   0  -9   1 1066.02   31.34   1
   0  -9   2  111.30    4.22   1
   0  -9   3  376.36   10.86   1
   0  -9   4  594.38   17.07   1
   0  -9   5   33.29    3.12   1
   0  -9   6   94.09    4.66   1
   0  -9   7   18.66    2.94   1
   0  -9   8    2.99    2.70   1
   0  -9   9  117.51    6.94   1
   0  -8 -14  280.90   17.43   1
   0  -8 -13   42.90    5.76   1
   0  -8 -12   50.98    5.14   1
   0  -8 -11   15.29    1.72   1
   0  -8 -10  196.28    5.60   1
   0  -8  -9  390.46    9.48   1
   0  -8  -8  648.72   19.36   1
   0  -8  -7 1009.33   26.05   1
   0  -8  -6  155.50    4.99   1
   0  -8  -5  491.95   12.86   1
   0  -8  -4   19.27    1.49   1
   0  -8  -3  179.56    5.36   1
   0  -8  -2 1378.64   34.16   1
   0  -8  -1 1561.83   32.41   1
   0  -8   0  124.55    4.02   1
   0  -8   1  324.36    9.37   1
   0  -8   2    2.89    1.50   1
   0  -8   3    8.58    1.58   1
   0  -8   4  620.51   16.94   1
   0  -8   5   36.00    2.64   1
   0  -8   6    2.69    1.71   1
   0  -8   7  127.46    5.42   1
   0  -8   8   77.44    4.22   1
   0  -8   9   -3.39    2.10   1
   0  -8  10   59.91    4.18   1
   0  -7 -15    2.19    4.00   1
   0  -7 -14   45.16    6.32   1
   0  -7 -13   19.71    3.64   1
   0  -7 -12    3.61    2.81   1
   0  -7 -11  474.37   13.07   1
   0  -7 -10  273.90    7.28   1
   0  -7  -9   40.20    1.65   1
   0  -7  -8  519.38   11.85   1
   0  -7  -7  261.15    6.14   1
   0  -7  -6    1.39    0.99   1
   0  -7  -5   49.98    2.40   1
   0  -7  -4  126.56    3.15   1
   0  -7  -3  721.46   17.19   1
   0  -7  -2 2072.98   42.80   1
   0  -7  -1 1811.35   37.45   1
   0  -7   0  114.70    3.00   1
   0  -7   1   21.07    1.47   1
   0  -7   2  357.21    9.83   1
   0  -7   3  864.95   22.35   1
   0  -7   4  197.40    6.18   1
   0  -7   5 1145.82   30.46   1
   0  -7   6  136.89    4.91   1
   0  -7   7  368.26   11.51   1
   0  -7   8  426.01   12.80   1
   0  -7   9    1.30    1.80   1
   0  -7  10   24.60    3.17   1
   0  -7  11  527.62   21.59   1
   0  -6 -15  151.29   11.32   1
   0  -6 -14  266.67   16.98   1
   0  -6 -13  261.47   14.23   1
   0  -6 -12  487.08   18.10   1
   0  -6 -11    0.79    0.89   1
   0  -6 -10  637.56   15.15   1
   0  -6  -9  612.56   13.37   1
   0  -6  -8   38.69    1.49   1
   0  -6  -7 1754.77   35.19   1
   0  -6  -6 2093.06   43.01   1
   0  -6  -5  578.40   11.54   1
   0  -6  -4  897.60   18.58   1
   0  -6  -3 1538.99   30.60   1
   0  -6  -2   69.06    2.33   1
   0  -6  -1 2380.46   45.86   1
   0  -6   0  765.08   14.38   1
   0  -6   1  948.02   24.02   1
   0  -6   2 1034.27   25.73   1
   0  -6   3  554.60   13.66   1
   0  -6   4   43.69    2.12   1
   0  -6   5 1108.22   28.63   1
   0  -6   6   16.16    1.13   1
   0  -6   7    1.30    0.80   1
   0  -6   8  118.16    3.91   1
   0  -6   9  258.89    7.08   1
   0  -6  10  333.43   11.32   1
   0  -6  11   32.49    3.42   1
   0  -6  12   -0.59    2.79   1
   0  -5 -15  315.77   18.48   1
   0  -5 -14  389.67   19.35   1
   0  -5 -13  112.36    7.00   1
   0  -5 -12  458.82   12.00   1
   0  -5 -11   58.83    2.15   1
   0  -5 -10   11.22    1.00   1
   0  -5  -9 1516.32   31.15   1
   0  -5  -8 2246.76   44.56   1
   0  -5  -7 1724.74   34.05   1
   0  -5  -6 1195.08   23.51   1
   0  -5  -5  136.19    2.80   1
   0  -5  -4  110.46    2.73   1
   0  -5  -3 4121.64   87.31   1
   0  -5  -2 5127.99  104.55   1
   0  -5  -1 8548.85  310.67   1
   0  -5   0 5212.84  108.30   1
   0  -5   1 2754.15   60.88   1
   0  -5   2   80.82    2.16   1
   0  -5   3  238.70    5.56   1
   0  -5   4 1502.34   31.78   1
   0  -5   5 1133.00   24.24   1
   0  -5   6 2421.62   52.16   1
   0  -5   7  545.22   11.68   1
   0  -5   8 1433.38   33.32   1
   0  -5   9  178.76    5.35   1
   0  -5  10    8.58    1.52   1
   0  -5  11   24.01    3.14   1
   0  -5  12  440.16   17.62   1
   0  -5  13   91.78    5.94   1
   0  -4 -16    1.21    4.11   1
   0  -4 -15   50.27    5.67   1
   0  -4 -14   76.91    6.49   1
   0  -4 -13    9.49    3.39   1
   0  -4 -12  634.54   19.14   1
   0  -4 -11  455.40   12.38   1
   0  -4 -10  260.18    6.13   1
   0  -4  -9  751.86   15.90   1
   0  -4  -8   15.60    0.87   1
   0  -4  -7 1236.93   24.62   1
   0  -4  -6   68.72    1.66   1
   0  -4  -5 2884.76   50.49   1
   0  -4  -4  534.07    9.24   1
   0  -4  -3  214.04    3.80   1
   0  -4  -2  636.05   12.61   1
   0  -4  -1 4358.64   79.22   1
   0  -4   0  320.05    5.72   1
   0  -4   1  410.06    7.29   1
   0  -4   2  102.21    2.43   1
   0  -4   3 1277.35   22.87   1
   0  -4   4 3268.41   62.89   1
   0  -4   5  381.03    7.81   1
   0  -4   6  457.96    9.84   1
   0  -4   7  135.96    3.50   1
   0  -4   8   77.44    2.46   1
   0  -4   9  201.07    5.67   1
   0  -4  10  878.53   28.45   1
   0  -4  11   82.81    3.82   1
   0  -4  12  227.71    8.45   1
   0  -4  13  199.37   12.14   1
   0  -4  14   16.81    4.84   1
   0  -3 -16    2.31    5.41   1
   0  -3 -15  281.57   16.44   1
   0  -3 -14  482.68   23.29   1
   0  -3 -13  702.25   28.62   1
   0  -3 -12  135.49    4.66   1
   0  -3 -11  106.09    2.88   1
   0  -3 -10    2.19    0.50   1
   0  -3  -9   34.22    1.17   1
   0  -3  -8   67.73    1.48   1
   0  -3  -7 1616.84   25.73   1
   0  -3  -6  289.68    4.43   1
   0  -3  -5 1249.62   19.80   1
   0  -3  -4  225.30    3.90   1
   0  -3  -3   31.81    0.90   1
   0  -3  -2    9.61    0.37   1
   0  -3   0  487.53    8.83   1
   0  -3   1 5939.78  211.17   1
   0  -3   2   35.64    0.96   1
   0  -3   3  632.02   12.07   1
   0  -3   4  566.92   10.48   1
   0  -3   5  376.36    8.54   1
   0  -3   6    5.38    0.60   1
   0  -3   7  410.06    9.32   1
   0  -3   8  236.54    5.54   1
   0  -3   9    4.00    1.12   1
   0  -3  10  237.16    7.39   1
   0  -3  11    1.39    1.20   1
   0  -3  12    2.40    2.01   1
   0  -3  13    1.99    1.69   1
   0  -3  14   22.56    4.56   1
   0  -2 -16  214.92   15.83   1
   0  -2 -15    0.50    3.31   1
   0  -2 -14   73.44    5.83   1
   0  -2 -13    3.69    1.31   1
   0  -2 -12  227.41    6.33   1
   0  -2 -11   94.09    2.72   1
   0  -2 -10  473.93    8.71   1
   0  -2  -9   61.94    1.57   1
   0  -2  -8  255.04    4.79   1
   0  -2  -7  589.52    9.71   1
   0  -2  -6  436.81    7.11   1
   0  -2  -5    6.71    0.41   1
   0  -2  -4  114.70    1.71   1
   0  -2  -3    6.00    0.20   1
   0  -2  -2  802.59   13.60   1
   0  -2   0 4004.36   84.80   1
   0  -2   1  350.44    6.74   1
   0  -2   2    4.58    0.30   1
   0  -2   3    9.00    0.42   1
   0  -2   4   35.88    0.96   1
   0  -2   5 2071.16   39.14   1
   0  -2   6  570.73   10.99   1
   0  -2   7 1251.74   27.60   1
   0  -2   8   44.76    1.74   1
   0  -2   9   10.11    1.02   1
   0  -2  10    0.59    1.09   1
   0  -2  11  459.67   12.86   1
   0  -2  12   56.25    3.15   1
   0  -2  13   33.76    2.79   1
   0  -2  14  397.60   15.55   1
   0  -2  15   -1.00    2.40   1
   0  -1 -16   39.06    5.88   1
   0  -1 -15   70.56    6.72   1
   0  -1 -14   -0.20    2.92   1
   0  -1 -13 1098.26   35.79   1
   0  -1 -12  974.69   20.61   1
   0  -1 -11  350.44    7.11   1
   0  -1 -10  445.21    8.02   1
   0  -1  -9   19.62    0.80   1
   0  -1  -8  181.71    3.24   1
   0  -1  -7 1483.02   23.11   1
   0  -1  -6 2949.58   46.71   1
   0  -1  -5  406.02    6.05   1
   0  -1  -4 3338.53   58.94   1
   0  -1  -3  443.10    6.32   1
   0  -1  -2  627.00    9.52   1
   0  -1  -1  174.50    2.91   1
   0  -1   0 1063.41   19.57   1
   0  -1   1   29.05    0.65   1
   0  -1   3  329.42    5.81   1
   0  -1   4  342.99    5.93   1
   0  -1   5 2797.35   43.37   1
   0  -1   6 1998.98   32.19   1
   0  -1   7  720.92   13.96   1
   0  -1   8  301.37    6.25   1
   0  -1   9  429.32   11.19   1
   0  -1  10   72.25    3.06   1
   0  -1  11  484.88   14.97   1
   0  -1  12  149.82    5.39   1
   0  -1  13    2.79    1.80   1
   0  -1  14    3.61    2.51   1
   0  -1  15   29.27    3.35   1
   0   0 -15  361.00   21.28   1
   0   0 -14  167.44    6.73   1
   0   0 -13  139.71    4.02   1
   0   0 -12   14.90    1.24   1
   0   0 -11   58.98    1.84   1
   0   0 -10   99.60    2.40   1
   0   0  -9 1356.45   22.10   1
   0   0  -8 2043.04   32.54   1
   0   0  -7  592.44    8.28   1
   0   0  -6 7399.44  177.20   1
   0   0  -5 1909.69   27.09   1
   0   0  -4 1197.16   19.38   1
   0   0  -3  677.56   10.41   1
   0   0  -1 1255.28   20.55   1
   0   0   1 1258.83   20.58   1
   0   0   3  678.08   11.46   1
   0   0   4 1208.26   19.47   1
   0   0   5 1942.16   31.73   1
   0   0   6 7342.78  195.37   1
   0   0   7  611.57   11.38   1
   0   0   8 2085.75   42.93   1
   0   0   9 1368.26   34.77   1
   0   0  10  106.09    4.12   1
   0   0  11   64.96    2.90   1
   0   0  12   16.40    2.03   1
   0   0  13  149.33    6.11   1
   0   0  14  191.82    7.76   1
   0   0  15  388.88   15.38   1
   0   1 -15   25.40    5.85   1
   0   1 -14    0.20    2.31   1
   0   1 -13    2.79    1.00   1
   0   1 -12  143.52    3.59   1
   0   1 -11  492.40    9.76   1
   0   1 -10   66.42    1.79   1
   0   1  -9  438.06    7.12   1
   0   1  -8  290.36    5.11   1
   0   1  -7  712.36   11.74   1
   0   1  -6 1949.22   29.14   1
   0   1  -5 2734.24   42.88   1
   0   1  -4  339.30    5.53   1
   0   1  -3  326.52    5.42   1
   0   1  -1   29.59    0.65   1
   0   1   0 1082.41   18.42   1
   0   1   1  183.87    2.71   1
   0   1   2  633.53   10.07   1
   0   1   3  447.32    6.77   1
   0   1   4 3473.92   60.12   1
   0   1   5  417.38    6.95   1
   0   1   6 3047.04   47.47   1
   0   1   7 1523.34   27.32   1
   0   1   8  183.06    4.87   1
   0   1   9   18.40    1.46   1
   0   1  10  444.37   12.23   1
   0   1  11  343.36   10.75   1
   0   1  12  977.19   28.76   1
   0   1  13 1126.94   28.20   1
   0   1  14   -0.59    2.28   1
   0   1  15   69.22    4.33   1
   0   1  16   46.10    4.21   1
   0   2 -15    3.10    5.32   1
   0   2 -14  370.95   21.57   1
   0   2 -13   33.87    1.86   1
   0   2 -12   51.41    2.15   1
   0   2 -11  433.47    9.58   1
   0   2 -10    2.89    0.99   1
   0   2  -9    9.67    1.00   1
   0   2  -8   44.89    1.34   1
   0   2  -7 1246.09   21.89   1
   0   2  -6  562.16    9.01   1
   0   2  -5 2042.14   33.44   1
   0   2  -4   36.36    0.84   1
   0   2  -3    9.30    0.31   1
   0   2  -2    4.71    0.22   1
   0   2  -1  361.76    6.85   1
   0   2   0 4052.60  103.13   1
   0   2   2  810.54   11.39   1
   0   2   3    6.00    0.29   1
   0   2   4  116.64    1.94   1
   0   2   5    7.90    0.28   1
   0   2   6  449.02    6.78   1
   0   2   7  599.76   10.29   1
   0   2   8  249.64    6.95   1
   0   2   9   61.62    2.67   1
   0   2  10  481.80   13.17   1
   0   2  11   93.51    3.67   1
   0   2  12  237.16    7.70   1
   0   2  13    1.59    2.19   1
   0   2  14   83.91    4.03   1
   0   2  15    0.40    2.19   1
   0   2  16  212.58   11.37   1
   0   3 -14   21.16    4.60   1
   0   3 -13    5.52    2.40   1
   0   3 -12    0.50    1.60   1
   0   3 -11    3.20    1.11   1
   0   3 -10  237.78    6.78   1
   0   3  -9    5.38    0.88   1
   0   3  -8  223.20    5.08   1
   0   3  -7  394.82    7.55   1
   0   3  -6    4.41    0.50   1
   0   3  -5  371.72    5.78   1
   0   3  -4  565.49    8.09   1
   0   3  -3  653.82   10.74   1
   0   3  -2   34.46    0.70   1
   0   3  -1 6294.83  234.85   1
   0   3   0  504.45    8.98   1
   0   3   2    9.18    0.30   1
   0   3   3   33.52    0.69   1
   0   3   4  229.52    3.64   1
   0   3   5 1276.63   20.72   1
   0   3   6  294.47    4.80   1
   0   3   7 1660.56   35.86   1
   0   3   8   65.12    2.26   1
   0   3   9   33.87    1.63   1
   0   3  10    2.59    1.09   1
   0   3  11  105.06    4.10   1
   0   3  12  144.00    5.52   1
   0   3  13  739.84   22.30   1
   0   3  14  479.17   17.07   1
   0   3  15  280.56   12.06   1
   0   3  16    5.02    3.23   1
   0   4 -14   10.82    5.33   1
   0   4 -13  181.17    8.61   1
   0   4 -12  226.80   11.75   1
   0   4 -11   72.42    5.96   1
   0   4 -10  862.60   21.15   1
   0   4  -9  190.44    5.80   1
   0   4  -8   69.72    2.17   1
   0   4  -7  125.89    3.14   1
   0   4  -6  451.99    8.08   1
   0   4  -5  382.98    7.44   1
   0   4  -4 3364.00   59.16   1
   0   4  -3 1319.87   21.80   1
   0   4  -2  102.01    1.82   1
   0   4  -1  414.94    6.11   1
   0   4   0  330.51    5.45   1
   0   4   1 4414.27   63.78   1
   0   4   2  647.19    8.14   1
   0   4   3  219.04    2.96   1
   0   4   4  549.43    7.97   1
   0   4   5 2986.62   40.44   1
   0   4   6   70.39    1.68   1
   0   4   7 1247.50   26.84   1
   0   4   8   12.89    0.57   1
   0   4   9  771.17   22.77   1
   0   4  10  258.57    6.75   1
   0   4  11  456.25   13.24   1
   0   4  12  655.87   19.46   1
   0   4  13   14.98    2.32   1
   0   4  14   85.93    4.45   1
   0   4  15   50.84    3.85   1
   0   4  16    0.40    2.68   1
   0   5 -13   94.67    9.54   1
   0   5 -12  452.84   25.11   1
   0   5 -11   18.92    3.74   1
   0   5 -10   11.02    2.72   1
   0   5  -9  169.26    7.81   1
   0   5  -8 1428.08   39.30   1
   0   5  -7  546.16   11.22   1
   0   5  -6 2457.18   51.55   1
   0   5  -5 1162.13   20.45   1
   0   5  -4 1553.94   33.90   1
   0   5  -3  233.78    4.59   1
   0   5  -2   80.64    1.44   1
   0   5  -1 2885.84   44.05   1
   0   5   0 5505.64  117.24   1
   0   5   2 5068.02  128.14   1
   0   5   3 4219.80   59.76   1
   0   5   4  108.99    1.67   1
   0   5   5  136.19    2.33   1
   0   5   6 1218.71   21.64   1
   0   5   7 1751.42   35.99   1
   0   5   8 2273.38   48.63   1
   0   5   9 1542.13   37.70   1
   0   5  10    9.92    1.32   1
   0   5  11   52.42    2.75   1
   0   5  12  439.32   13.83   1
   0   5  13  117.94    5.43   1
   0   5  14  446.05   16.05   1
   0   5  15  308.00   13.34   1
   0   6 -12    1.80    3.40   1
   0   6 -11   16.56    5.45   1
   0   6 -10  329.06   15.96   1
   0   6  -9  256.96   11.86   1
   0   6  -8  128.37    6.57   1
   0   6  -7    2.19    0.59   1
   0   6  -6   13.91    0.67   1
   0   6  -5 1129.63   23.53   1
   0   6  -4   47.33    1.65   1
   0   6  -3  581.77   11.58   1
   0   6  -2 1099.59   23.88   1
   0   6  -1 1017.61   18.50   1
   0   6   0  806.56   15.34   1
   0   6   1 2434.44   33.55   1
   0   6   2   66.91    1.15   1
   0   6   3 1591.21   19.15   1
   0   6   4  928.42   12.19   1
   0   6   5  576.48    9.60   1
   0   6   6 2189.30   37.43   1
   0   6   7 1779.15   37.96   1
   0   6   8   37.82    1.48   1
   0   6   9  621.50   13.96   1
   0   6  10  612.07   23.75   1
   0   6  11    1.10    2.31   1
   0   6  12  487.08   16.77   1
   0   6  13  281.23    9.73   1
   0   6  14  262.44   11.02   1
   0   6  15  165.64    7.72   1
   0   7 -11  492.40   27.07   1
   0   7 -10   26.11    4.29   1
   0   7  -9   -4.71    2.69   1
   0   7  -8  425.60   19.39   1
   0   7  -7  369.41   15.76   1
   0   7  -6  133.86    6.94   1
   0   7  -5 1171.69   32.18   1
   0   7  -4  197.12    4.49   1
   0   7  -3  912.64   17.52   1
   0   7  -2  364.43    9.16   1
   0   7  -1   17.89    1.02   1
   0   7   0  115.35    2.79   1
   0   7   1 1899.22   29.63   1
   0   7   2 2133.52   30.49   1
   0   7   3  719.85   10.73   1
   0   7   4  123.21    2.66   1
   0   7   5   43.96    1.33   1
   0   7   6    5.81    1.11   1
   0   7   7  251.86    7.30   1
   0   7   8  519.84   15.05   1
   0   7   9   34.46    1.76   1
   0   7  10  265.04   11.07   1
   0   7  11  468.72   20.35   1
   0   7  12    4.88    2.48   1
   0   7  13   24.70    2.48   1
   0   7  14   41.73    3.36   1
   0   7  15    6.92    2.42   1
   0   8 -10   61.15    7.51   1
   0   8  -9    7.78    4.18   1
   0   8  -8   82.63    6.54   1
   0   8  -7  110.67    6.94   1
   0   8  -6    3.80    2.18   1
   0   8  -5   32.38    3.30   1
   0   8  -4  612.07   20.78   1
   0   8  -3   11.09    1.00   1
   0   8  -2    2.69    0.49   1
   0   8  -1  326.16    6.86   1
   0   8   0  123.65    2.89   1
   0   8   1 1601.60   32.82   1
   0   8   2 1358.66   23.59   1
   0   8   3  166.67    4.13   1
   0   8   4   20.16    1.26   1
   0   8   5  478.73   10.06   1
   0   8   6  146.17    3.87   1
   0   8   7  944.95   22.13   1
   0   8   8  614.05   18.83   1
   0   8   9  391.25   11.47   1
   0   8  10  183.60    9.48   1
   0   8  11   19.27    4.21   1
   0   8  12   53.44    4.68   1
   0   8  13   51.41    5.02   1
   0   8  14  261.79   12.30   1
   0   9  -9  112.36    6.36   1
   0   9  -8    2.89    4.49   1
   0   9  -7   21.53    3.62   1
   0   9  -6  104.65    6.55   1
   0   9  -5   31.47    3.48   1
   0   9  -4  605.16   22.14   1
   0   9  -3  365.96   16.07   1
   0   9  -2  106.50    3.30   1
   0   9  -1 1091.64   31.06   1
   0   9   0  268.63    5.90   1
   0   9   1    2.31    0.79   1
   0   9   2  628.50   14.04   1
   0   9   3  254.72    6.06   1
   0   9   4  454.54    9.81   1
   0   9   5  217.27    5.60   1
   0   9   6  190.99    5.25   1
   0   9   7  130.19    4.11   1
   0   9   8  982.82   23.83   1
   0   9   9   69.39    5.00   1
   0   9  10   23.14    3.46   1
   0   9  11   86.49    6.32   1
   0   9  12  277.22   14.65   1
   0   9  13  140.66   11.86   1
   0   9  14   38.32    3.84   1
   0  10  -8    1.10    2.79   1
   0  10  -7   16.81    3.20   1
   0  10  -6  890.43   47.15   1
   0  10  -5  110.67    7.78   1
   0  10  -4  530.84   25.34   1
   0  10  -3  464.40   23.70   1
   0  10  -2   10.50    2.20   1
   0  10  -1    3.10    1.80   1
   0  10   0  816.82   18.86   1
   0  10   1   37.95    1.85   1
   0  10   2 1456.19   33.58   1
   0  10   3 1265.22   29.17   1
   0  10   4  373.26    8.89   1
   0  10   5   15.13    1.48   1
   0  10   6  290.70    8.18   1
   0  10   7  407.64   10.10   1
   0  10   8  497.29   13.38   1
   0  10   9  353.06   13.15   1
   0  10  10  540.56   16.27   1
   0  10  11  232.56   12.81   1
   0  10  12   94.28    8.16   1
   0  10  13    2.10    4.09   1
   0  11  -6   65.45    5.18   1
   0  11  -5   14.52    3.58   1
   0  11  -4   29.92    3.72   1
   0  11  -3  408.44   14.55   1
   0  11  -2  446.48   13.52   1
   0  11  -1  240.87    9.00   1
   0  11   0  308.35    9.48   1
   0  11   1  473.93   15.67   1
   0  11   2  886.85   25.02   1
   0  11   3  328.33    9.06   1
   0  11   4  311.52    9.18   1
   0  11   5  116.86    4.32   1
   0  11   6  354.57    9.41   1
   0  11   7  582.74   13.52   1
   0  11   8  188.51    5.77   1
   0  11   9  556.96   21.24   1
   0  11  10  159.52    7.58   1
   0  11  11    9.30    2.68   1
   0  11  12  102.41    6.68   1
   0  12  -4   58.98    4.30   1
   0  12  -3  393.23   17.85   1
   0  12  -2  247.43   10.70   1
   0  12  -1   51.27    4.44   1
   0  12   0  228.92   10.29   1
   0  12   1  108.16    5.20   1
   0  12   2   26.94    2.70   1
   0  12   3  398.00   13.17   1
   0  12   4  689.59   20.48   1
   0  12   5  234.09    7.65   1
   0  12   6   26.11    2.45   1
   0  12   7   91.78    4.02   1
   0  12   8   16.32    2.59   1
   0  12   9  131.10    7.33   1
   0  12  10  333.43   15.34   1
   0  13  -1   56.40    5.11   1
   0  13   0   -1.39    2.50   1
   0  13   1  379.86   16.37   1
   0  13   2  244.30   11.25   1
   0  13   3  286.96   12.87   1
   0  13   4  253.45   12.10   1
   0  13   5   23.72    3.41   1
   0  13   6   15.60    2.77   1
   0  13   7   92.74    8.28   1
   0  13   8  437.23   17.15   1
   1 -13  -6   48.58    6.13   1
   1 -13  -5  207.07   15.83   1
   1 -12  -9  170.56   13.58   1
   1 -12  -8   12.11    4.38   1
   1 -12  -7   20.16    5.21   1
   1 -12  -6   49.14    6.17   1
   1 -12  -5   -0.90    3.71   1
   1 -12  -4  154.26    7.45   1
   1 -12  -3  748.57   30.64   1
   1 -12  -2   85.56    6.85   1
   1 -12  -1  354.19   22.96   1
   1 -12   0  110.25    5.88   1
   1 -12   1    2.59    2.19   1
   1 -12   2  131.10    7.56   1
   1 -12   3  325.08   16.23   1
   1 -11 -10    1.30    3.10   1
   1 -11  -9  100.80    8.63   1
   1 -11  -8   34.34    4.69   1
   1 -11  -7   55.20    5.94   1
   1 -11  -6  421.07   20.52   1
   1 -11  -5  245.55   11.91   1
   1 -11  -4  214.33    7.61   1
   1 -11  -3  504.00   17.51   1
   1 -11  -2   71.74    4.07   1
   1 -11  -1   18.06    2.04   1
   1 -11   0  279.56   11.37   1
   1 -11   1   42.51    3.26   1
   1 -11   2  412.90   14.63   1
   1 -11   3 1298.16   50.44   1
   1 -11   4   94.28    5.24   1
   1 -11   5  176.89    9.04   1
   1 -11   6  139.24    8.26   1
   1 -10 -10  126.79    8.78   1
   1 -10  -9  121.22    9.25   1
   1 -10  -8  770.06   37.19   1
   1 -10  -7  259.21   13.20   1
   1 -10  -6  244.30   12.19   1
   1 -10  -5   15.13    3.11   1
   1 -10  -4    8.82    1.43   1
   1 -10  -3  651.27   18.37   1
   1 -10  -2  623.50   19.98   1
   1 -10  -1    1.90    1.30   1
   1 -10   0  424.36   13.18   1
   1 -10   1 1239.74   39.44   1
   1 -10   2  724.69   22.07   1
   1 -10   3  254.40    8.61   1
   1 -10   4  643.64   18.77   1
   1 -10   5    8.12    2.22   1
   1 -10   6  575.04   23.98   1
   1 -10   7  373.26   17.00   1
   1  -9 -13    3.69    3.49   1
   1  -9 -12   13.32    3.72   1
   1  -9 -11  113.21    4.68   1
   1  -9 -10   36.24    2.29   1
   1  -9  -9  101.81    4.24   1
   1  -9  -8   15.13    3.50   1
   1  -9  -7    2.40    2.60   1
   1  -9  -6  504.45   18.42   1
   1  -9  -5   11.09    3.33   1
   1  -9  -4  328.33   10.87   1
   1  -9  -3  230.13    7.28   1
   1  -9  -2  565.49   15.69   1
   1  -9  -1  782.88   17.35   1
   1  -9   0    2.40    1.12   1
   1  -9   1    8.29    1.73   1
   1  -9   2   17.47    1.92   1
   1  -9   3  284.26    8.77   1
   1  -9   4 1194.39   35.94   1
   1  -9   5  390.06   14.61   1
   1  -9   6  146.41    6.53   1
   1  -9   7   77.26    4.57   1
   1  -9   8   13.18    2.83   1
   1  -9   9   28.41    3.62   1
   1  -8 -14    4.20    4.59   1
   1  -8 -13  754.05   43.39   1
   1  -8 -12   13.47    3.23   1
   1  -8 -11    0.40    1.40   1
   1  -8 -10   37.45    1.96   1
   1  -8  -9   16.89    1.56   1
   1  -8  -8   68.23    2.48   1
   1  -8  -7  703.84   16.45   1
   1  -8  -6  595.36   21.96   1
   1  -8  -5 1213.83   41.11   1
   1  -8  -4  117.72    4.12   1
   1  -8  -3  117.07    4.11   1
   1  -8  -2  198.81    5.92   1
   1  -8  -1   23.14    1.54   1
   1  -8   0   77.44    2.64   1
   1  -8   1  383.77    9.01   1
   1  -8   2 1103.57   28.57   1
   1  -8   3  704.37   18.58   1
   1  -8   4  602.21   17.67   1
   1  -8   5   43.56    2.64   1
   1  -8   6    5.11    2.40   1
   1  -8   7   44.62    3.34   1
   1  -8   8  322.56   12.93   1
   1  -8   9  242.42    9.96   1
   1  -8  10  109.83    7.13   1
   1  -7 -15  133.40    9.93   1
   1  -7 -14  189.34   13.48   1
   1  -7 -13   -0.50    3.41   1
   1  -7 -12   14.98    1.63   1
   1  -7 -11   65.93    2.76   1
   1  -7 -10   58.37    2.44   1
   1  -7  -9   -1.39    1.20   1
   1  -7  -8  359.48    7.96   1
   1  -7  -7   14.36    1.29   1
   1  -7  -6   16.00    1.12   1
   1  -7  -5 1822.44   43.54   1
   1  -7  -4   30.36    1.54   1
   1  -7  -3    3.69    1.00   1
   1  -7  -2 1371.22   27.40   1
   1  -7  -1  356.45    7.55   1
   1  -7   0  337.46    7.35   1
   1  -7   1   55.06    1.93   1
   1  -7   2  161.54    5.08   1
   1  -7   3  487.97   12.81   1
   1  -7   4   81.18    3.24   1
   1  -7   5  918.70   24.25   1
   1  -7   6  486.20   14.99   1
   1  -7   7  910.83   26.56   1
   1  -7   8  152.52    6.18   1
   1  -7   9   99.60    5.59   1
   1  -7  10    3.80    2.30   1
   1  -7  11  273.57   14.22   1
   1  -6 -15   -1.69    3.69   1
   1  -6 -14   19.01    4.19   1
   1  -6 -13    6.50    3.98   1
   1  -6 -12  303.11    9.75   1
   1  -6 -11    4.80    1.10   1
   1  -6 -10   -0.59    0.80   1
   1  -6  -9    2.19    1.10   1
   1  -6  -8  283.92    6.74   1
   1  -6  -7   31.25    1.45   1
   1  -6  -6  486.20   10.14   1
   1  -6  -5  124.99    3.13   1
   1  -6  -4  301.02    7.63   1
   1  -6  -3  553.66   14.12   1
   1  -6  -2 3192.25   67.80   1
   1  -6  -1  131.79    3.21   1
   1  -6   0  472.63   10.44   1
   1  -6   1  129.73    3.19   1
   1  -6   2  724.69   14.54   1
   1  -6   3 1846.42   45.55   1
   1  -6   4 1079.12   28.25   1
   1  -6   5  429.32   12.02   1
   1  -6   6  927.81   24.37   1
   1  -6   7  138.06    4.00   1
   1  -6   8    1.99    1.61   1
   1  -6   9  365.19   12.99   1
   1  -6  10  122.77    5.98   1
   1  -6  11  452.41   18.29   1
   1  -6  12  495.06   21.81   1
   1  -5 -15   15.52    5.99   1
   1  -5 -14  172.92   11.57   1
   1  -5 -13    1.39    4.18   1
   1  -5 -12   23.43    1.74   1
   1  -5 -11   85.56    2.96   1
   1  -5 -10    7.02    1.11   1
   1  -5  -9   27.98    1.38   1
   1  -5  -8  446.05    9.29   1
   1  -5  -7  867.89   17.68   1
   1  -5  -6 1015.06   20.39   1
   1  -5  -5  442.68    8.00   1
   1  -5  -4  438.48    7.54   1
   1  -5  -3   20.70    0.91   1
   1  -5  -2 2224.07   46.22   1
   1  -5  -1    4.08    0.48   1
   1  -5   0 5263.50  110.28   1
   1  -5   1  477.42    9.18   1
   1  -5   2  236.24    4.92   1
   1  -5   3 1229.90   30.86   1
   1  -5   4 3176.45   78.90   1
   1  -5   5  352.31    7.51   1
   1  -5   6  934.52   21.40   1
   1  -5   7  635.04   14.62   1
   1  -5   8 1108.22   26.63   1
   1  -5   9 1228.50   37.15   1
   1  -5  10  759.55   29.21   1
   1  -5  11   57.46    4.24   1
   1  -5  12   93.70    5.42   1
   1  -5  13  322.20   14.36   1
   1  -4 -16   28.41    6.72   1
   1  -4 -15   23.14    4.43   1
   1  -4 -14   24.50    3.76   1
   1  -4 -13    9.00    1.20   1
   1  -4 -12    3.50    0.90   1
   1  -4 -11    3.50    0.79   1
   1  -4 -10   39.94    1.64   1
   1  -4  -9  626.50   14.02   1
   1  -4  -8  719.85   15.02   1
   1  -4  -7  129.73    2.96   1
   1  -4  -6  481.80    9.66   1
   1  -4  -5   88.92    2.26   1
   1  -4  -4  199.37    3.67   1
   1  -4  -3  457.53    7.70   1
   1  -4  -2 2481.04   46.82   1
   1  -4  -1 4973.07   94.50   1
   1  -4   1 1288.81   22.98   1
   1  -4   2 1132.32   20.19   1
   1  -4   3  299.64    6.58   1
   1  -4   4 3174.20   81.13   1
   1  -4   5 2530.09   67.40   1
   1  -4   6  691.16   18.40   1
   1  -4   7 2879.40   75.12   1
   1  -4   8   65.45    2.43   1
   1  -4   9   26.94    1.76   1
   1  -4  10  218.15    7.09   1
   1  -4  11  912.04   30.20   1
   1  -4  12  360.62   17.47   1
   1  -4  13  856.15   49.74   1
   1  -3 -16    5.71    3.82   1
   1  -3 -15  106.71    7.85   1
   1  -3 -14  250.91   13.62   1
   1  -3 -13  175.03    5.03   1
   1  -3 -12    5.11    0.90   1
   1  -3 -11  356.45    9.44   1
   1  -3 -10   71.40    2.03   1
   1  -3  -9  247.75    5.67   1
   1  -3  -8  299.29    6.23   1
   1  -3  -7  708.62   14.37   1
   1  -3  -6  978.44   18.77   1
   1  -3  -5  458.82    8.14   1
   1  -3  -4  704.37   12.74   1
   1  -3  -3   56.25    1.35   1
   1  -3  -2  396.41    7.17   1
   1  -3   0 3110.29   55.77   1
   1  -3   1  685.39   12.57   1
   1  -3   2  370.18    6.54   1
   1  -3   3  989.73   22.65   1
   1  -3   4  738.75   14.68   1
   1  -3   5 2692.57   57.08   1
   1  -3   6   63.84    1.76   1
   1  -3   7   31.47    1.23   1
   1  -3   8  390.85    9.89   1
   1  -3   9  286.29    8.80   1
   1  -3  10  498.63   13.84   1
   1  -3  11  585.64   19.84   1
   1  -3  12  259.21    9.98   1
   1  -3  13  108.16    7.49   1
   1  -3  14  215.80   14.40   1
   1  -2 -16    7.08    4.10   1
   1  -2 -15    9.30    2.93   1
   1  -2 -14   43.43    4.35   1
   1  -2 -13  258.57    9.65   1
   1  -2 -12   45.29    2.42   1
   1  -2 -11 1085.70   27.02   1
   1  -2 -10    2.69    0.89   1
   1  -2  -9   19.89    1.43   1
   1  -2  -8   61.47    2.04   1
   1  -2  -7 1478.40   36.14   1
   1  -2  -6   65.45    1.78   1
   1  -2  -5 2047.56   37.10   1
   1  -2  -4  570.25   10.51   1
   1  -2  -3    5.20    0.91   1
   1  -2  -2 4140.92   77.22   1
   1  -2   0 1009.97   15.25   1
   1  -2   1  261.79    5.82   1
   1  -2   2   97.02    2.17   1
   1  -2   3  109.20    2.51   1
   1  -2   4   47.75    1.24   1
   1  -2   5 1960.72   38.08   1
   1  -2   6  329.06    7.26   1
   1  -2   7 1649.17   36.55   1
   1  -2   8  525.78   11.47   1
   1  -2   9  118.16    4.13   1
   1  -2  10   64.32    2.73   1
   1  -2  11  220.82    7.43   1
   1  -2  12  177.69    6.66   1
   1  -2  13   19.18    2.19   1
   1  -2  14   93.32    5.60   1
   1  -2  15   65.12    7.10   1
   1  -1 -16   22.28    4.15   1
   1  -1 -15   13.99    3.67   1
   1  -1 -14   14.82    3.39   1
   1  -1 -13  172.13    5.77   1
   1  -1 -12  129.73    5.01   1
   1  -1 -11   10.63    0.78   1
   1  -1 -10   17.47    0.59   1
   1  -1  -9  335.26    6.59   1
   1  -1  -8    0.90    0.21   1
   1  -1  -7   28.20    0.74   1
   1  -1  -6  597.80    9.78   1
   1  -1  -5   18.06    0.68   1
   1  -1  -4   10.11    0.51   1
   1  -1  -3 2933.31   63.91   1
   1  -1  -2  149.08    2.69   1
   1  -1  -1   66.42    1.47   1
   1  -1   0 2238.24   38.79   1
   1  -1   1   91.78    1.92   1
   1  -1   2   50.55    1.00   1
   1  -1   3 1476.10   28.43   1
   1  -1   4   17.72    0.59   1
   1  -1   5 3878.80   69.75   1
   1  -1   6 3270.70   61.77   1
   1  -1   7    3.31    0.62   1
   1  -1   8   35.76    1.44   1
   1  -1   9   56.70    2.56   1
   1  -1  10  121.00    4.40   1
   1  -1  11    9.80    1.69   1
   1  -1  12 1626.51   50.01   1
   1  -1  13  138.53    6.36   1
   1  -1  14  331.24   13.83   1
   1  -1  15   93.32    5.99   1
   1   0 -15    2.50    2.69   1
   1   0 -14   -1.80    3.40   1
   1   0 -13   -1.30    1.50   1
   1   0 -12  156.25    4.75   1
   1   0 -11    9.92    0.88   1
   1   0 -10  109.41    2.51   1
   1   0  -9    1.80    0.40   1
   1   0  -8  304.15    4.88   1
   1   0  -7    5.52    0.42   1
   1   0  -6  681.21    9.92   1
   1   0  -5 1324.96   18.93   1
   1   0  -4  870.84   12.98   1
   1   0  -3  513.93    7.71   1
   1   0  -2 1667.91   30.22   1
   1   0  -1  708.09   13.31   1
   1   0   1 3166.31  109.16   1
   1   0   2 2313.61   37.52   1
   1   0   3 2757.30   47.26   1
   1   0   4 5539.82  151.84   1
   1   0   5 1265.94   19.92   1
   1   0   6  658.44   10.78   1
   1   0   7 2872.96   56.82   1
   1   0   8 1360.13   27.29   1
   1   0   9 2334.82   57.02   1
   1   0  10 1042.00   25.82   1
   1   0  11  270.27    7.56   1
   1   0  12 1588.02   43.04   1
   1   0  13  237.47    8.32   1
   1   0  14   33.76    3.49   1
   1   0  15   89.30    5.48   1
   1   1 -14  106.50    4.33   1
   1   1 -13    2.31    1.40   1
   1   1 -12  238.08    6.17   1
   1   1 -11    6.10    0.89   1
   1   1 -10    2.59    0.61   1
   1   1  -9    2.69    0.59   1
   1   1  -8  138.30    2.59   1
   1   1  -7  883.87   12.49   1
   1   1  -6  867.89   12.96   1
   1   1  -5 2980.07   46.95   1
   1   1  -4  748.02   12.03   1
   1   1  -3  715.56   12.84   1
   1   1  -2 1110.22   18.66   1
   1   1  -1 2262.90   37.10   1
   1   1   0 2991.00   78.75   1
   1   1   1 1569.74   26.15   1
   1   1   2  212.28    3.79   1
   1   1   4  821.97   13.19   1
   1   1   5  901.80   13.81   1
   1   1   7 2387.30   43.00   1
   1   1   8 1112.22   28.01   1
   1   1   9  146.89    4.36   1
   1   1  10  563.59   15.67   1
   1   1  11  166.41    5.42   1
   1   1  12  481.80   14.05   1
   1   1  13 1348.36   42.60   1
   1   1  14  547.09   17.31   1
   1   1  15   69.89    5.18   1
   1   2 -15  136.42   10.75   1
   1   2 -14    1.59    2.39   1
   1   2 -13   15.68    2.38   1
   1   2 -12    0.71    1.01   1
   1   2 -11  108.16    2.91   1
   1   2 -10   97.81    2.97   1
   1   2  -9   68.23    1.82   1
   1   2  -8    1.30    0.59   1
   1   2  -7    4.00    0.60   1
   1   2  -6  736.58   11.94   1
   1   2  -5  121.00    2.20   1
   1   2  -4  134.10    2.32   1
   1   2  -3  875.57   14.80   1
   1   2  -2  793.55   15.21   1
   1   2  -1 4990.01  183.66   1
   1   2   0  448.59    6.78   1
   1   2   1 1186.11   17.91   1
   1   2   2 4416.93  108.99   1
   1   2   3  280.56    4.02   1
   1   2   4  892.81   13.15   1
   1   2   5  754.05   12.08   1
   1   2   6 2792.07   45.44   1
   1   2   7  506.70    8.55   1
   1   2   8 1096.27   23.84   1
   1   2   9   35.76    1.91   1
   1   2  10  211.70    6.69   1
   1   2  11 1922.82   51.74   1
   1   2  12   40.45    2.54   1
   1   2  13  797.50   24.29   1
   1   2  14  149.57    6.11   1
   1   2  15   43.43    3.95   1
   1   2  16   96.63    6.49   1
   1   3 -14   15.21    2.57   1
   1   3 -13   53.00    4.08   1
   1   3 -12   11.42    1.62   1
   1   3 -11   76.04    2.62   1
   1   3 -10  161.54    6.10   1
   1   3  -9   55.80    1.94   1
   1   3  -8   11.70    0.89   1
   1   3  -7   84.09    2.02   1
   1   3  -6  473.06    9.13   1
   1   3  -5   18.58    0.60   1
   1   3  -4 1056.25   16.90   1
   1   3  -3  329.06    5.44   1
   1   3  -2 1529.59   32.85   1
   1   3  -1   36.97    0.73   1
   1   3   0  548.50    7.49   1
   1   3   1   17.98    0.42   1
   1   3   2 1650.80   25.19   1
   1   3   3   16.81    0.49   1
   1   3   4   50.55    0.85   1
   1   3   5  115.35    1.93   1
   1   3   6   70.06    1.34   1
   1   3   7    2.59    0.39   1
   1   3   8  487.08   12.80   1
   1   3   9  138.06    4.23   1
   1   3  10   59.44    2.47   1
   1   3  11  292.07    9.23   1
   1   3  12    2.59    1.71   1
   1   3  13  196.56    7.01   1
   1   3  14  152.52    6.67   1
   1   3  15   36.60    3.27   1
   1   3  16   64.32    4.65   1
   1   4 -14    0.50    2.61   1
   1   4 -13    8.70    2.71   1
   1   4 -12   14.82    2.00   1
   1   4 -11    4.58    2.10   1
   1   4 -10   18.58    1.90   1
   1   4  -9  226.50    7.22   1
   1   4  -8   73.10    2.39   1
   1   4  -7    2.10    0.49   1
   1   4  -6  534.53   10.17   1
   1   4  -5   40.96    1.15   1
   1   4  -4   48.16    0.97   1
   1   4  -3  172.66    2.89   1
   1   4  -2   15.68    0.32   1
   1   4  -1  118.37    1.74   1
   1   4   0 1294.56   17.99   1
   1   4   1   14.29    0.38   1
   1   4   2  909.63   12.06   1
   1   4   3    3.88    0.32   1
   1   4   4   21.34    0.74   1
   1   4   5  291.38    4.10   1
   1   4   6 3765.05   66.27   1
   1   4   7  795.24   14.66   1
   1   4   8 2330.96   52.14   1
   1   4   9  585.16   15.48   1
   1   4  10   43.96    2.25   1
   1   4  11   50.55    2.70   1
   1   4  12  762.86   20.99   1
   1   4  13  304.85   10.83   1
   1   4  14  654.34   20.98   1
   1   4  15  138.06    7.28   1
   1   4  16   29.38    3.79   1
   1   5 -13   20.07    2.78   1
   1   5 -12   12.53    2.48   1
   1   5 -11   16.81    2.71   1
   1   5 -10   -2.40    3.41   1
   1   5  -9  115.99    6.25   1
   1   5  -8    0.50    0.81   1
   1   5  -7  157.00    3.76   1
   1   5  -6   32.60    1.03   1
   1   5  -5  392.44    7.92   1
   1   5  -4 1259.54   24.13   1
   1   5  -3  658.95   10.78   1
   1   5  -2   33.06    0.57   1
   1   5  -1    6.81    0.31   1
   1   5   0 1218.71   16.76   1
   1   5   1 2342.56   30.98   1
   1   5   2  591.46    7.78   1
   1   5   3 2482.03   28.90   1
   1   5   4 2919.24   41.06   1
   1   5   5  308.70    4.57   1
   1   5   6  885.06   15.47   1
   1   5   7 1397.26   29.90   1
   1   5   8   34.46    1.17   1
   1   5   9   89.68    2.46   1
   1   5  10 1270.92   34.94   1
   1   5  11  385.34   16.88   1
   1   5  12  892.81   28.09   1
   1   5  13  466.99   16.86   1
   1   5  14    3.69    1.88   1
   1   5  15  359.86   15.56   1
   1   5  16   64.96    4.84   1
   1   6 -12   58.83    4.45   1
   1   6 -11    3.80    2.30   1
   1   6 -10  424.77   13.60   1
   1   6  -9   98.21    6.14   1
   1   6  -8   23.23    2.89   1
   1   6  -7  121.00    5.06   1
   1   6  -6   11.90    0.62   1
   1   6  -5 1791.83   45.72   1
   1   6  -4  163.33    2.56   1
   1   6  -3   25.30    0.60   1
   1   6  -2  736.04   14.11   1
   1   6  -1   92.16    1.73   1
   1   6   0    4.71    0.52   1
   1   6   1 1168.27   16.41   1
   1   6   2 3394.23   39.62   1
   1   6   3  144.72    1.92   1
   1   6   4  101.00    1.41   1
   1   6   5   36.97    1.46   1
   1   6   6  449.86    8.91   1
   1   6   7 3724.66   79.34   1
   1   6   8 1605.60   36.86   1
   1   6   9  957.28   23.51   1
   1   6  10  360.24   10.25   1
   1   6  11  200.79   10.20   1
   1   6  12  259.85   10.96   1
   1   6  13  617.03   18.88   1
   1   6  14  539.63   21.84   1
   1   6  15  248.38   11.35   1
   1   7 -12  184.42    9.78   1
   1   7 -11   31.25    3.58   1
   1   7 -10  186.32    7.92   1
   1   7  -9   44.89    3.35   1
   1   7  -8    5.11    2.21   1
   1   7  -7  338.93   14.36   1
   1   7  -6  273.57   11.58   1
   1   7  -5  232.26    7.92   1
   1   7  -4  541.49   16.29   1
   1   7  -3   28.30    0.74   1
   1   7  -2  295.84    6.19   1
   1   7  -1   99.60    2.20   1
   1   7   0   94.09    2.13   1
   1   7   1  754.60   14.28   1
   1   7   2  341.51    5.17   1
   1   7   3   32.15    0.91   1
   1   7   4  513.48    8.61   1
   1   7   5  681.21   11.48   1
   1   7   6  415.34    8.97   1
   1   7   7 1352.03   29.42   1
   1   7   8  288.32    7.47   1
   1   7   9  269.29    8.20   1
   1   7  10  111.72    3.81   1
   1   7  11  196.56    8.97   1
   1   7  12  239.01   11.44   1
   1   7  13  398.40   22.36   1
   1   7  14  233.17   10.38   1
   1   7  15  117.72    6.51   1
   1   8 -11  158.76    8.06   1
   1   8 -10   13.10    2.97   1
   1   8  -9    8.70    2.48   1
   1   8  -8  112.36    5.09   1
   1   8  -7   78.85    3.91   1
   1   8  -6  144.48    5.29   1
   1   8  -5  146.65    7.27   1
   1   8  -4 1009.33   39.39   1
   1   8  -3   80.82    1.98   1
   1   8  -2  225.90    4.81   1
   1   8  -1    3.10    0.49   1
   1   8   0  414.94    8.15   1
   1   8   1  276.22    4.99   1
   1   8   2  346.70    6.70   1
   1   8   3  463.11    8.18   1
   1   8   4   18.32    1.20   1
   1   8   5  101.00    2.81   1
   1   8   6   21.44    1.30   1
   1   8   7    5.29    1.10   1
   1   8   8  108.78    4.17   1
   1   8   9   75.86    3.48   1
   1   8  10   17.14    2.57   1
   1   8  11  515.29   23.61   1
   1   8  12  106.92    7.03   1
   1   8  13   15.68    3.80   1
   1   8  14  313.29   20.18   1
   1   8  15    6.40    3.59   1
   1   9 -10   -0.40    3.88   1
   1   9  -9   12.67    2.99   1
   1   9  -8    7.40    2.61   1
   1   9  -7   16.00    2.32   1
   1   9  -6  348.20   11.94   1
   1   9  -5   50.98    3.57   1
   1   9  -4    2.89    1.80   1
   1   9  -3   11.90    2.00   1
   1   9  -2   41.34    1.80   1
   1   9  -1  120.78    3.74   1
   1   9   0  354.57    7.16   1
   1   9   1  154.50    3.23   1
   1   9   2  146.41    3.39   1
   1   9   3  442.26   10.09   1
   1   9   4   46.24    2.04   1
   1   9   5    1.90    0.91   1
   1   9   6  358.34    8.33   1
   1   9   7  231.04    6.38   1
   1   9   8 1914.94   47.26   1
   1   9   9 1110.89   38.66   1
   1   9  10    8.58    2.99   1
   1   9  11   17.39    3.50   1
   1   9  12  224.40   13.78   1
   1   9  13   45.02    4.97   1
   1   9  14  216.09   14.99   1
   1  10  -8   25.81    3.15   1
   1  10  -7  119.46    6.78   1
   1  10  -6   58.52    4.13   1
   1  10  -5  134.56    5.57   1
   1  10  -4   47.20    3.71   1
   1  10  -3  286.29   10.15   1
   1  10  -2  163.07    5.62   1
   1  10  -1    0.50    0.81   1
   1  10   0  117.94    3.91   1
   1  10   1  220.82    5.94   1
   1  10   2   33.52    1.62   1
   1  10   3  783.44   19.03   1
   1  10   4  247.75    6.30   1
   1  10   5  108.99    3.97   1
   1  10   6  115.78    3.87   1
   1  10   7  619.01   15.92   1
   1  10   8   77.79    2.82   1
   1  10   9  108.78    4.38   1
   1  10  10    4.58    2.70   1
   1  10  11   95.45    7.23   1
   1  10  12  806.56   43.74   1
   1  10  13  172.40   11.29   1
   1  11  -7  235.93   12.29   1
   1  11  -6  303.46   13.59   1
   1  11  -5    4.41    2.52   1
   1  11  -4   28.62    3.53   1
   1  11  -3   19.80    3.03   1
   1  11  -2    2.40    1.89   1
   1  11  -1  119.03    5.02   1
   1  11   0  175.30    6.09   1
   1  11   1  518.02   12.75   1
   1  11   2  435.97   11.69   1
   1  11   3  490.62   12.85   1
   1  11   4   71.74    3.05   1
   1  11   5   20.98    1.74   1
   1  11   6   53.73    2.35   1
   1  11   7  227.71    6.64   1
   1  11   8  124.10    4.23   1
   1  11   9  643.64   24.36   1
   1  11  10 1104.23   41.87   1
   1  11  11   46.24    3.54   1
   1  11  12    2.89    2.99   1
   1  12  -5    2.31    3.31   1
   1  12  -4    2.69    2.59   1
   1  12  -3   16.08    3.29   1
   1  12  -2  223.50    8.67   1
   1  12  -1   22.94    2.59   1
   1  12   0    2.50    1.90   1
   1  12   1    7.51    2.03   1
   1  12   2  106.30    4.74   1
   1  12   3    8.82    1.43   1
   1  12   4  213.16    6.13   1
   1  12   5  158.26    5.54   1
   1  12   6    4.58    1.41   1
   1  12   7  664.61   20.62   1
   1  12   8  538.24   16.70   1
   1  12   9   44.22    4.12   1
   1  12  10   65.45    4.37   1
   1  12  11   46.79    4.24   1
   1  13  -2    1.99    3.50   1
   1  13  -1   35.05    3.91   1
   1  13   0   33.52    3.94   1
   1  13   1  139.00    7.55   1
   1  13   2   60.84    4.06   1
   1  13   3  216.68   10.60   1
   1  13   4  179.02    8.30   1
   1  13   5  274.56   12.26   1
   1  13   6   16.00    2.32   1
   1  13   7    2.10    1.91   1
   1  13   8   62.73    4.44   1
   1  13   9   11.09    3.13   1
   1  14   3  118.81    7.41   1
   1  14   4    1.39    3.28   1
   2 -12  -8   42.38    5.99   1
   2 -12  -7   -7.29    3.51   1
   2 -12  -6  168.22   12.71   1
   2 -12  -5   31.36    5.71   1
   2 -12  -4   16.32    4.69   1
   2 -12  -3   -1.49    3.49   1
   2 -12  -2    9.18    4.42   1
   2 -12   2   37.82    3.94   1
   2 -11 -10    3.80    5.42   1
   2 -11  -9   42.12    5.84   1
   2 -11  -8    6.00    4.51   1
   2 -11  -7  129.05   10.68   1
   2 -11  -6   42.64    5.09   1
   2 -11  -5    8.70    3.72   1
   2 -11  -4    7.08    3.40   1
   2 -11  -3   45.16    2.96   1
   2 -11  -2  245.24    9.08   1
   2 -11  -1   28.73    2.47   1
   2 -11   0   10.11    2.61   1
   2 -11   1    0.50    1.70   1
   2 -11   2   -0.79    1.89   1
   2 -11   3  219.63   10.67   1
   2 -11   4  141.13    7.13   1
   2 -11   5  110.25    6.72   1
   2 -10 -11    7.40    3.48   1
   2 -10 -10  260.50   17.11   1
   2 -10  -9  256.64   13.78   1
   2 -10  -8   77.44    5.98   1
   2 -10  -7    3.39    2.69   1
   2 -10  -6   -3.69    2.80   1
   2 -10  -5    0.50    2.61   1
   2 -10  -4   11.90    1.59   1
   2 -10  -3   44.36    3.06   1
   2 -10  -2   65.12    3.55   1
   2 -10  -1   12.82    1.58   1
   2 -10   0   -1.10    1.20   1
   2 -10   1  284.93   11.14   1
   2 -10   2  202.78    7.69   1
   2 -10   3  114.49    4.71   1
   2 -10   4  172.66    7.36   1
   2 -10   5   97.22    5.52   1
   2 -10   6   20.79    3.19   1
   2 -10   7   13.76    3.12   1
   2  -9 -11   62.73    4.44   1
   2  -9 -10   36.84    3.04   1
   2  -9  -9  129.05    6.13   1
   2  -9  -8    2.89    1.80   1
   2  -9  -7    5.38    3.20   1
   2  -9  -6  470.46   20.39   1
   2  -9  -5  110.88    7.16   1
   2  -9  -4   86.12    3.71   1
   2  -9  -3  241.80    8.40   1
   2  -9  -2   98.01    4.36   1
   2  -9  -1  195.72    5.60   1
   2  -9   0   18.49    1.63   1
   2  -9   1   45.16    2.42   1
   2  -9   2    8.01    1.53   1
   2  -9   3    8.70    2.01   1
   2  -9   4    2.79    1.80   1
   2  -9   5  153.76    6.20   1
   2  -9   6   55.20    3.57   1
   2  -9   7  491.95   19.07   1
   2  -9   8  258.57   13.19   1
   2  -8 -14  180.90   12.37   1
   2  -8 -13   50.84    5.70   1
   2  -8 -12    9.18    1.88   1
   2  -8 -11   48.44    3.06   1
   2  -8 -10   31.92    2.60   1
   2  -8  -9    2.79    1.50   1
   2  -8  -8  137.12    5.62   1
   2  -8  -7   19.71    2.22   1
   2  -8  -6   66.26    2.93   1
   2  -8  -5   34.46    2.35   1
   2  -8  -4   53.00    2.48   1
   2  -8  -3  320.05    9.30   1
   2  -8  -2   32.38    1.93   1
   2  -8  -1  648.72   13.75   1
   2  -8   0  403.21    9.24   1
   2  -8   1  381.42    8.98   1
   2  -8   2  167.44    4.40   1
   2  -8   3  392.83   11.50   1
   2  -8   4  147.62    5.59   1
   2  -8   5  528.54   16.55   1
   2  -8   6   29.48    2.71   1
   2  -8   7    6.00    2.20   1
   2  -8   8  178.49    8.02   1
   2  -8   9   48.16    3.89   1
   2  -8  10   44.49    4.40   1
   2  -7 -14   29.70    6.98   1
   2  -7 -13   -0.40    2.99   1
   2  -7 -12  181.71    5.66   1
   2  -7 -11   29.48    1.95   1
   2  -7 -10   69.89    2.84   1
   2  -7  -9  108.37    3.54   1
   2  -7  -8  100.00    3.80   1
   2  -7  -7    0.00    1.00   1
   2  -7  -6   68.56    2.82   1
   2  -7  -5    9.67    1.68   1
   2  -7  -4   40.58    1.66   1
   2  -7  -3  278.56    7.68   1
   2  -7  -2  105.06    3.69   1
   2  -7  -1   56.55    1.80   1
   2  -7   0  116.42    3.02   1
   2  -7   1  142.09    3.81   1
   2  -7   2   27.98    1.48   1
   2  -7   3  390.06   11.06   1
   2  -7   4  101.20    3.82   1
   2  -7   5    6.60    1.90   1
   2  -7   6  167.18    5.95   1
   2  -7   7   91.78    4.02   1
   2  -7   8   27.56    2.94   1
   2  -7   9  109.83    6.29   1
   2  -7  10  151.04    7.87   1
   2  -7  11   18.06    3.65   1
   2  -6 -15    1.21    4.03   1
   2  -6 -14  465.70   23.74   1
   2  -6 -13  340.03   17.33   1
   2  -6 -12  249.64    8.53   1
   2  -6 -11  144.48    4.81   1
   2  -6 -10   44.76    2.14   1
   2  -6  -9    1.90    1.10   1
   2  -6  -8   36.24    1.69   1
   2  -6  -7  215.21    5.28   1
   2  -6  -6  261.47    7.11   1
   2  -6  -5   -1.99    0.90   1
   2  -6  -4  437.23    9.62   1
   2  -6  -3   26.11    1.12   1
   2  -6  -2  775.62   16.15   1
   2  -6  -1  156.75    3.51   1
   2  -6   0   99.60    2.59   1
   2  -6   1   34.46    1.41   1
   2  -6   2  376.36    8.15   1
   2  -6   3    4.80    0.92   1
   2  -6   4  361.76    9.89   1
   2  -6   5   23.81    1.66   1
   2  -6   6 1085.04   30.30   1
   2  -6   7   23.72    2.14   1
   2  -6   8   82.26    4.35   1
   2  -6   9  186.87    7.38   1
   2  -6  10  676.00   22.88   1
   2  -6  11   15.60    3.08   1
   2  -6  12  326.52   14.82   1
   2  -5 -15  299.29   20.76   1
   2  -5 -14  140.19   10.42   1
   2  -5 -13  103.02    4.26   1
   2  -5 -12    3.69    1.11   1
   2  -5 -11  137.83    3.99   1
   2  -5 -10   27.46    1.68   1
   2  -5  -9  297.91    6.90   1
   2  -5  -8   34.69    1.53   1
   2  -5  -7  109.20    2.93   1
   2  -5  -6  171.61    3.93   1
   2  -5  -5   30.58    1.44   1
   2  -5  -4  178.22    4.01   1
   2  -5  -3  442.68    8.00   1
   2  -5  -2 2181.82   39.24   1
   2  -5  -1  957.90   22.28   1
   2  -5   0    1.99    0.51   1
   2  -5   1   63.52    1.75   1
   2  -5   2   42.12    1.43   1
   2  -5   3  123.43    3.11   1
   2  -5   4 1895.73   48.76   1
   2  -5   5  106.09    3.50   1
   2  -5   6    7.78    1.28   1
   2  -5   7  438.48   13.82   1
   2  -5   8   20.52    2.63   1
   2  -5   9   30.47    3.53   1
   2  -5  10   43.16    4.47   1
   2  -5  11  170.56   10.45   1
   2  -5  12  105.06    9.02   1
   2  -4 -15  194.88   12.56   1
   2  -4 -14   45.97    5.15   1
   2  -4 -13    5.81    1.30   1
   2  -4 -12  406.83   10.49   1
   2  -4 -11    4.71    0.91   1
   2  -4 -10    8.41    0.99   1
   2  -4  -9  782.32   17.34   1
   2  -4  -8   15.68    1.19   1
   2  -4  -7   11.63    1.02   1
   2  -4  -6  180.90    4.04   1
   2  -4  -5  236.85    4.62   1
   2  -4  -4  219.93    4.75   1
   2  -4  -3 3862.62   77.07   1
   2  -4  -2  701.19   12.18   1
   2  -4  -1  695.90   10.02   1
   2  -4   0  311.88    4.94   1
   2  -4   1  236.54    4.92   1
   2  -4   2  402.40    7.62   1
   2  -4   3  258.24    5.14   1
   2  -4   4  759.00   28.10   1
   2  -4   5    1.99    0.39   1
   2  -4   6  543.82   15.39   1
   2  -4   7  212.87    6.42   1
   2  -4   8  773.95   21.70   1
   2  -4   9  835.79   24.86   1
   2  -4  10  327.97   15.21   1
   2  -4  11  992.88   39.70   1
   2  -4  12   19.54    4.07   1
   2  -4  13  104.24    9.19   1
   2  -3 -15   15.52    4.18   1
   2  -3 -14  182.79    9.46   1
   2  -3 -13  253.13    7.64   1
   2  -3 -12  295.84    7.57   1
   2  -3 -11  358.72    8.71   1
   2  -3 -10  340.77    7.75   1
   2  -3  -9  206.21    4.88   1
   2  -3  -8  426.01    9.08   1
   2  -3  -7    5.38    0.88   1
   2  -3  -5  750.76   13.15   1
   2  -3  -4  189.89    4.13   1
   2  -3  -3   49.84    1.41   1
   2  -3  -2  458.39    8.56   1
   2  -3  -1  148.11    2.43   1
   2  -3   0   12.60    0.43   1
   2  -3   1 1538.21   28.24   1
   2  -3   2   14.90    0.77   1
   2  -3   3 2344.50   49.39   1
   2  -3   4   77.62    2.47   1
   2  -3   5 1357.92   30.95   1
   2  -3   6  809.40   19.35   1
   2  -3   7   34.22    1.52   1
   2  -3   8  250.91    8.24   1
   2  -3   9   24.90    1.70   1
   2  -3  10    2.99    1.31   1
   2  -3  11  827.71   25.32   1
   2  -3  12  132.02    8.96   1
   2  -3  13  395.21   23.86   1
   2  -3  14  324.00   24.48   1
   2  -2 -15  109.41    8.58   1
   2  -2 -14  613.55   16.84   1
   2  -2 -13  108.37    3.54   1
   2  -2 -12   55.35    2.83   1
   2  -2 -11  341.14    9.97   1
   2  -2 -10   71.74    2.71   1
   2  -2  -9  400.80   10.41   1
   2  -2  -8  483.12   11.87   1
   2  -2  -7  129.96    3.19   1
   2  -2  -6    0.30    0.51   1
   2  -2  -5    0.90    0.40   1
   2  -2  -4  424.77    7.83   1
   2  -2  -3  147.38    3.40   1
   2  -2  -2 2472.08   53.70   1
   2  -2  -1  194.32    3.35   1
   2  -2   0   23.23    0.48   1
   2  -2   1 1706.52   31.40   1
   2  -2   2   96.43    2.36   1
   2  -2   3  196.84    3.37   1
   2  -2   4   19.71    0.71   1
   2  -2   5   40.32    1.14   1
   2  -2   6   38.32    1.36   1
   2  -2   7  115.78    3.44   1
   2  -2   8  103.43    3.66   1
   2  -2   9  503.10   13.91   1
   2  -2  10    0.71    1.01   1
   2  -2  11  252.17    8.58   1
   2  -2  12  167.70    6.73   1
   2  -2  13    1.49    1.68   1
   2  -2  14   -2.89    2.99   1
   2  -1 -15    5.29    2.99   1
   2  -1 -14   70.56    3.86   1
   2  -1 -13  238.70    8.03   1
   2  -1 -12  418.20   12.68   1
   2  -1 -11  373.26   11.21   1
   2  -1 -10 1058.85   27.33   1
   2  -1  -9  134.79    4.18   1
   2  -1  -8   94.67    2.72   1
   2  -1  -7  439.32   10.90   1
   2  -1  -6  180.10    4.03   1
   2  -1  -5  428.08    9.10   1
   2  -1  -4   49.56    1.13   1
   2  -1  -3   23.43    0.77   1
   2  -1  -2  766.74   15.51   1
   2  -1  -1  260.18    4.84   1
   2  -1   0 1755.61   27.65   1
   2  -1   1   47.75    0.83   1
   2  -1   2  209.09    3.47   1
   2  -1   3  875.57   13.61   1
   2  -1   4  301.02    4.86   1
   2  -1   5  650.76   11.73   1
   2  -1   6   96.83    2.36   1
   2  -1   7  384.55    9.02   1
   2  -1   8  105.47    3.70   1
   2  -1   9  304.50    9.07   1
   2  -1  10  343.73   10.01   1
   2  -1  11   77.79    3.53   1
   2  -1  12  299.64    9.35   1
   2  -1  13  175.30    6.88   1
   2  -1  14   69.72    4.34   1
   2  -1  15  347.82   22.38   1
   2   0 -15  103.02    8.53   1
   2   0 -14  107.12    5.18   1
   2   0 -13  863.77   29.98   1
   2   0 -12  142.32    5.01   1
   2   0 -11    1.90    0.61   1
   2   0 -10  334.52    7.32   1
   2   0  -9    5.52    0.52   1
   2   0  -8   91.01    2.86   1
   2   0  -7 1272.35   27.82   1
   2   0  -6  187.42    3.29   1
   2   0  -5    5.71    0.38   1
   2   0  -4  238.70    4.33   1
   2   0  -3  186.60    3.55   1
   2   0  -2  252.17    4.76   1
   2   0  -1 1670.36   29.43   1
   2   0   0   30.25    0.55   1
   2   0   1   49.14    0.84   1
   2   0   3  827.71   13.81   1
   2   0   4  222.90    3.88   1
   2   0   5 1183.36   18.58   1
   2   0   6    6.00    0.49   1
   2   0   7 1130.98   24.21   1
   2   0   8    4.58    0.90   1
   2   0   9   36.84    1.94   1
   2   0  10  291.04    8.19   1
   2   0  11   31.02    2.23   1
   2   0  12  446.90   13.53   1
   2   0  13  786.24   26.92   1
   2   0  14   46.79    3.83   1
   2   0  15   63.04    4.45   1
   2   1 -14  126.34    8.99   1
   2   1 -13   52.85    3.20   1
   2   1 -12  118.16    3.70   1
   2   1 -11  144.00    3.60   1
   2   1 -10   93.12    2.12   1
   2   1  -9  373.26    6.18   1
   2   1  -8  430.56    8.30   1
   2   1  -7    2.59    0.52   1
   2   1  -6    6.30    0.50   1
   2   1  -5 1615.24   22.51   1
   2   1  -4   35.52    0.72   1
   2   1  -3  623.00    9.98   1
   2   1  -2  547.09   10.29   1
   2   1  -1   23.81    0.49   1
   2   1   0   61.94    0.94   1
   2   1   1 1956.29   37.15   1
   2   1   3 2700.88   51.97   1
   2   1   4  738.21   13.04   1
   2   1   5  397.20    7.17   1
   2   1   6   56.55    1.35   1
   2   1   7 1479.17   27.69   1
   2   1   8  783.44   16.23   1
   2   1   9   21.81    1.68   1
   2   1  10 1501.56   38.75   1
   2   1  11  619.51   17.92   1
   2   1  12  192.38    6.38   1
   2   1  13   81.36    4.33   1
   2   1  14  183.33    8.12   1
   2   1  15   18.23    2.73   1
   2   2 -14  124.99    6.48   1
   2   2 -13  391.25   13.05   1
   2   2 -12  480.49   11.40   1
   2   2 -11  498.63   10.72   1
   2   2 -10   26.01    1.22   1
   2   2  -9   82.99    2.19   1
   2   2  -8  391.25    7.52   1
   2   2  -7   19.18    0.79   1
   2   2  -6  305.55    4.54   1
   2   2  -5 4628.08   74.83   1
   2   2  -4   33.41    0.81   1
   2   2  -3  695.38   12.13   1
   2   2  -2  759.55   12.68   1
   2   2  -1 4418.26   93.06   1
   2   2   0  294.12    4.46   1
   2   2   1  626.00   12.01   1
   2   2   2  872.02   15.95   1
   2   2   4 1380.12   22.29   1
   2   2   5 1160.08   18.39   1
   2   2   6  946.18   16.00   1
   2   2   7  149.33    3.67   1
   2   2   8   97.81    2.97   1
   2   2   9  330.88    7.64   1
   2   2  10    3.10    1.20   1
   2   2  11  128.14    4.53   1
   2   2  12   74.48    3.80   1
   2   2  13  502.21   16.14   1
   2   2  14  990.99   34.63   1
   2   2  15  703.84   30.24   1
   2   2  16  240.56   13.65   1
   2   3 -14  391.64   16.62   1
   2   3 -13  309.06   10.90   1
   2   3 -12    6.30    1.91   1
   2   3 -11   91.58    2.87   1
   2   3 -10    9.00    1.02   1
   2   3  -9   56.25    1.80   1
   2   3  -8  287.64    6.78   1
   2   3  -7 1040.06   20.64   1
   2   3  -6   53.88    1.47   1
   2   3  -5  209.09    3.47   1
   2   3  -4  516.65    9.09   1
   2   3  -3  802.59   14.16   1
   2   3  -2 1637.01   25.89   1
   2   3  -1 1331.52   20.43   1
   2   3   0  119.46    1.97   1
   2   3   1  333.79    5.48   1
   2   3   2 4960.38  174.67   1
   2   3   3 1293.84   17.27   1
   2   3   4  277.22    4.00   1
   2   3   5   13.76    0.37   1
   2   3   6  187.96    3.29   1
   2   3   7  149.57    3.42   1
   2   3   8  272.58    7.26   1
   2   3   9  145.68    4.35   1
   2   3  10    8.29    0.92   1
   2   3  11  306.60   10.16   1
   2   3  12  241.49    7.77   1
   2   3  13   53.58    3.07   1
   2   3  14  162.31    6.88   1
   2   3  15   66.26    4.72   1
   2   3  16   44.09    4.25   1
   2   4 -14   16.08    2.81   1
   2   4 -13  205.06    8.88   1
   2   4 -12    4.20    2.09   1
   2   4 -11  381.81    9.38   1
   2   4 -10  159.77    4.30   1
   2   4  -9  154.50    4.47   1
   2   4  -8   60.53    2.02   1
   2   4  -7  662.55   14.41   1
   2   4  -6  198.53    4.23   1
   2   4  -5    6.10    0.89   1
   2   4  -4 1343.96   25.66   1
   2   4  -3    6.81    0.63   1
   2   4  -2  212.58    3.50   1
   2   4  -1   38.19    0.74   1
   2   4   0   78.15    1.24   1
   2   4   1  406.83    5.65   1
   2   4   2  292.75    4.11   1
   2   4   3    4.58    0.30   1
   2   4   4  489.29    6.19   1
   2   4   5  161.54    2.29   1
   2   4   6  190.16    3.31   1
   2   4   7   63.84    1.44   1
   2   4   8  381.81   10.16   1
   2   4   9  334.52   10.24   1
   2   4  10   39.44    2.01   1
   2   4  11   38.94    2.25   1
   2   4  12   26.01    2.24   1
   2   4  13  143.52    6.23   1
   2   4  14    1.21    2.11   1
   2   4  15  517.11   21.38   1
   2   4  16  344.10   16.32   1
   2   5 -13  483.12   21.10   1
   2   5 -12  655.36   20.99   1
   2   5 -11    7.29    1.51   1
   2   5 -10   59.91    3.25   1
   2   5  -9  105.88    4.32   1
   2   5  -8  440.58   11.33   1
   2   5  -7 1110.22   27.32   1
   2   5  -6  657.41   14.87   1
   2   5  -5    5.52    0.89   1
   2   5  -4  715.03   14.97   1
   2   5  -3    2.89    0.78   1
   2   5  -2  465.70    7.77   1
   2   5  -1  103.63    1.43   1
   2   5   0 1057.55   13.66   1
   2   5   1    3.20    0.39   1
   2   5   2  977.19   13.75   1
   2   5   3  334.89    4.76   1
   2   5   4  155.50    2.49   1
   2   5   5   45.70    0.95   1
   2   5   6   74.30    1.55   1
   2   5   7 1042.64   20.02   1
   2   5   8   17.22    0.83   1
   2   5   9   83.91    2.93   1
   2   5  10   14.90    1.08   1
   2   5  11   82.45    3.81   1
   2   5  12  127.92    7.92   1
   2   5  13  484.88   15.85   1
   2   5  14  284.93    9.79   1
   2   5  15  199.94    9.90   1
   2   5  16   40.45    4.45   1
   2   6 -13   19.98    3.58   1
   2   6 -12  688.54   21.52   1
   2   6 -11    1.69    2.00   1
   2   6 -10   13.47    3.08   1
   2   6  -9  565.01   16.16   1
   2   6  -8  283.25    8.41   1
   2   6  -7  238.39    6.79   1
   2   6  -6   63.04    2.54   1
   2   6  -5  344.47    8.17   1
   2   6  -4  268.96    6.23   1
   2   6  -3  156.50    4.00   1
   2   6  -2   52.56    1.60   1
   2   6  -1  148.60    2.68   1
   2   6   0  157.50    2.51   1
   2   6   1  162.82    2.55   1
   2   6   2 1071.91   14.41   1
   2   6   3    1.59    0.40   1
   2   6   4  327.25    4.34   1
   2   6   5  153.26    3.22   1
   2   6   6   62.88    1.59   1
   2   6   7    8.18    0.92   1
   2   6   8  141.85    3.57   1
   2   6   9   47.33    1.65   1
   2   6  10 1297.44   42.50   1
   2   6  11  433.89   18.75   1
   2   6  12   -1.21    3.32   1
   2   6  13  191.82   12.19   1
   2   6  14  139.24    6.84   1
   2   6  15    1.10    2.20   1
   2   7 -12  355.70   22.63   1
   2   7 -11  668.74   24.83   1
   2   7 -10  398.80   14.38   1
   2   7  -9  101.81    4.64   1
   2   7  -8  209.96    6.67   1
   2   7  -7  236.54    7.07   1
   2   7  -6 1339.56   35.14   1
   2   7  -5 1528.81   37.54   1
   2   7  -4  528.54   11.95   1
   2   7  -3  505.35   11.24   1
   2   7  -2  181.71    2.97   1
   2   7  -1   50.55    1.14   1
   2   7   0   25.40    0.91   1
   2   7   1  550.37    9.85   1
   2   7   2  105.06    2.25   1
   2   7   3 1284.51   18.64   1
   2   7   4 1241.15   18.32   1
   2   7   5   28.73    1.18   1
   2   7   6    4.41    0.88   1
   2   7   7  367.87    7.29   1
   2   7   8 1732.22   39.12   1
   2   7   9   19.36    1.50   1
   2   7  10    2.50    1.01   1
   2   7  11  156.00    7.99   1
   2   7  12    6.20    2.69   1
   2   7  13   72.76    6.48   1
   2   7  14  507.15   20.27   1
   2   7  15  199.94    9.33   1
   2   8 -11   41.47    4.51   1
   2   8 -10   20.43    2.98   1
   2   8  -9   82.63    4.73   1
   2   8  -8  410.47   12.97   1
   2   8  -7   22.47    2.65   1
   2   8  -6  763.97   21.01   1
   2   8  -5  131.56    4.59   1
   2   8  -4   36.24    2.05   1
   2   8  -3  414.12    9.77   1
   2   8  -2  396.01    6.37   1
   2   8  -1  422.30    7.40   1
   2   8   0   11.49    0.81   1
   2   8   1  671.33   12.44   1
   2   8   2  101.20    2.62   1
   2   8   3    1.00    0.70   1
   2   8   4    0.90    0.89   1
   2   8   5    0.79    0.61   1
   2   8   6  240.25    4.65   1
   2   8   7  812.82   17.11   1
   2   8   8    5.02    0.81   1
   2   8   9    8.41    1.28   1
   2   8  10   90.25    3.99   1
   2   8  11   10.50    3.11   1
   2   8  12   85.93    6.67   1
   2   8  13   13.03    3.68   1
   2   8  14  129.28    9.55   1
   2   8  15  120.56    6.81   1
   2   9 -10  175.03    9.00   1
   2   9  -9   18.23    3.50   1
   2   9  -8  495.95   20.04   1
   2   9  -7   21.90    2.43   1
   2   9  -6   24.80    2.49   1
   2   9  -5  109.62    4.61   1
   2   9  -4   42.90    2.49   1
   2   9  -3   44.89    2.81   1
   2   9  -2  121.88    4.20   1
   2   9  -1   36.36    2.29   1
   2   9   0   20.43    1.18   1
   2   9   1   13.62    1.03   1
   2   9   2   13.99    1.20   1
   2   9   3    1.00    0.80   1
   2   9   4   59.60    2.16   1
   2   9   5  457.96   10.70   1
   2   9   6   25.70    1.62   1
   2   9   7  133.40    3.70   1
   2   9   8   74.82    3.11   1
   2   9   9  709.16   21.30   1
   2   9  10  138.77    7.30   1
   2   9  11    5.90    3.11   1
   2   9  12  230.74   13.67   1
   2   9  13    4.88    3.80   1
   2   9  14   12.53    4.81   1
   2  10  -8   27.56    4.20   1
   2  10  -7   62.25    5.05   1
   2  10  -6   18.49    2.84   1
   2  10  -5  251.86    8.89   1
   2  10  -4  285.27    9.80   1
   2  10  -3  100.60    4.61   1
   2  10  -2   12.60    1.92   1
   2  10  -1   28.41    2.13   1
   2  10   0   -1.59    1.39   1
   2  10   1   44.22    2.66   1
   2  10   2   83.72    2.74   1
   2  10   3   19.98    1.52   1
   2  10   4   17.31    1.50   1
   2  10   5  620.51   14.95   1
   2  10   6  170.82    5.23   1
   2  10   7   93.51    3.48   1
   2  10   8    6.30    1.41   1
   2  10   9   11.02    1.39   1
   2  10  10   48.44    5.85   1
   2  10  11   92.93    6.94   1
   2  10  12   49.70    6.06   1
   2  10  13    1.49    3.78   1
   2  11  -7  317.55   14.61   1
   2  11  -6  154.50    7.96   1
   2  11  -5  175.83    7.69   1
   2  11  -4   16.08    2.49   1
   2  11  -3   34.34    2.81   1
   2  11  -2  216.68    7.95   1
   2  11  -1   88.74    4.14   1
   2  11   0  231.04    8.51   1
   2  11   1   54.02    2.35   1
   2  11   2   12.53    1.42   1
   2  11   3  100.60    3.41   1
   2  11   4   48.44    2.37   1
   2  11   5   13.99    1.50   1
   2  11   6    2.50    1.20   1
   2  11   7   -0.30    1.51   1
   2  11   8    9.49    1.72   1
   2  11   9    0.50    1.41   1
   2  11  10  496.40   20.05   1
   2  11  11    1.49    2.10   1
   2  11  12  191.27   11.89   1
   2  12  -5  107.33    6.63   1
   2  12  -4   72.08    4.92   1
   2  12  -3  299.64   12.12   1
   2  12  -2  502.66   20.63   1
   2  12  -1   23.04    2.88   1
   2  12   0   30.58    2.77   1
   2  12   1   36.84    2.31   1
   2  12   2    6.60    1.49   1
   2  12   3    3.31    1.42   1
   2  12   4   13.62    1.70   1
   2  12   5    0.90    1.31   1
   2  12   6  161.80    5.34   1
   2  12   7   24.90    2.30   1
   2  12   8   72.42    3.57   1
   2  12   9  301.37   11.80   1
   2  12  10    6.71    3.00   1
   2  12  11    4.20    2.91   1
   2  13  -3    1.69    2.60   1
   2  13  -2    9.00    2.58   1
   2  13  -1    0.90    2.70   1
   2  13   0    1.80    2.20   1
   2  13   1   65.77    4.87   1
   2  13   2   21.07    2.57   1
   2  13   3    6.50    2.70   1
   2  13   4  129.73    5.47   1
   2  13   5   13.47    2.13   1
   2  13   6    6.71    2.02   1
   2  13   7  103.43    4.68   1
   2  13   8    0.71    2.02   1
   2  13   9   -0.71    2.40   1
   2  14   1   17.22    4.81   1
   2  14   2    5.20    4.20   1
   2  14   3   88.92    9.05   1
   2  14   4    4.41    4.62   1
   2  14   5    5.52    4.51   1
   2  14   6   20.52    5.89   1
   3 -12  -7   13.32    5.48   1
   3 -12  -6    7.02    4.40   1
   3 -12  -5   -2.89    3.98   1
   3 -12  -4  194.60   13.67   1
   3 -12  -3   15.13    6.22   1
   3 -12  -2    7.78    4.30   1
   3 -12  -1  129.28   11.37   1
   3 -11  -9  105.27    9.23   1
   3 -11  -8   -1.80    4.10   1
   3 -11  -7    5.02    3.72   1
   3 -11  -6   27.04    4.78   1
   3 -11  -5  315.77   19.90   1
   3 -11  -4  158.00   11.82   1
   3 -11  -3  534.07   31.43   1
   3 -11  -2    0.10    3.24   1
   3 -11  -1   10.11    4.20   1
   3 -11   0   11.49    5.70   1
   3 -11   3  136.19    7.47   1
   3 -11   4   38.56    4.22   1
   3 -10 -11  185.78   10.09   1
   3 -10 -10   54.61    4.14   1
   3 -10  -9  319.34   13.58   1
   3 -10  -8   96.24    7.46   1
   3 -10  -7  220.23   11.87   1
   3 -10  -6  381.81   19.15   1
   3 -10  -5  573.60   24.43   1
   3 -10  -4   42.64    4.57   1
   3 -10  -3  110.04    7.13   1
   3 -10  -2    4.80    1.80   1
   3 -10  -1  240.56    7.76   1
   3 -10   0  170.82    5.49   1
   3 -10   1   61.00    3.12   1
   3 -10   2    1.00    1.60   1
   3 -10   3  159.26    7.57   1
   3 -10   4    1.80    2.39   1
   3 -10   5    1.80    2.30   1
   3 -10   6   23.52    3.30   1
   3  -9 -12   89.49    7.95   1
   3  -9 -11  159.52    8.08   1
   3  -9 -10  641.61   26.85   1
   3  -9  -9  268.96   10.82   1
   3  -9  -8  383.77   12.54   1
   3  -9  -7   28.62    2.78   1
   3  -9  -6    4.80    1.80   1
   3  -9  -5   55.50    5.21   1
   3  -9  -4    5.20    1.41   1
   3  -9  -3  247.43    8.49   1
   3  -9  -2  704.37   23.36   1
   3  -9  -1    4.08    1.21   1
   3  -9   0    1.99    1.10   1
   3  -9   1  470.46   11.28   1
   3  -9   2  178.49    5.61   1
   3  -9   3   16.89    2.30   1
   3  -9   4   25.40    2.72   1
   3  -9   5   13.40    3.22   1
   3  -9   6   66.75    4.41   1
   3  -9   7   14.82    3.39   1
   3  -9   8   39.82    4.04   1
   3  -8 -12  230.43   10.02   1
   3  -8 -11  377.52   14.77   1
   3  -8 -10  151.78    6.65   1
   3  -8  -9   11.49    1.97   1
   3  -8  -8  136.19    5.60   1
   3  -8  -7  135.72    4.89   1
   3  -8  -6   13.91    2.09   1
   3  -8  -5  921.73   25.50   1
   3  -8  -4 1406.25   36.00   1
   3  -8  -3   14.90    1.47   1
   3  -8  -2  430.15   14.10   1
   3  -8  -1  102.21    3.24   1
   3  -8   0   40.83    1.79   1
   3  -8   1   50.27    2.27   1
   3  -8   2   56.70    2.41   1
   3  -8   3    2.79    1.10   1
   3  -8   4  727.92   20.50   1
   3  -8   5  104.65    4.71   1
   3  -8   6   39.31    3.13   1
   3  -8   7    5.29    1.98   1
   3  -8   8    5.02    2.69   1
   3  -8   9    3.31    2.91   1
   3  -7 -12   89.68    4.92   1
   3  -7 -11   79.57    4.46   1
   3  -7 -10  322.20   11.85   1
   3  -7  -9  270.93    9.88   1
   3  -7  -8   22.00    2.16   1
   3  -7  -7  128.37    4.76   1
   3  -7  -6  167.18    5.43   1
   3  -7  -5  256.64    7.69   1
   3  -7  -4  374.81   10.07   1
   3  -7  -3 2172.49   47.54   1
   3  -7  -2    8.12    1.99   1
   3  -7  -1   91.78    2.87   1
   3  -7   0  317.55    7.84   1
   3  -7   1    7.02    1.01   1
   3  -7   2  100.80    3.41   1
   3  -7   3  384.55    8.63   1
   3  -7   4    9.30    1.71   1
   3  -7   5    1.90    1.30   1
   3  -7   6   21.53    2.23   1
   3  -7   7   24.90    2.69   1
   3  -7   8   90.82    4.96   1
   3  -7   9   27.25    3.76   1
   3  -7  10   10.11    3.31   1
   3  -6 -13  178.76    9.63   1
   3  -6 -12  320.41   13.96   1
   3  -6 -11  361.38   11.41   1
   3  -6 -10 1364.56   47.28   1
   3  -6  -9  621.50   17.95   1
   3  -6  -8   35.16    2.25   1
   3  -6  -7  375.97   10.47   1
   3  -6  -6    4.49    1.31   1
   3  -6  -5   26.32    1.74   1
   3  -6  -4 1149.89   24.42   1
   3  -6  -3 1287.37   24.40   1
   3  -6  -2 1441.72   26.58   1
   3  -6  -1  429.32    9.12   1
   3  -6   0   21.44    1.11   1
   3  -6   1  201.92    4.83   1
   3  -6   2   55.65    1.94   1
   3  -6   3   41.22    1.54   1
   3  -6   4  283.59    6.74   1
   3  -6   5  207.36    6.91   1
   3  -6   6  246.80    7.86   1
   3  -6   7   56.25    3.30   1
   3  -6   8   56.55    3.16   1
   3  -6   9   38.07    3.09   1
   3  -6  10  629.51   27.60   1
   3  -6  11   34.81    3.66   1
   3  -5 -13  716.63   18.74   1
   3  -5 -12  417.38   10.62   1
   3  -5 -11  218.74    6.21   1
   3  -5 -10    4.28    1.20   1
   3  -5  -9  916.88   25.44   1
   3  -5  -8  186.32    6.01   1
   3  -5  -7  359.10    9.48   1
   3  -5  -6 1354.98   33.87   1
   3  -5  -5  811.68   20.51   1
   3  -5  -4  135.49    3.49   1
   3  -5  -3  923.55   17.63   1
   3  -5  -2  238.08    4.32   1
   3  -5  -1   65.93    1.46   1
   3  -5   0 1011.24   18.44   1
   3  -5   1   20.43    0.99   1
   3  -5   2  954.19   19.77   1
   3  -5   3  174.50    4.23   1
   3  -5   4    4.41    0.88   1
   3  -5   5    5.29    1.10   1
   3  -5   6  365.19   14.52   1
   3  -5   7    5.71    2.58   1
   3  -5   8   37.82    3.57   1
   3  -5   9  280.23   13.73   1
   3  -5  10  317.91   15.69   1
   3  -5  11   19.36    4.93   1
   3  -5  12   -0.59    3.48   1
   3  -4 -15  459.67   29.59   1
   3  -4 -14  678.60   39.60   1
   3  -4 -13   86.86    3.36   1
   3  -4 -12   21.90    1.87   1
   3  -4 -11  641.61   14.69   1
   3  -4 -10  344.84    8.54   1
   3  -4  -9  784.00   16.24   1
   3  -4  -8 1373.44   34.10   1
   3  -4  -7  368.26    9.21   1
   3  -4  -6  348.94    9.34   1
   3  -4  -5  334.16    7.68   1
   3  -4  -4   84.64    2.21   1
   3  -4  -3  769.51   16.09   1
   3  -4  -2  539.17   14.40   1
   3  -4  -1  140.19    2.37   1
   3  -4   0 1297.44   20.17   1
   3  -4   1   65.12    1.78   1
   3  -4   2  243.05    4.99   1
   3  -4   3   16.00    1.20   1
   3  -4   4  108.58    3.33   1
   3  -4   5  249.64    9.48   1
   3  -4   6  196.56    6.17   1
   3  -4   7  144.96    4.82   1
   3  -4   8  184.42    6.79   1
   3  -4   9  148.35    7.55   1
   3  -4  10  269.29   14.44   1
   3  -4  11  510.31   25.75   1
   3  -4  12  100.00    8.60   1
   3  -4  13   19.54    4.60   1
   3  -3 -15   47.06    5.76   1
   3  -3 -14  170.30    6.53   1
   3  -3 -13  473.06   13.48   1
   3  -3 -12  447.32   11.84   1
   3  -3 -11  520.30   12.77   1
   3  -3 -10  199.37    4.80   1
   3  -3  -9  906.61   19.27   1
   3  -3  -8  834.05   16.75   1
   3  -3  -7   42.77    1.70   1
   3  -3  -6   75.86    2.44   1
   3  -3  -5   64.16    1.92   1
   3  -3  -4 2639.90   56.52   1
   3  -3  -3 1387.56   29.80   1
   3  -3  -2  585.64   12.10   1
   3  -3  -1   50.27    0.99   1
   3  -3   0  222.90    3.58   1
   3  -3   1  186.60    3.01   1
   3  -3   2   72.42    2.04   1
   3  -3   3  122.54    3.10   1
   3  -3   4  262.76    7.13   1
   3  -3   5  308.00    9.13   1
   3  -3   6    5.11    0.50   1
   3  -3   7  147.62    4.62   1
   3  -3   8   31.58    1.80   1
   3  -3   9  863.77   27.04   1
   3  -3  10  448.17   16.51   1
   3  -3  11   55.50    5.36   1
   3  -3  12    3.80    3.12   1
   3  -3  13   18.40    4.20   1
   3  -2 -15   59.14    6.61   1
   3  -2 -14  605.16   22.63   1
   3  -2 -13  398.80   10.38   1
   3  -2 -12  121.00    4.18   1
   3  -2 -11   34.81    1.77   1
   3  -2 -10   27.04    1.56   1
   3  -2  -9    4.58    0.81   1
   3  -2  -8  235.01    5.52   1
   3  -2  -7  614.05   12.39   1
   3  -2  -6 1064.72   28.06   1
   3  -2  -5  634.54   14.11   1
   3  -2  -4   25.50    0.91   1
   3  -2  -3 1825.00   32.47   1
   3  -2  -2   20.34    0.72   1
   3  -2  -1  110.88    1.90   1
   3  -2   0   45.83    0.95   1
   3  -2   1   29.38    0.65   1
   3  -2   2 1928.97   31.62   1
   3  -2   3  118.59    2.18   1
   3  -2   4   14.52    0.61   1
   3  -2   5  387.70    7.48   1
   3  -2   6   23.14    1.06   1
   3  -2   7   55.35    2.23   1
   3  -2   8  984.08   28.86   1
   3  -2   9   40.96    2.05   1
   3  -2  10   91.01    3.63   1
   3  -2  11   16.56    1.63   1
   3  -2  12  174.77   10.58   1
   3  -2  13   34.34    5.51   1
   3  -2  14   26.94    5.09   1
   3  -1 -15  413.31   30.09   1
   3  -1 -14  156.00    7.99   1
   3  -1 -13  351.94   13.13   1
   3  -1 -12  174.77    6.35   1
   3  -1 -11  928.42   25.59   1
   3  -1 -10 1382.35   35.69   1
   3  -1  -9 2198.67   55.33   1
   3  -1  -8  226.50    6.32   1
   3  -1  -7 1380.12   34.18   1
   3  -1  -6  299.64    8.31   1
   3  -1  -5  150.80    3.44   1
   3  -1  -4  491.95   10.20   1
   3  -1  -3 2692.57   49.81   1
   3  -1  -2   89.30    1.89   1
   3  -1  -1 3797.02   82.57   1
   3  -1   0  619.51    9.46   1
   3  -1   1   35.40    0.83   1
   3  -1   2  466.99    6.92   1
   3  -1   3    3.50    0.41   1
   3  -1   4   74.48    1.38   1
   3  -1   5  771.17   13.33   1
   3  -1   6  857.32   20.50   1
   3  -1   7  249.32    6.63   1
   3  -1   8    7.08    1.01   1
   3  -1   9  130.19    4.56   1
   3  -1  10   86.49    3.72   1
   3  -1  11   10.69    1.90   1
   3  -1  12   20.34    2.07   1
   3  -1  13   20.52    2.54   1
   3  -1  14   53.88    6.02   1
   3   0 -14  129.73    6.15   1
   3   0 -13  243.67    8.12   1
   3   0 -12 1682.64   47.58   1
   3   0 -11  159.26    5.30   1
   3   0 -10   74.13    2.07   1
   3   0  -9  401.20    8.01   1
   3   0  -8   58.83    1.53   1
   3   0  -7  369.02    7.68   1
   3   0  -6 1496.14   34.04   1
   3   0  -5  549.90    9.85   1
   3   0  -4  639.08   11.63   1
   3   0  -3 1628.93   29.87   1
   3   0  -2   21.07    0.64   1
   3   0  -1  131.79    2.30   1
   3   0   0   62.25    1.10   1
   3   0   1 1668.72   27.78   1
   3   0   2 2068.43   35.47   1
   3   0   3 1101.58   17.26   1
   3   0   4   53.14    1.17   1
   3   0   5  318.62    5.36   1
   3   0   6  360.24    6.07   1
   3   0   7  190.16    4.41   1
   3   0   8  231.34    6.39   1
   3   0   9  730.08   19.45   1
   3   0  10   55.95    2.54   1
   3   0  11  251.86    8.57   1
   3   0  12   58.83    3.53   1
   3   0  13   20.61    2.54   1
   3   0  14   -0.30    2.01   1
   3   0  15    2.59    3.61   1
   3   1 -14 1001.09   46.83   1
   3   1 -13  406.83   12.10   1
   3   1 -12  801.46   22.65   1
   3   1 -11  192.38    5.55   1
   3   1 -10  698.02   13.74   1
   3   1  -9  129.50    3.19   1
   3   1  -8 4175.74   82.71   1
   3   1  -7  353.82    6.77   1
   3   1  -6 1305.38   27.46   1
   3   1  -5 2110.48   37.67   1
   3   1  -4   71.57    1.52   1
   3   1  -3  788.49   14.04   1
   3   1  -2  960.38   15.49   1
   3   1  -1   17.47    0.50   1
   3   1   0  173.19    3.16   1
   3   1   1 5280.93  206.38   1
   3   1   3   34.11    0.70   1
   3   1   4  215.80    3.53   1
   3   1   5   12.67    0.71   1
   3   1   6   19.71    0.89   1
   3   1   7  365.57    7.65   1
   3   1   8    3.80    0.70   1
   3   1   9  351.19    7.87   1
   3   1  10  115.56    4.09   1
   3   1  11  369.02   11.53   1
   3   1  12   78.85    4.44   1
   3   1  13   38.81    2.87   1
   3   1  14   67.40    4.43   1
   3   1  15   29.59    3.48   1
   3   2 -15    1.99    2.59   1
   3   2 -14  452.84   26.81   1
   3   2 -13   77.26    5.27   1
   3   2 -12  441.84   11.77   1
   3   2 -11  911.44   18.72   1
   3   2 -10 1588.82   32.69   1
   3   2  -9    3.20    0.72   1
   3   2  -8 2544.19   44.39   1
   3   2  -7  293.44    6.51   1
   3   2  -6  375.58    6.98   1
   3   2  -5 2568.46   40.54   1
   3   2  -4  105.27    2.05   1
   3   2  -3  177.69    2.93   1
   3   2  -2 2213.70   35.76   1
   3   2  -1 5665.57  207.75   1
   3   2   0 1551.57   24.42   1
   3   2   1  436.39    7.10   1
   3   2   2  620.51    9.96   1
   3   2   3  496.84    8.02   1
   3   2   4 2537.14   53.39   1
   3   2   5  785.68   14.58   1
   3   2   6  102.21    2.22   1
   3   2   7  359.10    7.96   1
   3   2   8   52.27    2.17   1
   3   2   9  245.24    5.64   1
   3   2  10   31.25    1.57   1
   3   2  11    2.69    1.41   1
   3   2  12   16.81    1.80   1
   3   2  13   94.67    4.28   1
   3   2  14   20.07    2.78   1
   3   2  15  115.99    6.68   1
   3   3 -14   93.90    7.95   1
   3   3 -13 1317.69   47.92   1
   3   3 -12  162.56    5.87   1
   3   3 -11  275.89    7.64   1
   3   3 -10  765.63   19.37   1
   3   3  -9  195.44    5.03   1
   3   3  -8  106.30    3.09   1
   3   3  -7  347.08    7.82   1
   3   3  -6  974.69   19.36   1
   3   3  -5  891.62   16.72   1
   3   3  -4 1902.70   34.02   1
   3   3  -3   47.06    1.10   1
   3   3  -2 2231.62   34.96   1
   3   3  -1  782.88   12.87   1
   3   3   0   31.25    0.67   1
   3   3   1 2067.52   36.38   1
   3   3   2  708.09   12.77   1
   3   3   3   43.96    0.93   1
   3   3   4  130.19    2.05   1
   3   3   5    7.40    0.60   1
   3   3   6  262.12    4.86   1
   3   3   7   96.24    2.55   1
   3   3   8  237.47    6.47   1
   3   3   9    1.69    0.70   1
   3   3  10   84.46    2.94   1
   3   3  11  418.20   11.04   1
   3   3  12  116.21    4.74   1
   3   3  13   73.10    3.76   1
   3   3  14   24.90    2.59   1
   3   3  15   22.18    3.11   1
   3   4 -14    5.71    2.58   1
   3   4 -13  274.56   11.93   1
   3   4 -12  161.80    6.61   1
   3   4 -11  282.91    8.07   1
   3   4 -10  198.53    5.64   1
   3   4  -9  379.08    8.96   1
   3   4  -8  124.55    3.57   1
   3   4  -7 3249.00   82.08   1
   3   4  -6   75.52    2.78   1
   3   4  -5  131.10    3.21   1
   3   4  -4  120.78    2.64   1
   3   4  -3    4.00    0.48   1
   3   4  -2   26.11    0.92   1
   3   4  -1 2347.40   35.85   1
   3   4   0  540.10    7.90   1
   3   4   1   63.52    1.28   1
   3   4   2    3.69    0.50   1
   3   4   3   29.48    0.65   1
   3   4   4  385.73    5.50   1
   3   4   5 1628.93   25.02   1
   3   4   6  175.56    3.98   1
   3   4   7    1.10    0.69   1
   3   4   8 1624.90   41.12   1
   3   4   9  187.69    5.75   1
   3   4  10   31.47    1.80   1
   3   4  11  161.54    5.85   1
   3   4  12   -0.79    1.69   1
   3   4  13   11.02    2.19   1
   3   4  14  426.84   15.29   1
   3   4  15    4.00    2.60   1
   3   5 -13  140.19    7.10   1
   3   5 -12  642.62   25.35   1
   3   5 -11  344.47    9.65   1
   3   5 -10  152.28    4.44   1
   3   5  -9  938.81   26.35   1
   3   5  -8  265.69    7.82   1
   3   5  -7  377.91   10.11   1
   3   5  -6  655.87   17.41   1
   3   5  -5  485.32   11.02   1
   3   5  -4  259.85    5.80   1
   3   5  -3 1968.70   43.48   1
   3   5  -2   42.25    1.30   1
   3   5  -1 1172.38   18.49   1
   3   5   0  522.12    7.77   1
   3   5   1    5.38    0.42   1
   3   5   2  123.88    2.00   1
   3   5   3 1074.53   15.73   1
   3   5   4   80.64    1.44   1
   3   5   5  546.16    7.48   1
   3   5   6 1051.70   17.51   1
   3   5   7   76.74    1.75   1
   3   5   8    4.71    1.00   1
   3   5   9   48.16    2.22   1
   3   5  10   42.51    2.35   1
   3   5  11    5.90    1.31   1
   3   5  12   20.52    4.26   1
   3   5  13   20.34    2.62   1
   3   5  14   28.84    3.01   1
   3   5  15   14.52    2.82   1
   3   6 -12  798.63   29.96   1
   3   6 -11 1010.60   30.52   1
   3   6 -10   36.84    2.79   1
   3   6  -9  878.53   24.90   1
   3   6  -8   10.89    1.52   1
   3   6  -7  648.72   16.30   1
   3   6  -6  806.56   19.88   1
   3   6  -5 1728.06   42.40   1
   3   6  -4  211.12    5.23   1
   3   6  -3 1364.56   31.03   1
   3   6  -2   51.55    1.87   1
   3   6  -1  318.27    5.71   1
   3   6   0 1075.84   17.71   1
   3   6   1  368.26    5.37   1
   3   6   2   16.81    0.57   1
   3   6   3    7.62    0.50   1
   3   6   4  707.56   11.70   1
   3   6   5  584.19    9.67   1
   3   6   6   55.06    1.34   1
   3   6   7   34.11    0.93   1
   3   6   8    2.50    0.41   1
   3   6   9  934.52   25.68   1
   3   6  10  132.25    4.60   1
   3   6  11   18.32    1.37   1
   3   6  12   86.12    7.42   1
   3   6  13   39.56    4.53   1
   3   6  14  165.89    7.47   1
   3   6  15  113.00    6.80   1
   3   7 -12  145.68    8.45   1
   3   7 -11  379.47   15.19   1
   3   7 -10  220.52    8.91   1
   3   7  -9 1117.56   38.11   1
   3   7  -8  757.90   22.02   1
   3   7  -7  435.14   12.10   1
   3   7  -6 1733.89   44.14   1
   3   7  -5 1083.73   28.31   1
   3   7  -4  652.29   16.86   1
   3   7  -3  112.78    3.19   1
   3   7  -2 1556.30   33.93   1
   3   7  -1 1940.40   35.24   1
   3   7   0  622.00   10.47   1
   3   7   1  703.84   11.67   1
   3   7   2  651.78   10.72   1
   3   7   3   88.92    2.07   1
   3   7   4 2696.72   44.66   1
   3   7   5   56.70    1.66   1
   3   7   6  926.59   17.05   1
   3   7   7 1137.71   22.26   1
   3   7   8  200.79    5.10   1
   3   7   9  191.82    5.82   1
   3   7  10  274.23    9.27   1
   3   7  11  320.77   13.97   1
   3   7  12    4.58    2.91   1
   3   7  13   73.44    5.66   1
   3   7  14    4.08    3.39   1
   3   7  15    1.59    2.39   1
   3   8 -11 1093.62   41.01   1
   3   8 -10 1292.40   54.64   1
   3   8  -9   48.58    3.76   1
   3   8  -8   20.70    2.28   1
   3   8  -7   84.64    3.86   1
   3   8  -6  106.92    4.55   1
   3   8  -5  493.73   13.78   1
   3   8  -4  499.52   13.41   1
   3   8  -3  117.07    4.11   1
   3   8  -2 1056.90   28.61   1
   3   8  -1  202.21    5.12   1
   3   8   0    2.79    0.50   1
   3   8   1   62.57    1.74   1
   3   8   2  357.59    6.81   1
   3   8   3  116.64    2.81   1
   3   8   4  487.08   10.59   1
   3   8   5  284.60    5.40   1
   3   8   6   19.18    1.14   1
   3   8   7    9.42    0.80   1
   3   8   8   90.25    3.42   1
   3   8   9   43.16    2.63   1
   3   8  10  464.40   15.52   1
   3   8  11   29.05    3.88   1
   3   8  12  140.66    8.30   1
   3   8  13    6.60    3.29   1
   3   8  14   21.81    4.39   1
   3   8  15    3.10    4.08   1
   3   9 -10   11.83    3.03   1
   3   9  -9   50.41    4.12   1
   3   9  -8   64.16    4.33   1
   3   9  -7  267.00    9.15   1
   3   9  -6  309.76   10.56   1
   3   9  -5  181.44    7.27   1
   3   9  -4  704.90   21.24   1
   3   9  -3  177.96    6.40   1
   3   9  -2  153.51    5.45   1
   3   9  -1   99.60    3.99   1
   3   9   0  609.60   11.85   1
   3   9   1  466.56    9.50   1
   3   9   2  308.70    7.03   1
   3   9   3   16.48    1.62   1
   3   9   4    1.21    0.81   1
   3   9   5  116.64    3.46   1
   3   9   6    3.69    1.00   1
   3   9   7   95.65    2.93   1
   3   9   8  141.13    4.75   1
   3   9   9    1.00    1.30   1
   3   9  10  458.82   16.28   1
   3   9  11   31.25    4.36   1
   3   9  12   13.47    4.11   1
   3   9  13    6.81    4.23   1
   3   9  14   34.46    6.57   1
   3  10  -9  632.52   29.68   1
   3  10  -8   71.23    4.90   1
   3  10  -7    1.90    2.29   1
   3  10  -6  223.80    8.98   1
   3  10  -5  114.49    5.35   1
   3  10  -4  200.51    6.80   1
   3  10  -3   72.25    3.74   1
   3  10  -2  499.97   16.10   1
   3  10  -1  139.00    5.42   1
   3  10   0  657.92   18.98   1
   3  10   1   53.44    2.63   1
   3  10   2   47.61    2.76   1
   3  10   3   58.22    2.44   1
   3  10   4    7.29    1.19   1
   3  10   5  566.92   12.38   1
   3  10   6   60.53    2.65   1
   3  10   7   67.08    2.62   1
   3  10   8    8.12    1.42   1
   3  10   9  471.76   16.51   1
   3  10  10  452.84   20.43   1
   3  10  11   10.63    3.78   1
   3  10  12   60.84    6.55   1
   3  10  13   62.73    6.97   1
   3  11  -7    3.20    3.01   1
   3  11  -6  458.39   20.55   1
   3  11  -5  470.46   19.09   1
   3  11  -4  406.43   12.50   1
   3  11  -3  421.89   15.20   1
   3  11  -2  338.93    9.94   1
   3  11  -1    1.10    1.41   1
   3  11   0  235.93    8.60   1
   3  11   1  282.24    8.74   1
   3  11   2  107.54    4.77   1
   3  11   3 1382.35   34.95   1
   3  11   4  324.00    8.64   1
   3  11   5  115.35    3.87   1
   3  11   6    2.79    1.40   1
   3  11   7   19.36    1.67   1
   3  11   8    0.90    1.31   1
   3  11   9  135.96    4.66   1
   3  11  10   28.30    3.30   1
   3  11  11  514.38   29.03   1
   3  11  12    0.40    5.08   1
   3  12  -5  658.44   27.71   1
   3  12  -4  283.92   12.47   1
   3  12  -3   97.02    5.12   1
   3  12  -2  443.94   17.28   1
   3  12  -1  367.49   10.74   1
   3  12   0  691.69   22.09   1
   3  12   1  413.31   12.20   1
   3  12   2  194.60    5.86   1
   3  12   3    9.67    1.49   1
   3  12   4   -0.10    1.32   1
   3  12   5   28.52    2.03   1
   3  12   6  152.28    4.94   1
   3  12   7  300.33    8.32   1
   3  12   8   48.16    3.05   1
   3  12   9   61.62    4.24   1
   3  12  10  147.62    8.26   1
   3  12  11    6.60    5.50   1
   3  13  -3  412.09   25.98   1
   3  13  -2  200.79   13.60   1
   3  13  -1  103.43    9.36   1
   3  13   0   13.47    5.73   1
   3  13   1  176.36   12.48   1
   3  13   2   39.94    3.54   1
   3  13   3    3.50    1.98   1
   3  13   4  345.96   14.51   1
   3  13   5  410.87   16.62   1
   3  13   6   54.02    3.97   1
   3  13   7   41.47    3.61   1
   3  13   8   24.30    3.16   1
   3  13   9    7.67    5.21   1
   3  14   0   18.66    5.36   1
   3  14   1   20.88    5.12   1
   3  14   2  277.56   17.33   1
   3  14   3   93.90    8.72   1
   3  14   4   -2.31    5.20   1
   3  14   5  116.42    7.55   1
   3  14   6   24.70    3.88   1
   4 -11  -8  253.45   16.24   1
   4 -11  -7  100.80    9.24   1
   4 -11  -6  103.23    9.14   1
   4 -11  -5   42.25    5.85   1
   4 -11  -4   22.94    4.60   1
   4 -11  -3  484.88   28.19   1
   4 -11  -2  251.86   19.04   1
   4 -11  -1   10.63    3.98   1
   4 -11   0  129.96   10.26   1
   4 -11   1   -6.10    4.59   1
   4 -10 -10  249.96   12.33   1
   4 -10  -9   22.00    3.66   1
   4 -10  -8  116.64    6.70   1
   4 -10  -7   10.69    3.73   1
   4 -10  -6   79.92    8.22   1
   4 -10  -5 1387.56   61.09   1
   4 -10  -4   57.76    5.93   1
   4 -10  -3  723.61   34.43   1
   4 -10  -2  270.27   15.12   1
   4 -10  -1  110.67    7.78   1
   4 -10   0   61.31    6.11   1
   4 -10   1  171.09   11.51   1
   4 -10   2   70.39    7.22   1
   4  -9 -11  182.52    9.19   1
   4  -9 -10  322.92   14.02   1
   4  -9  -9  213.45    9.93   1
   4  -9  -8 1427.33   40.80   1
   4  -9  -7 1038.77   31.59   1
   4  -9  -6  249.96    8.22   1
   4  -9  -5  538.70   16.71   1
   4  -9  -4    4.88    4.29   1
   4  -9  -3  191.27    9.96   1
   4  -9  -2  866.71   33.56   1
   4  -9  -1  496.40   16.49   1
   4  -9   0  177.69    5.33   1
   4  -9   1  920.52   27.91   1
   4  -9   2   93.32    3.86   1
   4  -9   3   43.16    2.37   1
   4  -9   4   25.60    2.53   1
   4  -9   5  104.45    5.93   1
   4  -9   6    2.19    3.29   1
   4  -9   7  185.50    9.26   1
   4  -8 -12    0.71    2.20   1
   4  -8 -11  104.65    5.73   1
   4  -8 -10  537.78   16.23   1
   4  -8  -9  387.70   13.78   1
   4  -8  -8  372.49   13.51   1
   4  -8  -7   54.61    3.55   1
   4  -8  -6    3.31    1.82   1
   4  -8  -5   80.46    3.77   1
   4  -8  -4 1672.81   47.44   1
   4  -8  -3  554.13   17.42   1
   4  -8  -2  363.28   11.82   1
   4  -8  -1  375.58   10.85   1
   4  -8   0  165.64    4.63   1
   4  -8   1  105.68    3.70   1
   4  -8   2   73.27    3.08   1
   4  -8   3   70.22    3.02   1
   4  -8   4  619.51   18.92   1
   4  -8   5  604.67   23.11   1
   4  -8   6  185.50    8.99   1
   4  -8   7   14.21    2.71   1
   4  -8   8  235.62   10.74   1
   4  -7 -13   95.06    6.05   1
   4  -7 -12  126.56    6.97   1
   4  -7 -11    4.41    1.89   1
   4  -7 -10  284.60   10.12   1
   4  -7  -9  103.23    4.67   1
   4  -7  -8   53.73    2.93   1
   4  -7  -7  152.77    5.44   1
   4  -7  -6  158.76    5.80   1
   4  -7  -5   16.97    1.90   1
   4  -7  -4  297.22    8.62   1
   4  -7  -3  168.74    4.68   1
   4  -7  -2  375.58    9.30   1
   4  -7  -1  377.14    8.93   1
   4  -7   0   21.90    1.31   1
   4  -7   1   16.48    1.30   1
   4  -7   2  338.56    8.83   1
   4  -7   3  388.88    9.47   1
   4  -7   4   27.56    2.10   1
   4  -7   5   43.16    3.02   1
   4  -7   6   84.64    4.05   1
   4  -7   7   46.92    3.15   1
   4  -7   8  189.89    9.65   1
   4  -7   9  180.10    9.13   1
   4  -6 -13    7.51    2.58   1
   4  -6 -12    0.20    1.71   1
   4  -6 -11    1.21    1.50   1
   4  -6 -10  165.89    6.18   1
   4  -6  -9  545.22   16.81   1
   4  -6  -8  231.95    7.61   1
   4  -6  -7  924.16   24.93   1
   4  -6  -6  429.73   12.02   1
   4  -6  -5   15.13    1.71   1
   4  -6  -4   38.56    2.48   1
   4  -6  -3 1531.94   33.66   1
   4  -6  -2    2.89    0.61   1
   4  -6  -1 1521.00   30.42   1
   4  -6   0  596.82   14.17   1
   4  -6   1  121.00    3.30   1
   4  -6   2   24.90    1.40   1
   4  -6   3   86.68    2.98   1
   4  -6   4   -0.59    1.00   1
   4  -6   5  135.49    4.89   1
   4  -6   6  538.70   17.64   1
   4  -6   7   96.24    4.12   1
   4  -6   8   14.21    2.11   1
   4  -6   9  156.75    8.26   1
   4  -6  10    2.10    2.20   1
   4  -6  11    6.20    2.79   1
   4  -5 -14   29.27    3.03   1
   4  -5 -13   11.42    2.70   1
   4  -5 -12  350.44   11.61   1
   4  -5 -11  242.11    8.09   1
   4  -5 -10  510.76   15.82   1
   4  -5  -9 1536.64   39.98   1
   4  -5  -8 1156.00   31.28   1
   4  -5  -7  300.68    8.67   1
   4  -5  -6   94.28    3.69   1
   4  -5  -5  521.21   12.78   1
   4  -5  -4  897.00   20.37   1
   4  -5  -3 1667.09   35.11   1
   4  -5  -2 1900.09   35.74   1
   4  -5  -1  400.80    7.21   1
   4  -5   0  139.71    2.60   1
   4  -5   1  600.74   12.75   1
   4  -5   2   86.86    2.42   1
   4  -5   3  440.58    9.24   1
   4  -5   4  891.62   19.11   1
   4  -5   5  137.83    3.99   1
   4  -5   6  259.21   10.63   1
   4  -5   7  276.89   13.31   1
   4  -5   8  212.87   10.21   1
   4  -5   9  523.49   25.63   1
   4  -5  10  234.09   14.69   1
   4  -5  11  105.47    9.45   1
   4  -4 -14  857.32   33.96   1
   4  -4 -13  358.72   16.29   1
   4  -4 -12  309.76   10.91   1
   4  -4 -11    7.02    1.38   1
   4  -4 -10  410.06   11.74   1
   4  -4  -9   71.74    3.05   1
   4  -4  -8 1461.53   35.94   1
   4  -4  -7 1453.13   35.07   1
   4  -4  -6  864.95   21.18   1
   4  -4  -5  940.65   22.70   1
   4  -4  -4  471.32   10.42   1
   4  -4  -3  557.90   11.81   1
   4  -4  -2 1587.23   28.68   1
   4  -4  -1 1069.94   17.01   1
   4  -4   0  867.30   14.14   1
   4  -4   1 3076.92   57.69   1
   4  -4   2  458.82    9.85   1
   4  -4   3  610.09   14.82   1
   4  -4   4 1025.92   24.98   1
   4  -4   5  557.90   14.64   1
   4  -4   6  120.56    5.49   1
   4  -4   7  423.12   17.28   1
   4  -4   8  115.99    7.11   1
   4  -4   9  387.70   17.33   1
   4  -4  10  267.98   12.44   1
   4  -4  11   95.26    7.22   1
   4  -4  12   24.60    4.36   1
   4  -3 -14   16.08    2.41   1
   4  -3 -13  107.95    4.99   1
   4  -3 -12   13.32    1.90   1
   4  -3 -11    7.78    1.79   1
   4  -3 -10  376.75   10.48   1
   4  -3  -9  351.56    9.75   1
   4  -3  -8 2347.40   59.11   1
   4  -3  -7 1620.06   41.06   1
   4  -3  -6   65.29    2.42   1
   4  -3  -5  304.15    7.32   1
   4  -3  -4 1496.14   30.94   1
   4  -3  -3  360.24    7.59   1
   4  -3  -2 2766.76   53.65   1
   4  -3  -1 2735.29   47.07   1
   4  -3   0 1662.19   24.46   1
   4  -3   1   75.34    1.74   1
   4  -3   2  304.50    5.58   1
   4  -3   3   18.06    1.19   1
   4  -3   4  107.95    3.32   1
   4  -3   5  215.21    4.11   1
   4  -3   6  175.83    5.04   1
   4  -3   7   91.78    3.07   1
   4  -3   8  818.53   28.61   1
   4  -3   9   64.96    4.51   1
   4  -3  10  211.70   11.06   1
   4  -3  11   46.24    4.62   1
   4  -3  12   41.22    5.14   1
   4  -3  13   -1.21    4.93   1
   4  -2 -14   12.67    2.28   1
   4  -2 -13  534.53   16.18   1
   4  -2 -12    2.59    1.29   1
   4  -2 -11   22.47    1.71   1
   4  -2 -10  398.00   11.57   1
   4  -2  -9 1113.56   28.70   1
   4  -2  -8    6.60    1.08   1
   4  -2  -7  511.21   13.11   1
   4  -2  -6  154.01    4.47   1
   4  -2  -5   45.02    1.34   1
   4  -2  -4  138.30    2.82   1
   4  -2  -3  963.48   17.38   1
   4  -2  -2   85.19    1.85   1
   4  -2  -1  420.25    5.74   1
   4  -2   0  351.19    5.25   1
   4  -2   1    4.80    0.31   1
   4  -2   2  602.70    8.84   1
   4  -2   3  203.63    3.14   1
   4  -2   4  607.62    9.37   1
   4  -2   5  550.84   12.20   1
   4  -2   6 1311.16   36.93   1
   4  -2   7   13.91    1.19   1
   4  -2   8    4.71    1.00   1
   4  -2   9   29.59    1.96   1
   4  -2  10  202.49    7.40   1
   4  -2  11  639.08   29.32   1
   4  -2  12  125.22    9.40   1
   4  -2  13   -0.30    3.31   1
   4  -2  14    3.88    3.90   1
   4  -1 -15  347.08   16.02   1
   4  -1 -14  124.32    9.81   1
   4  -1 -13  237.16   13.24   1
   4  -1 -12  352.31   15.02   1
   4  -1 -11  692.74   29.48   1
   4  -1 -10 1504.66   58.19   1
   4  -1  -9 1193.01   44.90   1
   4  -1  -8   37.09    2.80   1
   4  -1  -7 2678.06   93.15   1
   4  -1  -6 2399.04   66.61   1
   4  -1  -5    6.00    0.49   1
   4  -1  -4  146.17    2.90   1
   4  -1  -3 1847.28   33.52   1
   4  -1  -2  836.37   15.04   1
   4  -1  -1 1078.47   15.76   1
   4  -1   0 2297.28   34.51   1
   4  -1   1  392.44    5.55   1
   4  -1   2 1632.16   24.24   1
   4  -1   3  445.63    6.76   1
   4  -1   4   88.36    1.69   1
   4  -1   5   13.40    0.73   1
   4  -1   6  123.88    3.12   1
   4  -1   7  129.05    3.86   1
   4  -1   8  994.14   29.01   1
   4  -1   9  177.69    5.60   1
   4  -1  10   11.09    1.53   1
   4  -1  11   74.30    3.79   1
   4  -1  12  115.78    5.60   1
   4  -1  13    0.90    2.70   1
   4  -1  14   80.10    7.34   1
   4   0 -15   68.72    7.13   1
   4   0 -14   18.40    3.26   1
   4   0 -13    7.40    2.50   1
   4   0 -12    5.02    2.20   1
   4   0 -11  111.51    5.70   1
   4   0 -10   11.97    1.87   1
   4   0  -9 1407.75   38.27   1
   4   0  -8 2319.39   65.50   1
   4   0  -7  657.41   15.90   1
   4   0  -6  369.02    8.45   1
   4   0  -5  306.60    5.95   1
   4   0  -4   19.80    0.62   1
   4   0  -3 2505.00   46.05   1
   4   0  -2 2104.06   35.78   1
   4   0  -1  825.41   13.22   1
   4   0   0 3233.06   59.13   1
   4   0   1  364.43    5.73   1
   4   0   2  120.78    1.98   1
   4   0   3    8.41    0.52   1
   4   0   4  289.34    5.44   1
   4   0   5  141.13    2.38   1
   4   0   6 1990.94   40.16   1
   4   0   7  621.01   12.46   1
   4   0   8  158.00    4.02   1
   4   0   9  247.12    7.55   1
   4   0  10  486.20   12.79   1
   4   0  11  129.28    4.78   1
   4   0  12  365.19   11.47   1
   4   0  13  406.83   11.70   1
   4   0  14   12.67    4.77   1
   4   1 -15  206.50   16.09   1
   4   1 -14  566.92   36.19   1
   4   1 -13  259.53   13.85   1
   4   1 -12  290.70   14.32   1
   4   1 -11  817.39   28.02   1
   4   1 -10    5.90    0.78   1
   4   1  -9  162.31    5.10   1
   4   1  -8 1178.55   28.15   1
   4   1  -7  470.89   11.28   1
   4   1  -6 1804.55   36.53   1
   4   1  -5 2538.14   53.40   1
   4   1  -4  725.22   12.93   1
   4   1  -3 2712.33   48.96   1
   4   1  -2 1387.56   22.35   1
   4   1  -1 1753.93   29.32   1
   4   1   0 2381.44   40.02   1
   4   1   1 2590.81   34.61   1
   4   1   2 3361.68   53.34   1
   4   1   3   14.29    0.60   1
   4   1   4 4394.36  114.02   1
   4   1   5 1592.01   26.33   1
   4   1   6   78.68    2.31   1
   4   1   7  954.81   19.16   1
   4   1   8  674.44   14.54   1
   4   1   9    3.20    0.79   1
   4   1  10  990.36   21.40   1
   4   1  11    2.31    1.61   1
   4   1  12  145.20    5.78   1
   4   1  13  426.01   15.69   1
   4   1  14   29.05    3.56   1
   4   1  15    4.58    3.60   1
   4   2 -14  347.82   21.63   1
   4   2 -13  492.40   22.63   1
   4   2 -12   71.74    5.25   1
   4   2 -11   13.32    3.14   1
   4   2 -10  273.24    8.93   1
   4   2  -9    2.50    1.01   1
   4   2  -8 2392.19   57.71   1
   4   2  -7 2519.04   62.24   1
   4   2  -6 1279.49   27.90   1
   4   2  -5  789.61   17.42   1
   4   2  -4  445.63    7.60   1
   4   2  -3  400.40    6.40   1
   4   2  -2 2943.06   46.66   1
   4   2  -1 3316.61   50.68   1
   4   2   0 2361.96   39.85   1
   4   2   1 1982.92   31.17   1
   4   2   2 5964.47  230.15   1
   4   2   3   90.63    1.52   1
   4   2   4 1024.64   17.29   1
   4   2   5  977.19   16.88   1
   4   2   6   22.56    1.04   1
   4   2   7 1505.44   33.37   1
   4   2   8 1060.15   26.70   1
   4   2   9   23.43    1.26   1
   4   2  10  162.82    4.34   1
   4   2  11  223.20    5.68   1
   4   2  12   13.91    2.24   1
   4   2  13   93.90    4.46   1
   4   2  14   71.57    5.08   1
   4   2  15    1.30    2.19   1
   4   3 -14   56.70    6.78   1
   4   3 -13  103.63    7.74   1
   4   3 -12   98.21    5.75   1
   4   3 -11   11.02    2.39   1
   4   3 -10  969.70   23.67   1
   4   3  -9   49.00    1.96   1
   4   3  -8  540.10   12.08   1
   4   3  -7 1446.28   29.66   1
   4   3  -6  673.40   13.49   1
   4   3  -5   24.40    0.99   1
   4   3  -4 2296.33   37.38   1
   4   3  -3  269.62    4.27   1
   4   3  -1 4478.29   89.67   1
   4   3   0  137.83    2.11   1
   4   3   1 1064.06   15.66   1
   4   3   2  691.69   11.05   1
   4   3   3 1728.06   27.44   1
   4   3   4  334.16    5.12   1
   4   3   5 6099.61  215.56   1
   4   3   6 1096.27   24.50   1
   4   3   7  365.19    8.03   1
   4   3   8  441.00   11.34   1
   4   3   9   19.62    1.33   1
   4   3  10   19.62    1.42   1
   4   3  11  576.96   14.41   1
   4   3  12  355.70    9.05   1
   4   3  13   94.48    4.86   1
   4   3  14  334.52   14.27   1
   4   3  15   18.84    3.12   1
   4   4 -14   -0.20    4.23   1
   4   4 -13  302.06   12.17   1
   4   4 -12  654.34   19.44   1
   4   4 -11    5.90    1.31   1
   4   4 -10  163.07    5.11   1
   4   4  -9   47.33    2.06   1
   4   4  -8   32.60    1.71   1
   4   4  -7  522.12   10.51   1
   4   4  -6 1546.06   31.46   1
   4   4  -5  183.60    4.07   1
   4   4  -4  771.73   16.67   1
   4   4  -3  172.92    3.42   1
   4   4  -2 1681.00   29.52   1
   4   4  -1  120.56    2.20   1
   4   4   0 3210.36   50.99   1
   4   4   1 2427.53   39.42   1
   4   4   2  300.68    4.51   1
   4   4   3 3056.98   55.29   1
   4   4   4  627.50   10.52   1
   4   4   5  105.06    1.64   1
   4   4   6   95.65    2.54   1
   4   4   7   78.85    2.13   1
   4   4   8  301.37    8.33   1
   4   4   9 1521.78   42.91   1
   4   4  10   42.90    2.36   1
   4   4  11  637.06   18.17   1
   4   4  12  116.64    4.10   1
   4   4  13    0.40    1.89   1
   4   4  14   85.01    4.98   1
   4   4  15   50.69    4.84   1
   4   5 -13   -1.59    2.49   1
   4   5 -12   58.68    4.14   1
   4   5 -11    4.58    1.80   1
   4   5 -10   68.56    2.82   1
   4   5  -9   89.49    2.84   1
   4   5  -8  710.22   15.99   1
   4   5  -7  236.54    6.46   1
   4   5  -6  656.38   16.40   1
   4   5  -5  106.50    3.51   1
   4   5  -4   25.00    1.40   1
   4   5  -3    9.00    0.78   1
   4   5  -2 3167.44   65.28   1
   4   5  -1  758.45   12.12   1
   4   5   0 1322.78   20.37   1
   4   5   1 1849.86   27.53   1
   4   5   2   13.76    0.52   1
   4   5   3 1889.64   32.17   1
   4   5   4   73.96    1.72   1
   4   5   5    5.62    0.28   1
   4   5   6  479.61   10.07   1
   4   5   7 1080.44   24.98   1
   4   5   8    9.12    1.21   1
   4   5   9 1081.75   29.60   1
   4   5  10  889.83   29.23   1
   4   5  11   19.36    1.58   1
   4   5  12  150.31    8.58   1
   4   5  13  263.41   10.71   1
   4   5  14   82.81    5.28   1
   4   5  15  131.33    7.79   1
   4   6 -12  164.87    7.96   1
   4   6 -11  725.76   19.94   1
   4   6 -10  116.86    4.11   1
   4   6  -9  183.60    5.42   1
   4   6  -8   54.61    2.66   1
   4   6  -7  178.49    5.88   1
   4   6  -6  541.03   14.42   1
   4   6  -5 1521.78   38.23   1
   4   6  -4  967.21   23.64   1
   4   6  -3 1442.48   37.22   1
   4   6  -2  659.98   16.96   1
   4   6  -1  654.34   12.28   1
   4   6   0 1205.48   22.22   1
   4   6   1 1417.52   24.85   1
   4   6   2  485.76   10.58   1
   4   6   3  706.50   12.76   1
   4   6   4 1198.54   20.77   1
   4   6   5  291.38    5.80   1
   4   6   6  289.34    5.10   1
   4   6   7  620.01   10.46   1
   4   6   8   74.82    2.77   1
   4   6   9  452.41   13.61   1
   4   6  10   91.39    3.63   1
   4   6  11  555.54   19.80   1
   4   6  12  190.16   10.48   1
   4   6  13  433.89   22.08   1
   4   6  14   -2.31    2.49   1
   4   6  15    1.10    2.50   1
   4   7 -12   30.25    4.07   1
   4   7 -11  180.90    7.53   1
   4   7 -10  149.08    6.11   1
   4   7  -9   14.90    2.39   1
   4   7  -8  255.04    8.30   1
   4   7  -7  859.08   24.62   1
   4   7  -6 1131.65   29.60   1
   4   7  -5 2020.50   55.74   1
   4   7  -4  486.64   12.35   1
   4   7  -3   26.11    1.53   1
   4   7  -2  130.64    3.89   1
   4   7  -1 1230.61   25.26   1
   4   7   0  894.01   18.54   1
   4   7   1 2348.37   44.58   1
   4   7   2 2944.15   52.09   1
   4   7   3 1998.98   33.98   1
   4   7   4  545.69   12.15   1
   4   7   5   22.18    1.04   1
   4   7   6   49.56    1.41   1
   4   7   7  703.84   11.67   1
   4   7   8 1063.41   28.70   1
   4   7   9  357.59   10.21   1
   4   7  10  739.84   23.39   1
   4   7  11    2.19    1.10   1
   4   7  12   12.11    3.27   1
   4   7  13   12.32    3.58   1
   4   7  14   76.21    6.98   1
   4   7  15   76.91    5.44   1
   4   8 -11   29.48    3.15   1
   4   8 -10  479.17   18.83   1
   4   8  -9  321.48   11.12   1
   4   8  -8   70.22    3.85   1
   4   8  -7  750.21   23.01   1
   4   8  -6  278.56    9.01   1
   4   8  -5   64.32    3.05   1
   4   8  -4  218.15    6.50   1
   4   8  -3 3146.09   84.14   1
   4   8  -2  499.52   13.86   1
   4   8  -1 3284.44   82.53   1
   4   8   0  648.72   14.26   1
   4   8   1 1329.33   26.98   1
   4   8   2 1847.28   37.82   1
   4   8   3    2.59    0.61   1
   4   8   4  191.27    4.98   1
   4   8   5  873.20   17.73   1
   4   8   6  827.71   14.39   1
   4   8   7  863.18   17.04   1
   4   8   8  768.40   21.62   1
   4   8   9   56.10    2.85   1
   4   8  10  149.33    5.62   1
   4   8  11    0.90    1.41   1
   4   8  12  290.70   16.03   1
   4   8  13  262.44   15.55   1
   4   8  14  277.89   18.34   1
   4   9 -10   53.00    4.80   1
   4   9  -9    7.02    2.60   1
   4   9  -8  196.00    8.68   1
   4   9  -7   33.06    2.76   1
   4   9  -6  154.75    5.97   1
   4   9  -5  216.68    7.36   1
   4   9  -4  854.98   25.73   1
   4   9  -3   64.96    3.06   1
   4   9  -2  188.51    6.32   1
   4   9  -1    4.88    1.11   1
   4   9   0   91.01    2.86   1
   4   9   1   90.82    2.67   1
   4   9   2  888.64   19.67   1
   4   9   3  863.77   21.16   1
   4   9   4  673.40   18.17   1
   4   9   5   55.35    2.23   1
   4   9   6   42.25    1.56   1
   4   9   7  111.94    3.60   1
   4   9   8  605.16   17.22   1
   4   9   9  613.55   17.34   1
   4   9  10  736.04   26.59   1
   4   9  11  112.15    6.99   1
   4   9  12  525.33   28.88   1
   4   9  13    7.90    3.71   1
   4   9  14   95.26    8.98   1
   4  10  -9  359.48   14.41   1
   4  10  -8    9.92    2.58   1
   4  10  -7   10.11    2.42   1
   4  10  -6  282.58    9.75   1
   4  10  -5  300.33   10.40   1
   4  10  -4   -0.10    1.72   1
   4  10  -3   13.32    1.68   1
   4  10  -2   57.30    2.88   1
   4  10  -1   67.90    3.13   1
   4  10   0 1267.36   39.16   1
   4  10   1  532.69   15.23   1
   4  10   2   18.06    1.70   1
   4  10   3  213.16    7.30   1
   4  10   4   24.40    1.88   1
   4  10   5   51.84    2.16   1
   4  10   6  187.42    4.93   1
   4  10   7  206.21    6.32   1
   4  10   8   31.92    2.15   1
   4  10   9  156.50    6.26   1
   4  10  10   12.67    2.42   1
   4  10  11  328.70   18.49   1
   4  10  12    5.62    3.41   1
   4  10  13    0.20    3.82   1
   4  11  -7    5.38    2.51   1
   4  11  -6   43.16    3.81   1
   4  11  -5  243.05   10.60   1
   4  11  -4   90.82    4.76   1
   4  11  -3  451.99   14.88   1
   4  11  -2  790.73   25.87   1
   4  11  -1  217.86    7.68   1
   4  11   0   72.25    3.23   1
   4  11   1  577.92   17.79   1
   4  11   2  344.47   11.51   1
   4  11   3  365.57   12.24   1
   4  11   4  919.30   21.22   1
   4  11   5  102.82    3.45   1
   4  11   6  127.69    4.29   1
   4  11   7  414.53   12.22   1
   4  11   8  232.87    6.71   1
   4  11   9    2.99    1.49   1
   4  11  10  420.25   17.63   1
   4  11  11  129.05    9.09   1
   4  11  12  468.29   27.70   1
   4  12  -5 1025.28   52.51   1
   4  12  -4  554.60   33.91   1
   4  12  -3  190.44   13.25   1
   4  12  -2  201.64   12.21   1
   4  12  -1   50.69    5.27   1
   4  12   0   30.69    4.10   1
   4  12   1  765.08   37.62   1
   4  12   2 1064.72   50.90   1
   4  12   3  218.74    8.58   1
   4  12   4  686.96   20.97   1
   4  12   5   61.00    3.75   1
   4  12   6   85.19    4.06   1
   4  12   7  160.02    6.32   1
   4  12   8   75.86    4.53   1
   4  12   9  451.56   17.85   1
   4  12  10  368.26   21.88   1
   4  12  11  396.01   24.68   1
   4  13  -3   37.82    6.64   1
   4  13  -2   85.56    8.32   1
   4  13  -1  789.05   46.63   1
   4  13   0  460.53   26.61   1
   4  13   1  388.09   21.67   1
   4  13   2  547.09   20.12   1
   4  13   3   64.32    4.01   1
   4  13   4   73.79    5.15   1
   4  13   5  777.29   31.23   1
   4  13   6   70.39    4.53   1
   4  13   7  132.94    6.92   1
   4  13   8  543.82   24.25   1
   4  13   9  149.08   10.99   1
   4  14   0  100.60    8.22   1
   4  14   1    2.19    3.58   1
   4  14   2  225.90   15.33   1
   4  14   3  420.66   16.41   1
   4  14   4   56.85    4.52   1
   4  14   5  231.04   10.34   1
   4  14   6   46.24    4.08   1
   5 -11  -5  220.23   15.14   1
   5 -11  -4   18.49    4.73   1
   5 -11  -3   19.89    5.89   1
   5 -11  -2   14.21    5.50   1
   5 -11  -1  -10.11    6.30   1
   5 -11   0   89.49    9.46   1
   5 -10  -9   38.44    4.46   1
   5 -10  -8  125.44    7.17   1
   5 -10  -7    3.20    2.51   1
   5 -10  -6   14.29    4.91   1
   5 -10  -5  107.95    9.14   1
   5 -10  -4   76.21    6.63   1
   5 -10  -3  400.00   23.60   1
   5 -10  -2  781.76   45.30   1
   5 -10  -1  218.74   15.38   1
   5 -10   0  121.44    9.70   1
   5 -10   1  215.21   12.91   1
   5 -10   2   64.96    6.77   1
   5  -9 -10  101.61    5.85   1
   5  -9  -9   22.37    3.50   1
   5  -9  -8   40.96    3.84   1
   5  -9  -7  206.50    9.48   1
   5  -9  -6  125.22    5.82   1
   5  -9  -5  983.45   28.22   1
   5  -9  -4  590.98   25.28   1
   5  -9  -3  365.96   17.22   1
   5  -9  -2  557.90   24.56   1
   5  -9  -1   75.17    6.94   1
   5  -9   0   54.32    5.90   1
   5  -9   1  212.28   11.07   1
   5  -9   2  827.71   41.43   1
   5  -9   3  455.82   26.90   1
   5  -8 -12   43.16    4.86   1
   5  -8 -11    4.49    2.59   1
   5  -8 -10   35.28    3.45   1
   5  -8  -9   45.70    4.19   1
   5  -8  -8  153.02    6.18   1
   5  -8  -7  259.53    9.34   1
   5  -8  -6   46.10    3.26   1
   5  -8  -5   59.44    3.70   1
   5  -8  -4  430.15   13.27   1
   5  -8  -3   -1.10    1.91   1
   5  -8  -2  199.94    9.90   1
   5  -8  -1  356.83   13.98   1
   5  -8   0  498.18   19.64   1
   5  -8   1  230.13    6.98   1
   5  -8   2  177.96    5.87   1
   5  -8   3  233.17    7.64   1
   5  -8   4  458.39   13.70   1
   5  -8   5  392.04   18.22   1
   5  -8   6  239.01   11.75   1
   5  -8   7    6.30    2.51   1
   5  -7 -12  159.52    8.59   1
   5  -7 -11   46.38    3.40   1
   5  -7 -10  126.11    5.61   1
   5  -7  -9  292.41   10.26   1
   5  -7  -8   16.73    2.29   1
   5  -7  -7  139.00    5.66   1
   5  -7  -6   24.60    2.38   1
   5  -7  -5   99.00    4.38   1
   5  -7  -4   83.17    3.83   1
   5  -7  -3  768.95   20.52   1
   5  -7  -2  210.83    6.10   1
   5  -7  -1  619.51   11.95   1
   5  -7   0  610.58   14.83   1
   5  -7   1   27.56    1.47   1
   5  -7   2   95.65    3.33   1
   5  -7   3  715.56   18.73   1
   5  -7   4  149.08    4.88   1
   5  -7   5  337.82   10.29   1
   5  -7   6  329.79   12.35   1
   5  -7   7    7.08    2.39   1
   5  -7   8   16.00    3.04   1
   5  -7   9  139.00    7.31   1
   5  -6 -13   22.94    3.26   1
   5  -6 -12    5.52    2.21   1
   5  -6 -11   81.54    4.70   1
   5  -6 -10  347.45   10.44   1
   5  -6  -9    5.11    1.72   1
   5  -6  -8   15.92    2.07   1
   5  -6  -7    2.99    1.59   1
   5  -6  -6  166.41    5.68   1
   5  -6  -5   97.42    3.75   1
   5  -6  -4    3.20    1.40   1
   5  -6  -3  270.60    7.90   1
   5  -6  -2  107.33    2.90   1
   5  -6  -1  326.16    6.86   1
   5  -6   0   88.92    2.45   1
   5  -6   1   68.06    2.48   1
   5  -6   2  140.42    4.03   1
   5  -6   3  270.60    7.24   1
   5  -6   4  584.19   14.02   1
   5  -6   5    4.08    1.09   1
   5  -6   6   41.73    2.84   1
   5  -6   7    1.80    2.01   1
   5  -6   8    7.18    2.20   1
   5  -6   9  174.24    8.98   1
   5  -6  10  220.52   11.88   1
   5  -5 -14  158.51    8.56   1
   5  -5 -13   16.73    3.11   1
   5  -5 -12   79.21    4.98   1
   5  -5 -11    6.30    1.91   1
   5  -5 -10  191.55    6.64   1
   5  -5  -9  169.00    6.50   1
   5  -5  -8  914.46   24.19   1
   5  -5  -7  226.80    6.93   1
   5  -5  -6    3.80    1.60   1
   5  -5  -5  203.06    5.98   1
   5  -5  -4  310.82    8.81   1
   5  -5  -3    1.59    1.08   1
   5  -5  -2 1122.92   23.46   1
   5  -5  -1 1490.73   23.94   1
   5  -5   0 2283.88   37.28   1
   5  -5   1  445.63    9.29   1
   5  -5   2  138.30    3.76   1
   5  -5   3   37.33    1.59   1
   5  -5   4  536.39   12.04   1
   5  -5   5  901.80   23.42   1
   5  -5   6  323.64   15.47   1
   5  -5   7  407.23   18.97   1
   5  -5   8    7.02    2.49   1
   5  -5   9  231.04   14.59   1
   5  -5  10  130.64    9.14   1
   5  -5  11    2.19    2.78   1
   5  -4 -14    2.89    2.11   1
   5  -4 -13   36.48    3.14   1
   5  -4 -12   15.76    2.30   1
   5  -4 -11    6.81    1.98   1
   5  -4 -10  708.09   21.29   1
   5  -4  -9    3.20    1.40   1
   5  -4  -8   53.88    2.64   1
   5  -4  -7   11.90    1.52   1
   5  -4  -6   32.26    1.70   1
   5  -4  -5  375.58    9.69   1
   5  -4  -4 1439.44   34.15   1
   5  -4  -3 1553.15   33.89   1
   5  -4  -2  994.77   20.19   1
   5  -4  -1  941.26   16.57   1
   5  -4   0    6.81    0.42   1
   5  -4   1  482.24    8.34   1
   5  -4   2  618.02   11.44   1
   5  -4   3 1054.95   27.28   1
   5  -4   4 2266.71   55.23   1
   5  -4   5 2756.25   73.50   1
   5  -4   6  167.18    5.69   1
   5  -4   7  110.46    6.10   1
   5  -4   8  216.68   10.60   1
   5  -4   9   23.52    3.49   1
   5  -4  10  892.81   54.38   1
   5  -4  11  849.72   54.80   1
   5  -4  12  560.27   37.87   1
   5  -3 -14   76.21    4.36   1
   5  -3 -13   58.06    3.96   1
   5  -3 -12  158.76    5.80   1
   5  -3 -11  900.60   25.21   1
   5  -3 -10  150.80    5.40   1
   5  -3  -9   17.14    1.49   1
   5  -3  -8  125.44    4.26   1
   5  -3  -7  959.76   24.16   1
   5  -3  -6  330.15    8.36   1
   5  -3  -5   36.60    1.94   1
   5  -3  -4 1524.90   36.71   1
   5  -3  -3   10.37    1.03   1
   5  -3  -2   83.17    1.82   1
   5  -3  -1 2066.61   35.46   1
   5  -3   0  842.74   12.19   1
   5  -3   1 1064.06   19.57   1
   5  -3   2  612.56   10.89   1
   5  -3   3  399.20    7.99   1
   5  -3   4  549.43   14.06   1
   5  -3   5  535.00   13.42   1
   5  -3   6  471.76    9.99   1
   5  -3   7  392.44   11.89   1
   5  -3   8  287.98   11.54   1
   5  -3   9  333.79   14.98   1
   5  -3  10  164.61    8.98   1
   5  -3  11  349.69   19.82   1
   5  -3  12   77.97    6.53   1
   5  -2 -14    2.31    1.79   1
   5  -2 -13  172.13    7.35   1
   5  -2 -12   57.76    3.34   1
   5  -2 -11  271.59    8.57   1
   5  -2 -10  139.95    4.73   1
   5  -2  -9  690.64   18.92   1
   5  -2  -8   34.81    2.01   1
   5  -2  -7    4.00    1.00   1
   5  -2  -6  463.11    9.90   1
   5  -2  -5  231.65    5.17   1
   5  -2  -4    2.50    0.60   1
   5  -2  -3  164.61    3.34   1
   5  -2  -2  754.05   13.73   1
   5  -2  -1 2393.17   41.09   1
   5  -2   0  335.99    5.13   1
   5  -2   1  358.72    5.30   1
   5  -2   2   20.88    0.73   1
   5  -2   3 1812.20   28.10   1
   5  -2   4   83.36    1.64   1
   5  -2   5 2231.62   34.96   1
   5  -2   6 1652.42   36.58   1
   5  -2   7   88.55    3.39   1
   5  -2   8    2.40    0.99   1
   5  -2   9  343.73   12.98   1
   5  -2  10   30.36    3.75   1
   5  -2  11  296.53   14.46   1
   5  -2  12  276.89   18.30   1
   5  -2  13  111.94    9.73   1
   5  -1 -14    0.20    1.71   1
   5  -1 -13    2.99    2.21   1
   5  -1 -12   24.21    3.15   1
   5  -1 -11    5.29    2.71   1
   5  -1 -10   37.33    3.67   1
   5  -1  -9  196.00    8.40   1
   5  -1  -8  299.64    9.35   1
   5  -1  -7   68.06    2.48   1
   5  -1  -6   25.10    1.00   1
   5  -1  -5    2.79    0.60   1
   5  -1  -4  431.81    8.73   1
   5  -1  -3  426.84    7.44   1
   5  -1  -2  413.72    6.51   1
   5  -1  -1  383.38    5.87   1
   5  -1   0  283.25    4.04   1
   5  -1   1  469.59    6.93   1
   5  -1   2  761.21   12.14   1
   5  -1   3 1204.09   18.04   1
   5  -1   4  818.53   13.16   1
   5  -1   5  404.01    7.24   1
   5  -1   6  610.58   11.86   1
   5  -1   7  169.78    4.43   1
   5  -1   8  770.62   19.99   1
   5  -1   9  551.31   15.97   1
   5  -1  10  424.77   14.84   1
   5  -1  11  197.96   10.69   1
   5  -1  12  974.69   50.58   1
   5  -1  13    3.80    4.91   1
   5  -1  14   43.96    7.56   1
   5   0 -14  166.93   10.85   1
   5   0 -13   75.52    6.08   1
   5   0 -12    4.71    2.30   1
   5   0 -11    7.29    3.02   1
   5   0 -10 1035.55   39.90   1
   5   0  -9  226.80    7.53   1
   5   0  -8 2618.37   94.15   1
   5   0  -7  241.18    6.21   1
   5   0  -6  622.00   13.47   1
   5   0  -5  656.38   14.35   1
   5   0  -4  725.22   15.08   1
   5   0  -3  242.11    4.36   1
   5   0  -2  132.02    2.07   1
   5   0  -1  769.51   10.54   1
   5   0   0  950.49   14.80   1
   5   0   1 3662.67   58.10   1
   5   0   2  173.98    2.90   1
   5   0   3    2.99    0.48   1
   5   0   4  264.06    4.88   1
   5   0   5  148.11    2.68   1
   5   0   6  515.74    9.54   1
   5   0   7 1912.31   38.48   1
   5   0   8  133.40    3.70   1
   5   0   9   29.05    1.51   1
   5   0  10  256.00    8.96   1
   5   0  11   44.62    2.67   1
   5   0  12    0.59    1.89   1
   5   0  13  273.57   16.87   1
   5   0  14   34.57    5.29   1
   5   1 -14   22.09    4.61   1
   5   1 -13    4.41    2.39   1
   5   1 -12  462.68   20.22   1
   5   1 -11  427.66   16.13   1
   5   1 -10    6.30    1.71   1
   5   1  -9   76.39    3.15   1
   5   1  -8  218.45    6.21   1
   5   1  -7   24.21    1.08   1
   5   1  -6  699.60   16.40   1
   5   1  -5 1247.50   26.84   1
   5   1  -4    6.71    0.62   1
   5   1  -3  614.54   10.91   1
   5   1  -2  775.07   12.81   1
   5   1  -1 3221.70   57.90   1
   5   1   0 1122.25   16.08   1
   5   1   1   88.74    1.51   1
   5   1   2  981.57   13.79   1
   5   1   3    6.71    0.52   1
   5   1   4 6536.72  229.61   1
   5   1   5 5449.39  187.50   1
   5   1   6 1748.91   33.46   1
   5   1   7  556.96   14.63   1
   5   1   8  416.98   10.21   1
   5   1   9    5.90    1.02   1
   5   1  10  512.12   12.22   1
   5   1  11  419.84   13.11   1
   5   1  12  508.95   17.60   1
   5   1  13  977.81   35.02   1
   5   1  14  197.68   14.62   1
   5   2 -14    1.39    3.19   1
   5   2 -13  343.73   20.02   1
   5   2 -12   45.43    4.99   1
   5   2 -11   11.29    2.49   1
   5   2 -10    4.08    0.89   1
   5   2  -9  166.93    5.43   1
   5   2  -8    1.80    0.80   1
   5   2  -7  934.52   25.07   1
   5   2  -6  594.38   14.14   1
   5   2  -5  914.46   19.35   1
   5   2  -4  194.88    4.19   1
   5   2  -3   82.26    1.63   1
   5   2  -2   28.52    0.75   1
   5   2  -1 2380.46   36.10   1
   5   2   0 1927.21   31.61   1
   5   2   1  194.60    3.07   1
   5   2   2 3995.50   59.42   1
   5   2   3  271.92    4.29   1
   5   2   4  188.24    3.29   1
   5   2   5  166.93    3.36   1
   5   2   6  208.22    4.33   1
   5   2   7  181.71    5.12   1
   5   2   8 1772.41   46.31   1
   5   2   9  144.00    4.80   1
   5   2  10  499.52   12.96   1
   5   2  11  951.72   23.45   1
   5   2  12   84.82    4.05   1
   5   2  13  117.94    6.52   1
   5   2  14   28.73    3.22   1
   5   2  15    3.80    2.81   1
   5   3 -14    2.69    3.38   1
   5   3 -13   -1.69    3.20   1
   5   3 -12   14.59    2.83   1
   5   3 -11  122.54    6.86   1
   5   3 -10    3.20    1.29   1
   5   3  -9   88.74    3.58   1
   5   3  -8    8.18    0.97   1
   5   3  -7  359.48    9.10   1
   5   3  -6  785.68   19.62   1
   5   3  -5    2.40    0.71   1
   5   3  -4    7.90    0.67   1
   5   3  -3 1552.36   29.16   1
   5   3  -2    7.78    0.61   1
   5   3  -1 1168.96   18.46   1
   5   3   0 2538.14   39.30   1
   5   3   1  382.98    5.87   1
   5   3   2 3289.02   53.91   1
   5   3   3  193.77    3.34   1
   5   3   4   13.99    0.82   1
   5   3   5 4419.59  115.68   1
   5   3   6 4699.10  115.16   1
   5   3   7  984.70   21.34   1
   5   3   8 1836.12   45.42   1
   5   3   9    3.50    1.08   1
   5   3  10  415.75   12.23   1
   5   3  11   27.35    1.67   1
   5   3  12  422.30   11.92   1
   5   3  13  115.99    5.17   1
   5   3  14  562.16   24.66   1
   5   3  15  119.03    7.20   1
   5   4 -13   56.25    5.55   1
   5   4 -12  158.26   10.32   1
   5   4 -11   98.80    6.96   1
   5   4 -10   28.09    2.33   1
   5   4  -9   43.56    2.24   1
   5   4  -8   19.18    1.31   1
   5   4  -7   44.36    1.86   1
   5   4  -6    1.00    0.70   1
   5   4  -5   25.10    1.20   1
   5   4  -4   29.48    1.52   1
   5   4  -3   15.13    1.09   1
   5   4  -2  382.20    7.82   1
   5   4  -1  101.20    2.01   1
   5   4   0  332.33    5.10   1
   5   4   1  227.10    3.62   1
   5   4   2    7.40    0.49   1
   5   4   3   30.25    0.77   1
   5   4   4 3213.76   73.70   1
   5   4   5   51.98    1.30   1
   5   4   6 1301.04   36.79   1
   5   4   7   15.60    1.11   1
   5   4   8  259.53    7.41   1
   5   4   9   78.32    3.01   1
   5   4  10   49.00    2.52   1
   5   4  11   44.49    2.40   1
   5   4  12 1195.78   30.43   1
   5   4  13  229.22    7.87   1
   5   4  14   85.93    5.01   1
   5   4  15   72.93    5.12   1
   5   5 -13   17.81    4.73   1
   5   5 -12   -2.59    2.70   1
   5   5 -11   10.11    2.10   1
   5   5 -10  323.64    9.71   1
   5   5  -9   78.15    3.01   1
   5   5  -8   99.80    3.20   1
   5   5  -7   31.36    1.57   1
   5   5  -6  304.85    6.63   1
   5   5  -5  823.12   16.64   1
   5   5  -4   79.74    2.32   1
   5   5  -3  836.94   17.94   1
   5   5  -2   21.62    0.93   1
   5   5  -1   28.30    1.38   1
   5   5   0 1110.89   19.33   1
   5   5   1  604.18   10.32   1
   5   5   2  141.37    3.09   1
   5   5   3  432.22    7.90   1
   5   5   4   20.43    0.72   1
   5   5   5    2.19    0.30   1
   5   5   6  390.06   11.06   1
   5   5   7  931.47   21.36   1
   5   5   8   35.52    1.79   1
   5   5   9  609.10   17.28   1
   5   5  10   71.23    3.38   1
   5   5  11   72.42    3.57   1
   5   5  12   25.60    2.23   1
   5   5  13  318.27   16.06   1
   5   5  14   84.09    5.14   1
   5   5  15   54.91    4.45   1
   5   6 -12  234.40   10.41   1
   5   6 -11    2.89    2.69   1
   5   6 -10   44.62    2.81   1
   5   6  -9  112.78    3.61   1
   5   6  -8   43.82    2.25   1
   5   6  -7   29.59    1.74   1
   5   6  -6   64.64    2.25   1
   5   6  -5   35.52    1.91   1
   5   6  -4    2.19    1.01   1
   5   6  -3    6.60    1.08   1
   5   6  -2 1246.09   33.89   1
   5   6  -1  303.46    8.01   1
   5   6   0   59.44    1.54   1
   5   6   1 1429.60   36.30   1
   5   6   2   23.91    1.47   1
   5   6   3   46.79    1.09   1
   5   6   4  936.36   21.42   1
   5   6   5  923.55   16.41   1
   5   6   6  627.00   11.52   1
   5   6   7 2314.57   59.66   1
   5   6   8  358.72    9.47   1
   5   6   9  197.40    5.62   1
   5   6  10   23.72    1.66   1
   5   6  11  185.50    7.63   1
   5   6  12  101.61    6.45   1
   5   6  13  318.62   17.49   1
   5   6  14  213.45   15.49   1
   5   6  15   37.95    4.19   1
   5   7 -11   26.21    3.17   1
   5   7 -10  347.82   12.31   1
   5   7  -9  256.32    7.36   1
   5   7  -8   49.84    2.40   1
   5   7  -7   12.18    1.61   1
   5   7  -6  210.54    7.55   1
   5   7  -5  222.90    6.87   1
   5   7  -4  500.86   13.43   1
   5   7  -3   31.58    1.80   1
   5   7  -2    0.40    0.79   1
   5   7  -1  616.03   13.40   1
   5   7   0  209.38    5.21   1
   5   7   1   79.39    2.32   1
   5   7   2 1273.06   29.26   1
   5   7   3 1258.83   21.29   1
   5   7   4  230.74    4.86   1
   5   7   5 1089.66   24.43   1
   5   7   6   98.60    2.58   1
   5   7   7  414.94    6.93   1
   5   7   8  136.89    4.45   1
   5   7   9  581.29   16.88   1
   5   7  10   13.76    1.71   1
   5   7  11  831.17   28.83   1
   5   7  12  106.30    7.42   1
   5   7  13  333.06   21.53   1
   5   7  14  397.60   19.94   1
   5   8 -11   16.73    3.11   1
   5   8 -10    9.67    2.11   1
   5   8  -9   56.10    3.00   1
   5   8  -8   50.69    3.42   1
   5   8  -7  146.41    5.08   1
   5   8  -6  806.56   24.42   1
   5   8  -5   81.72    3.44   1
   5   8  -4  295.15    9.28   1
   5   8  -3  464.83   13.80   1
   5   8  -2  106.71    3.72   1
   5   8  -1  359.86    8.73   1
   5   8   0 1229.20   27.35   1
   5   8   1  780.64   17.32   1
   5   8   2 1591.21   35.10   1
   5   8   3  802.02   17.56   1
   5   8   4   87.61    2.43   1
   5   8   5  563.11   11.39   1
   5   8   6 1640.25   32.40   1
   5   8   7  338.93    8.84   1
   5   8   8 1523.34   42.15   1
   5   8   9 1581.65   46.13   1
   5   8  10   26.63    2.06   1
   5   8  11  184.14    6.78   1
   5   8  12   55.80    5.08   1
   5   8  13  117.94    9.12   1
   5   8  14  292.07   20.85   1
   5   9 -10   -3.39    2.10   1
   5   9  -9   72.76    4.44   1
   5   9  -8    0.59    2.28   1
   5   9  -7  139.71    5.91   1
   5   9  -6    3.10    1.58   1
   5   9  -5   58.83    3.37   1
   5   9  -4   11.22    1.81   1
   5   9  -3    0.71    1.41   1
   5   9  -2    3.61    1.10   1
   5   9  -1  377.52   12.05   1
   5   9   0 1227.80   32.24   1
   5   9   1   13.91    0.90   1
   5   9   2  187.96    4.94   1
   5   9   3  316.13    9.25   1
   5   9   4  115.99    4.52   1
   5   9   5  278.22    7.67   1
   5   9   6  756.25   19.25   1
   5   9   7  357.97    9.08   1
   5   9   8   32.15    2.38   1
   5   9   9  230.43    6.98   1
   5   9  10  135.49    5.35   1
   5   9  11   20.79    2.19   1
   5   9  12  393.23   23.00   1
   5   9  13  340.03   21.76   1
   5   9  14  177.42   14.12   1
   5  10  -8  228.01   17.21   1
   5  10  -7  565.96   23.79   1
   5  10  -6   86.86    4.47   1
   5  10  -5  433.89   15.41   1
   5  10  -4   15.37    1.96   1
   5  10  -3    3.31    1.42   1
   5  10  -2    3.69    1.19   1
   5  10  -1    7.18    1.29   1
   5  10   0  106.71    4.34   1
   5  10   1  105.06    4.30   1
   5  10   2   33.87    2.10   1
   5  10   3  552.72   17.40   1
   5  10   4  263.74    9.09   1
   5  10   5   16.32    1.54   1
   5  10   6   96.24    3.14   1
   5  10   7  130.64    3.89   1
   5  10   8  137.12    4.45   1
   5  10   9  117.51    4.55   1
   5  10  10  161.04    6.60   1
   5  10  11   31.58    5.84   1
   5  10  12    8.70    4.01   1
   5  10  13  116.64    9.50   1
   5  11  -7  104.86    8.60   1
   5  11  -6    8.88    5.07   1
   5  11  -5   51.27    5.87   1
   5  11  -4   15.60    3.71   1
   5  11  -3  110.25    7.98   1
   5  11  -2   36.36    5.31   1
   5  11  -1   43.16    4.47   1
   5  11   0    9.99    2.91   1
   5  11   1  574.56   25.89   1
   5  11   2   31.81    3.84   1
   5  11   3   31.14    3.91   1
   5  11   4  143.76    7.91   1
   5  11   5    3.69    1.61   1
   5  11   6   78.15    4.07   1
   5  11   7  538.70   17.18   1
   5  11   8   55.06    3.56   1
   5  11   9  162.82    7.15   1
   5  11  10  336.36   12.47   1
   5  11  11   11.29    3.70   1
   5  11  12   19.18    5.08   1
   5  12  -5    1.90    4.00   1
   5  12  -4  272.58   18.82   1
   5  12  -3   20.34    4.96   1
   5  12  -2   22.18    5.56   1
   5  12  -1  138.30    8.94   1
   5  12   0    9.92    3.09   1
   5  12   1   29.27    4.65   1
   5  12   2  426.42   16.52   1
   5  12   3    3.88    2.68   1
   5  12   4  627.00   21.53   1
   5  12   5  852.06   23.94   1
   5  12   6  268.30   10.16   1
   5  12   7  359.86   13.28   1
   5  12   8  239.01   10.82   1
   5  12   9   30.47    3.31   1
   5  12  10  175.30   12.71   1
   5  12  11  231.65   16.44   1
   5  13  -3  115.99   10.12   1
   5  13  -2    0.59    4.08   1
   5  13  -1   33.87    5.47   1
   5  13   0  149.82    9.55   1
   5  13   1  151.04   10.82   1
   5  13   2  799.76   35.07   1
   5  13   3  190.72    8.01   1
   5  13   4  268.96   11.81   1
   5  13   5  156.00    7.74   1
   5  13   6   10.63    2.61   1
   5  13   7    2.19    2.60   1
   5  13   8  411.28   18.25   1
   5  13   9  356.08   14.34   1
   5  14   0   30.14    5.82   1
   5  14   1   -0.40    4.49   1
   5  14   2   -0.40    2.49   1
   5  14   3    8.29    3.51   1
   5  14   4    7.78    2.62   1
   5  14   5   45.56    4.46   1
   5  14   6  292.75   12.66   1
   6 -10  -6    7.90    6.13   1
   6 -10  -5   24.21    6.49   1
   6 -10  -4   12.67    6.12   1
   6 -10  -3   36.84    7.28   1
   6 -10  -2   23.33    5.31   1
   6 -10  -1  125.66    9.42   1
   6 -10   0   38.56    6.33   1
   6 -10   1    5.02    4.39   1
   6  -9  -9   51.27    4.87   1
   6  -9  -8   15.68    3.48   1
   6  -9  -7    1.39    3.40   1
   6  -9  -6  153.02    8.16   1
   6  -9  -5   91.39    6.12   1
   6  -9  -4   13.10    2.68   1
   6  -9  -3  327.97   17.02   1
   6  -9  -2   52.27    5.93   1
   6  -9  -1  183.87   11.93   1
   6  -9   0    6.92    5.63   1
   6  -9   1   38.44    5.95   1
   6  -9   2   51.84    6.48   1
   6  -9   3  108.58    9.79   1
   6  -9   4  134.10   11.81   1
   6  -8 -10    1.69    2.89   1
   6  -8  -9   49.28    4.63   1
   6  -8  -8    8.29    2.42   1
   6  -8  -7   72.25    4.93   1
   6  -8  -6  217.86    8.86   1
   6  -8  -5   52.27    3.76   1
   6  -8  -4  104.45    5.11   1
   6  -8  -3   40.70    3.32   1
   6  -8  -2   74.48    7.42   1
   6  -8  -1    6.30    3.31   1
   6  -8   0   24.21    4.33   1
   6  -8   1   90.06    6.83   1
   6  -8   2   90.82    7.43   1
   6  -8   3  702.78   41.89   1
   6  -8   4  125.89    9.65   1
   6  -7 -11   77.97    4.94   1
   6  -7 -10   78.15    5.13   1
   6  -7  -9   20.43    2.89   1
   6  -7  -8    9.99    2.91   1
   6  -7  -7   72.25    4.25   1
   6  -7  -6   16.81    2.30   1
   6  -7  -5   34.34    2.81   1
   6  -7  -4  346.33   10.42   1
   6  -7  -3   16.40    2.19   1
   6  -7  -2  284.26    9.78   1
   6  -7  -1  441.00   13.86   1
   6  -7   0   69.56    6.34   1
   6  -7   1   25.30    4.23   1
   6  -7   2   12.82    3.94   1
   6  -7   3   70.56    3.02   1
   6  -7   4  137.59    5.16   1
   6  -7   5   -0.20    1.51   1
   6  -7   6  370.18   14.62   1
   6  -7   7  295.50   15.13   1
   6  -7   8  125.44    7.62   1
   6  -6 -12  307.30   15.08   1
   6  -6 -11  329.79   14.16   1
   6  -6 -10    9.67    2.99   1
   6  -6  -9   62.57    3.64   1
   6  -6  -8  112.57    4.67   1
   6  -6  -7   90.25    4.56   1
   6  -6  -6  390.85   11.86   1
   6  -6  -5    7.78    2.18   1
   6  -6  -4    2.10    1.51   1
   6  -6  -3   48.86    2.66   1
   6  -6  -2   17.14    1.90   1
   6  -6  -1  695.90   17.94   1
   6  -6   0  146.89    3.88   1
   6  -6   1  108.58    3.33   1
   6  -6   2   17.81    1.52   1
   6  -6   3    2.40    1.21   1
   6  -6   4  214.62    6.45   1
   6  -6   5   88.74    3.58   1
   6  -6   6   25.91    2.14   1
   6  -6   7    8.12    2.28   1
   6  -6   8   29.81    3.39   1
   6  -6   9    0.59    2.68   1
   6  -5 -13  253.45   13.05   1
   6  -5 -12  181.17    9.15   1
   6  -5 -11    5.20    2.01   1
   6  -5 -10  134.33    5.56   1
   6  -5  -9   49.84    3.11   1
   6  -5  -8   38.94    2.87   1
   6  -5  -7    0.40    1.50   1
   6  -5  -6  395.21   11.13   1
   6  -5  -5  135.72    4.89   1
   6  -5  -4   57.00    2.87   1
   6  -5  -3   62.25    3.00   1
   6  -5  -2    8.41    1.22   1
   6  -5  -1    0.50    0.50   1
   6  -5   0  154.75    3.73   1
   6  -5   1   83.17    2.37   1
   6  -5   2  268.96    7.22   1
   6  -5   3   14.36    1.36   1
   6  -5   4  113.64    3.62   1
   6  -5   5   88.55    3.39   1
   6  -5   6   13.62    1.99   1
   6  -5   7  104.24    6.74   1
   6  -5   8  323.28   21.94   1
   6  -5   9   52.56    5.65   1
   6  -5  10  235.01   18.09   1
   6  -4 -13   23.43    2.90   1
   6  -4 -12  553.19   24.46   1
   6  -4 -11   84.64    4.42   1
   6  -4 -10   10.89    2.31   1
   6  -4  -9   32.04    2.38   1
   6  -4  -8   61.00    3.28   1
   6  -4  -7  270.60    8.23   1
   6  -4  -6  280.56    8.04   1
   6  -4  -5   33.06    2.30   1
   6  -4  -4   20.34    1.80   1
   6  -4  -3   11.90    1.38   1
   6  -4  -2  127.92    3.62   1
   6  -4  -1 1160.08   25.20   1
   6  -4   0   72.93    1.88   1
   6  -4   1  184.96    3.81   1
   6  -4   2  147.14    2.91   1
   6  -4   3   19.01    1.48   1
   6  -4   4  221.71    6.85   1
   6  -4   5  886.25   25.60   1
   6  -4   6  585.64   17.91   1
   6  -4   7   10.82    2.30   1
   6  -4   8  792.42   41.10   1
   6  -4   9   53.14    5.39   1
   6  -4  10  135.49   10.01   1
   6  -4  11  230.74   17.32   1
   6  -3 -14   48.44    4.04   1
   6  -3 -13   23.72    3.02   1
   6  -3 -12  177.69    7.73   1
   6  -3 -11  148.11    6.33   1
   6  -3 -10   40.07    2.91   1
   6  -3  -9    1.59    1.29   1
   6  -3  -8  225.00    7.50   1
   6  -3  -7  124.10    4.23   1
   6  -3  -6   69.56    2.84   1
   6  -3  -5  217.27    6.49   1
   6  -3  -4  192.10    4.44   1
   6  -3  -3  471.76    9.12   1
   6  -3  -2   38.69    1.37   1
   6  -3  -1  205.06    4.01   1
   6  -3   0  554.60    8.01   1
   6  -3   1  319.34    5.36   1
   6  -3   2  343.36    5.56   1
   6  -3   3  669.77   12.94   1
   6  -3   4  348.57    7.09   1
   6  -3   5  253.45    7.32   1
   6  -3   6 1300.32   34.62   1
   6  -3   7    4.00    1.60   1
   6  -3   8  414.12   19.13   1
   6  -3   9  288.66   14.27   1
   6  -3  10  143.52    9.58   1
   6  -3  11 1124.26   67.06   1
   6  -3  12  106.09    9.06   1
   6  -2 -14   21.44    3.15   1
   6  -2 -13  128.14    5.89   1
   6  -2 -12   20.34    2.53   1
   6  -2 -11  778.41   26.23   1
   6  -2 -10  121.88    4.42   1
   6  -2  -9   12.32    1.83   1
   6  -2  -8    0.20    1.11   1
   6  -2  -7   53.88    1.91   1
   6  -2  -6  163.07    4.34   1
   6  -2  -5  538.70   11.60   1
   6  -2  -4  106.92    2.90   1
   6  -2  -3  206.78    4.60   1
   6  -2  -2  250.27    4.75   1
   6  -2  -1   62.57    1.58   1
   6  -2   0  417.38    6.54   1
   6  -2   1  192.10    3.33   1
   6  -2   2    8.12    0.63   1
   6  -2   3  107.12    2.07   1
   6  -2   4    1.10    0.40   1
   6  -2   5    0.59    0.40   1
   6  -2   6  696.96   13.73   1
   6  -2   7   87.42    2.99   1
   6  -2   8    1.10    2.60   1
   6  -2   9  283.92   13.48   1
   6  -2  10  347.82   16.41   1
   6  -2  11    4.41    4.28   1
   6  -2  12  446.48   27.05   1
   6  -1 -14   48.58    3.76   1
   6  -1 -13  337.82   14.70   1
   6  -1 -12    3.10    1.90   1
   6  -1 -11   12.89    1.79   1
   6  -1 -10  184.96    5.98   1
   6  -1  -9  118.16    4.35   1
   6  -1  -8   47.75    1.93   1
   6  -1  -7  357.21    8.69   1
   6  -1  -6   49.56    1.69   1
   6  -1  -5 1386.07   28.29   1
   6  -1  -4  357.21    7.56   1
   6  -1  -3    1.59    0.60   1
   6  -1  -2  188.79    3.02   1
   6  -1  -1  300.68    4.51   1
   6  -1   0  755.70   10.45   1
   6  -1   1   15.92    0.72   1
   6  -1   2  856.15   12.87   1
   6  -1   3  324.36    5.40   1
   6  -1   4  384.16    6.27   1
   6  -1   5    6.40    0.61   1
   6  -1   6  200.51    3.96   1
   6  -1   7  959.14   18.58   1
   6  -1   8   18.49    1.63   1
   6  -1   9   85.93    4.08   1
   6  -1  10   61.62    4.71   1
   6  -1  11   16.97    3.63   1
   6  -1  12  430.56   25.73   1
   6  -1  13  160.02   11.64   1
   6   0 -14   13.47    5.06   1
   6   0 -13    2.69    2.79   1
   6   0 -12   38.44    4.09   1
   6   0 -11   20.70    3.00   1
   6   0 -10   33.99    2.68   1
   6   0  -9    3.39    0.81   1
   6   0  -8   26.11    1.53   1
   6   0  -7    5.20    0.68   1
   6   0  -6  568.82   12.88   1
   6   0  -5    2.50    0.60   1
   6   0  -4  338.56    7.36   1
   6   0  -3  345.59    5.95   1
   6   0  -2   73.27    1.37   1
   6   0  -1  253.45    3.82   1
   6   0   0  392.44    5.55   1
   6   0   1  918.70   13.34   1
   6   0   2  219.04    3.85   1
   6   0   3   66.91    1.64   1
   6   0   4   61.62    1.57   1
   6   0   5  409.25    6.88   1
   6   0   6   12.60    0.92   1
   6   0   7  533.61   10.63   1
   6   0   8  447.75   10.16   1
   6   0   9  252.49    6.67   1
   6   0  10  330.88   11.28   1
   6   0  11  334.16   12.43   1
   6   0  12    4.58    3.30   1
   6   0  13   34.93    4.85   1
   6   1 -14   32.60    4.80   1
   6   1 -13   76.74    6.83   1
   6   1 -12  235.62   12.28   1
   6   1 -11 1137.71   49.25   1
   6   1 -10   94.67    5.64   1
   6   1  -9  168.48    5.97   1
   6   1  -8  104.04    3.67   1
   6   1  -7   91.97    2.88   1
   6   1  -6  122.77    3.55   1
   6   1  -5  425.60    9.49   1
   6   1  -4  463.11   10.33   1
   6   1  -3  406.43    7.26   1
   6   1  -2  100.40    2.00   1
   6   1  -1   26.42    0.72   1
   6   1   0   12.53    0.50   1
   6   1   1  248.38    3.78   1
   6   1   2   23.62    0.87   1
   6   1   3  318.27    5.35   1
   6   1   4    6.60    0.62   1
   6   1   5  470.46    8.68   1
   6   1   6    0.71    0.60   1
   6   1   7 2090.32   45.72   1
   6   1   8  186.32    5.19   1
   6   1   9  138.06    4.00   1
   6   1  10   28.94    1.72   1
   6   1  11  478.30   13.56   1
   6   1  12   72.42    4.26   1
   6   1  13  597.80   34.72   1
   6   1  14  181.98   13.76   1
   6   2 -14  428.08   28.14   1
   6   2 -13  669.77   37.78   1
   6   2 -12   25.91    3.46   1
   6   2 -11    9.80    2.38   1
   6   2 -10   13.76    2.89   1
   6   2  -9  150.80    5.40   1
   6   2  -8   44.49    2.13   1
   6   2  -7  330.88    8.73   1
   6   2  -6    1.00    0.60   1
   6   2  -5  738.21   16.85   1
   6   2  -4   45.16    1.48   1
   6   2  -3  123.43    2.67   1
   6   2  -2  155.50    2.99   1
   6   2  -1  377.52    6.22   1
   6   2   0  119.25    2.18   1
   6   2   1  836.37   12.15   1
   6   2   2   37.95    0.86   1
   6   2   3  528.08    8.73   1
   6   2   4  271.59    4.94   1
   6   2   5 1085.70   21.09   1
   6   2   6  392.04    9.50   1
   6   2   7  379.08   10.51   1
   6   2   8  514.38   14.06   1
   6   2   9   86.86    2.98   1
   6   2  10   11.90    1.38   1
   6   2  11  888.64   25.04   1
   6   2  12  411.68   11.36   1
   6   2  13   59.14    4.15   1
   6   2  14   31.25    3.58   1
   6   3 -13    6.00    3.72   1
   6   3 -12  120.78    8.13   1
   6   3 -11  212.28   12.53   1
   6   3 -10  321.48   11.48   1
   6   3  -9   68.56    3.15   1
   6   3  -8   26.52    1.85   1
   6   3  -7   14.29    1.44   1
   6   3  -6   37.33    1.83   1
   6   3  -5   27.88    1.48   1
   6   3  -4  427.66    9.93   1
   6   3  -3   30.80    1.11   1
   6   3  -2  151.29    3.20   1
   6   3  -1  582.26   10.13   1
   6   3   0    1.39    0.50   1
   6   3   1  167.96    2.85   1
   6   3   2  306.95    5.26   1
   6   3   3    2.59    0.39   1
   6   3   4   34.34    1.99   1
   6   3   5   10.82    0.59   1
   6   3   6 1863.65   44.03   1
   6   3   7   17.81    1.27   1
   6   3   8  127.69    4.07   1
   6   3   9   56.70    2.56   1
   6   3  10  372.10   12.35   1
   6   3  11   30.80    2.22   1
   6   3  12  532.22   15.23   1
   6   3  13   81.54    3.79   1
   6   3  14   72.76    4.61   1
   6   4 -13  213.74   15.50   1
   6   4 -12  316.48   18.86   1
   6   4 -11   -1.39    2.29   1
   6   4 -10  527.62   17.46   1
   6   4  -9   10.50    1.62   1
   6   4  -8   65.93    3.09   1
   6   4  -7   76.21    3.14   1
   6   4  -6  121.44    3.75   1
   6   4  -5  207.07    5.76   1
   6   4  -4  601.23   14.71   1
   6   4  -3   34.69    1.65   1
   6   4  -2    2.50    0.70   1
   6   4  -1    4.80    0.61   1
   6   4   0 1606.41   30.46   1
   6   4   1  288.66    5.44   1
   6   4   2  286.29    5.41   1
   6   4   3   84.09    2.02   1
   6   4   4   94.48    2.14   1
   6   4   5    8.58    0.88   1
   6   4   6  449.02    9.32   1
   6   4   7  302.76    7.31   1
   6   4   8 1320.60   34.89   1
   6   4   9    2.69    1.51   1
   6   4  10  108.78    4.38   1
   6   4  11    4.20    1.68   1
   6   4  12   69.06    3.16   1
   6   4  13  493.28   20.43   1
   6   4  14   69.22    4.83   1
   6   5 -12   74.13    6.72   1
   6   5 -11   54.76    5.03   1
   6   5 -10  123.88    4.90   1
   6   5  -9   19.80    2.14   1
   6   5  -8    2.40    1.21   1
   6   5  -7   46.24    2.45   1
   6   5  -6  525.33   15.13   1
   6   5  -5   25.81    1.83   1
   6   5  -4  308.35    8.43   1
   6   5  -3   21.44    1.48   1
   6   5  -2   26.83    1.45   1
   6   5  -1   11.90    0.97   1
   6   5   0 2657.40   56.71   1
   6   5   1  310.46    7.05   1
   6   5   2   56.70    1.66   1
   6   5   3   54.76    1.33   1
   6   5   4   11.02    0.60   1
   6   5   5   36.72    1.21   1
   6   5   6  304.85    5.94   1
   6   5   7  694.85   17.40   1
   6   5   8   34.11    2.10   1
   6   5   9  219.63    7.11   1
   6   5  10  105.88    4.12   1
   6   5  11  213.45    7.01   1
   6   5  12  407.64   15.75   1
   6   5  13  406.02   25.39   1
   6   5  14  121.44    6.83   1
   6   6 -12  376.75   22.52   1
   6   6 -11   93.90    7.75   1
   6   6 -10   73.62    3.95   1
   6   6  -9  717.70   19.29   1
   6   6  -8  421.89   11.09   1
   6   6  -7   23.72    1.56   1
   6   6  -6    8.53    1.11   1
   6   6  -5  175.56    4.51   1
   6   6  -4   13.91    1.12   1
   6   6  -3 1043.29   22.61   1
   6   6  -2 1555.51   37.07   1
   6   6  -1  242.42    6.54   1
   6   6   0   43.03    1.57   1
   6   6   1   95.06    2.73   1
   6   6   2  503.55   10.32   1
   6   6   3  422.71   10.28   1
   6   6   4  362.52    8.38   1
   6   6   5   15.52    0.71   1
   6   6   6    2.40    0.31   1
   6   6   7   50.27    1.84   1
   6   6   8  741.47   19.06   1
   6   6   9   72.25    3.23   1
   6   6  10   29.27    2.27   1
   6   6  11   -2.10    1.51   1
   6   6  12    4.28    1.78   1
   6   6  13    7.08    3.09   1
   6   6  14   76.74    7.53   1
   6   7 -11  380.64   16.39   1
   6   7 -10    2.79    1.80   1
   6   7  -9    9.80    1.88   1
   6   7  -8   66.10    2.93   1
   6   7  -7   21.62    1.58   1
   6   7  -6  109.83    3.35   1
   6   7  -5  578.88   14.92   1
   6   7  -4  201.07    5.39   1
   6   7  -3   89.87    3.22   1
   6   7  -2   12.60    0.99   1
   6   7  -1  156.00    4.75   1
   6   7   0  124.10    4.46   1
   6   7   1  305.90    9.09   1
   6   7   2   43.56    2.11   1
   6   7   3    9.80    1.19   1
   6   7   4   64.80    1.45   1
   6   7   5   44.76    1.34   1
   6   7   6  357.21    7.56   1
   6   7   7  177.42    5.06   1
   6   7   8  427.66   11.99   1
   6   7   9   22.75    1.91   1
   6   7  10   63.52    3.03   1
   6   7  11  212.28    6.99   1
   6   7  12  285.95    9.13   1
   6   7  13  301.37   19.44   1
   6   7  14  474.80   27.89   1
   6   8 -10   30.14    2.74   1
   6   8  -9  148.35    6.09   1
   6   8  -8  348.57    9.34   1
   6   8  -7   41.09    2.44   1
   6   8  -6    0.90    1.80   1
   6   8  -5    2.10    1.51   1
   6   8  -4   16.16    1.53   1
   6   8  -3   50.41    2.56   1
   6   8  -2    4.58    0.90   1
   6   8  -1  484.88   13.21   1
   6   8   0    1.10    0.50   1
   6   8   1   14.59    0.61   1
   6   8   2   17.89    1.69   1
   6   8   3  220.23    5.34   1
   6   8   4   41.34    1.16   1
   6   8   5    0.30    0.51   1
   6   8   6  812.25   23.37   1
   6   8   7    1.90    1.30   1
   6   8   8  192.65    6.66   1
   6   8   9  532.69   16.16   1
   6   8  10  197.68    7.31   1
   6   8  11    3.50    1.98   1
   6   8  12  705.96   44.11   1
   6   8  13   54.76    6.07   1
   6   8  14   23.04    5.18   1
   6   9  -9   19.18    2.98   1
   6   9  -8   88.17    5.07   1
   6   9  -7   28.41    2.56   1
   6   9  -6    0.79    1.39   1
   6   9  -5   21.81    1.96   1
   6   9  -4  622.00   17.46   1
   6   9  -3  103.43    3.86   1
   6   9  -2  204.49    7.44   1
   6   9  -1   50.84    2.57   1
   6   9   0  535.46   17.12   1
   6   9   1  561.69   15.17   1
   6   9   2  105.88    3.91   1
   6   9   3  103.43    3.66   1
   6   9   4   56.25    2.70   1
   6   9   5  159.01    6.30   1
   6   9   6    9.92    1.32   1
   6   9   7  259.85    7.74   1
   6   9   8  290.36    9.54   1
   6   9   9  592.92   15.58   1
   6   9  10   15.21    2.03   1
   6   9  11   22.94    2.20   1
   6   9  12    5.90    3.99   1
   6   9  13   47.20    6.87   1
   6  10  -8  246.18   15.69   1
   6  10  -7  295.15   18.21   1
   6  10  -6  663.58   35.03   1
   6  10  -5    1.59    4.28   1
   6  10  -4  144.96    8.91   1
   6  10  -3  192.10    9.98   1
   6  10  -2   45.83    5.42   1
   6  10  -1    0.71    2.40   1
   6  10   0  715.56   30.49   1
   6  10   1    5.29    2.58   1
   6  10   2 1281.64   52.98   1
   6  10   3    1.59    2.60   1
   6  10   4    1.21    2.00   1
   6  10   5   43.30    3.82   1
   6  10   6   67.24    4.43   1
   6  10   7  117.94    4.56   1
   6  10   8   68.06    3.13   1
   6  10   9   -0.40    1.89   1
   6  10  10    4.41    1.72   1
   6  10  11    5.38    3.90   1
   6  10  12  105.88    8.64   1
   6  10  13  515.29   25.88   1
   6  11  -7   13.18    5.01   1
   6  11  -6    3.80    4.02   1
   6  11  -5   13.03    3.83   1
   6  11  -4   -3.10    3.20   1
   6  11  -3  298.94   16.25   1
   6  11  -2    2.69    2.69   1
   6  11  -1  656.38   29.72   1
   6  11   0  149.33    8.31   1
   6  11   1    3.50    3.59   1
   6  11   2  302.76   12.88   1
   6  11   3   43.43    4.09   1
   6  11   4   55.35    4.46   1
   6  11   5  161.29    9.65   1
   6  11   6  613.55   17.34   1
   6  11   7    2.40    2.20   1
   6  11   8  118.37    5.22   1
   6  11   9   24.90    2.79   1
   6  11  10    4.71    2.21   1
   6  11  11  161.29   12.70   1
   6  11  12  317.55   21.03   1
   6  12  -5  419.02   28.66   1
   6  12  -4   27.56    5.14   1
   6  12  -3  324.00   19.80   1
   6  12  -2   89.49    7.76   1
   6  12  -1   19.71    4.97   1
   6  12   0  126.56    7.43   1
   6  12   1   58.83    5.52   1
   6  12   2   36.84    4.86   1
   6  12   3  182.52   10.27   1
   6  12   4   11.70    3.63   1
   6  12   5   88.36    6.39   1
   6  12   6   90.25    4.56   1
   6  12   7   39.94    3.41   1
   6  12   8   61.47    4.23   1
   6  12   9  162.05    7.38   1
   6  12  10   15.37    2.59   1
   6  13  -3   37.21    6.34   1
   6  13  -2    1.59    4.08   1
   6  13  -1   33.76    6.39   1
   6  13   0    7.29    3.89   1
   6  13   1  103.02    7.92   1
   6  13   2   48.16    5.55   1
   6  13   3   36.24    5.30   1
   6  13   4  148.60   10.24   1
   6  13   5   10.63    2.48   1
   6  13   6    3.31    2.80   1
   6  13   7    3.69    2.61   1
   6  13   8   15.37    3.61   1
   6  13   9   46.65    4.51   1
   6  14   1   15.29    4.93   1
   6  14   2   11.63    4.23   1
   6  14   3    8.58    3.98   1
   6  14   4    1.90    2.70   1
   6  14   5   71.57    4.91   1
   6  14   6    5.38    3.11   1
   7  -9  -7  112.36    7.00   1
   7  -9  -6    1.30    2.80   1
   7  -9  -5  133.40    7.62   1
   7  -9  -4  243.98   11.87   1
   7  -9  -3  174.77   14.28   1
   7  -9  -2   75.34    8.68   1
   7  -9  -1    1.39    4.08   1
   7  -9   0    6.71    4.20   1
   7  -9   1   11.97    5.88   1
   7  -9   2    8.01    4.41   1
   7  -8  -9   15.29    4.61   1
   7  -8  -8   41.47    4.25   1
   7  -8  -7  274.56   13.26   1
   7  -8  -6    4.00    2.92   1
   7  -8  -5   81.18    5.59   1
   7  -8  -4    6.50    2.09   1
   7  -8  -3    0.50    2.31   1
   7  -8  -2   20.70    3.09   1
   7  -8  -1   44.76    5.08   1
   7  -8   0    3.10    3.41   1
   7  -8   1   27.98    4.76   1
   7  -8   2  143.28   10.53   1
   7  -8   3    1.00    3.60   1
   7  -8   4   62.25    6.94   1
   7  -7 -10  237.16   12.01   1
   7  -7  -9  349.69   16.46   1
   7  -7  -8  125.66    6.50   1
   7  -7  -7  288.66   12.91   1
   7  -7  -6   22.28    2.74   1
   7  -7  -5    1.59    2.09   1
   7  -7  -4  178.49    7.21   1
   7  -7  -3  335.62   10.99   1
   7  -7  -2  101.40    5.64   1
   7  -7  -1   61.94    4.25   1
   7  -7   0  341.88   15.53   1
   7  -7   1   -2.59    2.61   1
   7  -7   2    3.88    3.31   1
   7  -7   3    4.58    4.58   1
   7  -7   4   15.92    5.11   1
   7  -7   5   81.36    7.76   1
   7  -6 -11   31.25    4.25   1
   7  -6 -10   95.06    5.07   1
   7  -6  -9  212.87    9.63   1
   7  -6  -8   39.56    3.27   1
   7  -6  -7   72.76    4.26   1
   7  -6  -6   91.20    4.58   1
   7  -6  -5  194.32    7.53   1
   7  -6  -4  306.25   10.15   1
   7  -6  -3  216.97    7.66   1
   7  -6  -2   30.80    2.89   1
   7  -6  -1   29.70    2.40   1
   7  -6   0  159.01    6.30   1
   7  -6   1   18.32    3.51   1
   7  -6   2   73.27    5.14   1
   7  -6   3  126.56    7.88   1
   7  -6   4   66.91    5.56   1
   7  -6   5  141.61    9.52   1
   7  -6   6  352.31   14.64   1
   7  -6   7   24.70    2.78   1
   7  -6   8   86.86    5.78   1
   7  -5 -12  127.92    7.24   1
   7  -5 -11    1.39    2.10   1
   7  -5 -10    3.39    1.99   1
   7  -5  -9  301.72    9.73   1
   7  -5  -8  493.73   16.44   1
   7  -5  -7  176.09    6.64   1
   7  -5  -6  637.06   20.19   1
   7  -5  -5    5.38    1.72   1
   7  -5  -4   37.58    2.45   1
   7  -5  -3  212.87    7.00   1
   7  -5  -2  974.69   26.22   1
   7  -5  -1  176.09    6.37   1
   7  -5   0  670.29   17.61   1
   7  -5   1  209.09    5.49   1
   7  -5   2  382.98   11.35   1
   7  -5   3  127.92    4.07   1
   7  -5   4  117.51    3.90   1
   7  -5   5  256.64    8.01   1
   7  -5   6  417.79   16.35   1
   7  -5   7  108.78    7.72   1
   7  -5   8   23.72    4.77   1
   7  -5   9   -3.31    5.10   1
   7  -4 -12  214.92   10.56   1
   7  -4 -11  645.16   27.94   1
   7  -4 -10   93.12    5.02   1
   7  -4  -9   68.23    3.80   1
   7  -4  -8  390.46   12.65   1
   7  -4  -7   14.59    1.83   1
   7  -4  -6    2.31    1.40   1
   7  -4  -5    4.71    1.30   1
   7  -4  -4  115.13    4.08   1
   7  -4  -3  114.92    4.50   1
   7  -4  -2  289.00    8.50   1
   7  -4  -1  731.16   16.76   1
   7  -4   0  149.82    3.92   1
   7  -4   1  113.21    3.19   1
   7  -4   2   81.00    2.34   1
   7  -4   3  152.77    5.19   1
   7  -4   4  227.41    8.14   1
   7  -4   5   24.70    2.09   1
   7  -4   6    2.10    1.80   1
   7  -4   7  219.04    7.99   1
   7  -4   8   39.82    5.17   1
   7  -4   9   78.32    7.26   1
   7  -4  10   -1.39    3.40   1
   7  -3 -13  473.06   23.49   1
   7  -3 -12  190.16    9.10   1
   7  -3 -11  240.25   10.85   1
   7  -3 -10   58.83    3.84   1
   7  -3  -9  121.66    5.07   1
   7  -3  -8   76.74    3.68   1
   7  -3  -7  398.80   11.98   1
   7  -3  -6  344.84    9.66   1
   7  -3  -5  334.89    7.32   1
   7  -3  -4  727.38   15.10   1
   7  -3  -3  152.52    3.71   1
   7  -3  -2   10.69    1.11   1
   7  -3  -1   93.70    2.52   1
   7  -3   0  154.75    2.99   1
   7  -3   1  554.60    9.89   1
   7  -3   2  411.68    7.30   1
   7  -3   3   61.47    2.35   1
   7  -3   4    0.59    0.49   1
   7  -3   5    6.92    1.53   1
   7  -3   6  528.08   16.55   1
   7  -3   7   93.51    3.87   1
   7  -3   8   29.05    3.77   1
   7  -3   9   28.09    4.56   1
   7  -3  10    2.19    2.90   1
   7  -3  11   65.45    7.44   1
   7  -2 -13  281.57   12.08   1
   7  -2 -12  264.39   11.06   1
   7  -2 -11   40.83    3.45   1
   7  -2 -10  341.88   11.09   1
   7  -2  -9  224.40    7.19   1
   7  -2  -8  864.95   24.12   1
   7  -2  -7 1020.80   23.00   1
   7  -2  -6  150.55    4.17   1
   7  -2  -5   72.08    2.38   1
   7  -2  -4   88.36    2.82   1
   7  -2  -3   56.85    2.11   1
   7  -2  -2  331.24    6.92   1
   7  -2  -1 1029.13   19.25   1
   7  -2   0  135.02    2.56   1
   7  -2   1   82.99    1.82   1
   7  -2   2  139.48    2.60   1
   7  -2   3    0.30    0.51   1
   7  -2   4   30.36    1.21   1
   7  -2   5  626.50   11.51   1
   7  -2   6   43.96    1.72   1
   7  -2   7  778.97   24.00   1
   7  -2   8  187.69    9.04   1
   7  -2   9   13.62    3.03   1
   7  -2  10  622.00   37.41   1
   7  -2  11   -4.80    4.38   1
   7  -2  12  172.13   13.38   1
   7  -1 -13  130.19    7.30   1
   7  -1 -12  389.27   15.78   1
   7  -1 -11  158.00    5.78   1
   7  -1 -10  399.20   11.99   1
   7  -1  -9  303.80    9.41   1
   7  -1  -8    7.18    1.02   1
   7  -1  -7   18.32    1.28   1
   7  -1  -6  128.60    3.40   1
   7  -1  -5   55.65    1.94   1
   7  -1  -4  666.67   13.43   1
   7  -1  -3  352.69    7.51   1
   7  -1  -2  663.58   13.40   1
   7  -1  -1  241.49    3.73   1
   7  -1   0  335.99    5.50   1
   7  -1   1   72.76    1.54   1
   7  -1   2  376.36    6.60   1
   7  -1   3  746.38   12.57   1
   7  -1   4   13.32    0.73   1
   7  -1   5  205.06    4.01   1
   7  -1   6    6.81    0.89   1
   7  -1   7   29.38    1.41   1
   7  -1   8   14.21    1.43   1
   7  -1   9   51.55    4.60   1
   7  -1  10   30.14    3.95   1
   7  -1  11    2.69    2.98   1
   7  -1  12    7.29    3.62   1
   7   0 -13   43.96    5.17   1
   7   0 -12  169.78   11.21   1
   7   0 -11  174.77    9.52   1
   7   0 -10   66.26    5.21   1
   7   0  -9   43.56    4.09   1
   7   0  -8  490.62   15.95   1
   7   0  -7  146.41    4.36   1
   7   0  -6 1767.36   33.63   1
   7   0  -5  430.56    8.72   1
   7   0  -4    3.88    0.59   1
   7   0  -3  228.31    4.53   1
   7   0  -2  280.56    5.03   1
   7   0  -1   12.32    0.63   1
   7   0   0  413.31    6.51   1
   7   0   1  203.35    3.71   1
   7   0   2  170.30    3.13   1
   7   0   3  648.72   12.23   1
   7   0   4   53.44    1.46   1
   7   0   5   59.29    1.54   1
   7   0   6  375.97    6.98   1
   7   0   7   23.04    1.25   1
   7   0   8  254.08    6.69   1
   7   0   9  442.68   12.62   1
   7   0  10    0.90    1.71   1
   7   0  11   39.94    4.93   1
   7   0  12   20.43    3.89   1
   7   0  13   22.09    4.61   1
   7   1 -13   65.29    5.98   1
   7   1 -12  167.70   10.62   1
   7   1 -11  154.50   10.19   1
   7   1 -10   48.72    4.05   1
   7   1  -9  490.18   15.50   1
   7   1  -8  815.10   23.98   1
   7   1  -7  476.11   13.09   1
   7   1  -6  308.70    7.73   1
   7   1  -5   35.16    1.42   1
   7   1  -4   49.56    1.83   1
   7   1  -3  231.95    4.57   1
   7   1  -2  974.06   16.85   1
   7   1  -1  196.00    3.36   1
   7   1   0  112.15    2.12   1
   7   1   1 1092.96   17.19   1
   7   1   2   68.56    1.49   1
   7   1   3   29.16    0.86   1
   7   1   4   93.51    2.13   1
   7   1   5    4.49    0.59   1
   7   1   6  369.41    9.61   1
   7   1   7  902.40   16.82   1
   7   1   8  173.98    4.75   1
   7   1   9  129.05    4.09   1
   7   1  10    3.88    1.30   1
   7   1  11  128.60    4.76   1
   7   1  12   54.46    5.46   1
   7   1  13   42.77    5.36   1
   7   2 -13 1004.26   69.08   1
   7   2 -12  150.80   10.32   1
   7   2 -11 1603.20   56.86   1
   7   2 -10  641.10   29.37   1
   7   2  -9   34.93    2.13   1
   7   2  -8  364.43   11.84   1
   7   2  -7   41.47    1.93   1
   7   2  -6  372.49    8.88   1
   7   2  -5 2519.04   64.24   1
   7   2  -4 1136.36   25.62   1
   7   2  -3  365.57    8.03   1
   7   2  -2  383.77    7.44   1
   7   2  -1  400.80    7.61   1
   7   2   0    1.49    0.49   1
   7   2   1    5.90    0.58   1
   7   2   2  522.12    9.60   1
   7   2   3  286.96    5.08   1
   7   2   4  281.23    5.70   1
   7   2   5  483.56    9.24   1
   7   2   6  341.88    8.14   1
   7   2   7  961.00   22.32   1
   7   2   8   35.76    2.27   1
   7   2   9    2.31    1.09   1
   7   2  10    3.61    1.29   1
   7   2  11   13.47    1.69   1
   7   2  12  232.56    8.84   1
   7   2  13   20.52    4.44   1
   7   3 -13  508.05   29.75   1
   7   3 -12   25.30    3.92   1
   7   3 -11   11.90    3.52   1
   7   3 -10  289.34   13.61   1
   7   3  -9  230.13    8.19   1
   7   3  -8  314.00   10.28   1
   7   3  -7 1198.54   34.62   1
   7   3  -6  813.96   22.82   1
   7   3  -5   32.49    2.05   1
   7   3  -4  379.08    9.35   1
   7   3  -3   81.54    2.53   1
   7   3  -2    5.71    0.72   1
   7   3  -1 1936.88   39.61   1
   7   3   0 1141.09   21.62   1
   7   3   1  229.22    5.15   1
   7   3   2  445.21    8.02   1
   7   3   3  158.51    3.27   1
   7   3   4   63.68    1.76   1
   7   3   5  297.56    6.55   1
   7   3   6    7.67    0.72   1
   7   3   7 1100.91   25.88   1
   7   3   8 1051.70   25.94   1
   7   3   9  149.08    5.37   1
   7   3  10    3.61    1.71   1
   7   3  11    6.40    1.42   1
   7   3  12   21.34    2.31   1
   7   3  13  135.26    5.82   1
   7   3  14    9.49    2.40   1
   7   4 -12  503.55   30.07   1
   7   4 -11  102.21    7.68   1
   7   4 -10  516.20   19.99   1
   7   4  -9  816.82   25.72   1
   7   4  -8   30.36    2.20   1
   7   4  -7   86.49    3.53   1
   7   4  -6  125.66    4.71   1
   7   4  -5   10.18    1.08   1
   7   4  -4   33.76    1.74   1
   7   4  -3 1230.61   29.47   1
   7   4  -2   46.65    2.05   1
   7   4  -1  277.89    6.33   1
   7   4   0   25.40    1.31   1
   7   4   1  271.26    7.25   1
   7   4   2  284.26    7.76   1
   7   4   3  178.49    4.28   1
   7   4   4   54.76    1.48   1
   7   4   5   14.21    1.28   1
   7   4   6  985.33   19.46   1
   7   4   7  325.44    9.74   1
   7   4   8    2.79    1.20   1
   7   4   9   69.89    3.34   1
   7   4  10   20.79    1.92   1
   7   4  11   13.47    2.42   1
   7   4  12    3.39    1.51   1
   7   4  13   91.78    4.41   1
   7   4  14    4.28    3.11   1
   7   5 -12  720.39   44.55   1
   7   5 -11  137.36    9.38   1
   7   5 -10    9.00    4.38   1
   7   5  -9  152.28    5.92   1
   7   5  -8    4.58    1.41   1
   7   5  -7  109.83    4.19   1
   7   5  -6  320.77    9.67   1
   7   5  -5  570.25   14.81   1
   7   5  -4   18.92    1.48   1
   7   5  -3 1166.91   29.38   1
   7   5  -2  329.42    8.71   1
   7   5  -1  114.49    3.42   1
   7   5   0 1069.29   26.81   1
   7   5   1  441.84   11.35   1
   7   5   2  127.92    4.07   1
   7   5   3  490.62   12.40   1
   7   5   4  409.66    8.91   1
   7   5   5   17.14    0.66   1
   7   5   6   67.73    1.81   1
   7   5   7    0.40    0.89   1
   7   5   8   49.00    2.66   1
   7   5   9  500.42   14.32   1
   7   5  10  301.02   10.76   1
   7   5  11   17.98    2.29   1
   7   5  12    9.18    2.00   1
   7   5  13   33.87    4.42   1
   7   5  14  165.12    9.25   1
   7   6 -11   95.65    7.63   1
   7   6 -10   57.76    5.32   1
   7   6  -9  243.67    9.68   1
   7   6  -8  773.95   22.26   1
   7   6  -7  562.64   17.08   1
   7   6  -6    6.71    1.71   1
   7   6  -5  839.26   23.18   1
   7   6  -4    2.99    1.80   1
   7   6  -3    2.31    1.00   1
   7   6  -2   59.44    2.47   1
   7   6  -1 1063.41   26.09   1
   7   6   0  188.51    5.49   1
   7   6   1 1513.99   31.13   1
   7   6   2   53.44    2.19   1
   7   6   3   15.21    1.17   1
   7   6   4  329.79    9.44   1
   7   6   5    0.59    0.40   1
   7   6   6  389.27    9.86   1
   7   6   7  964.72   34.79   1
   7   6   8   18.23    1.96   1
   7   6   9  181.98    6.74   1
   7   6  10  171.35    6.28   1
   7   6  11  160.28    6.58   1
   7   6  12    3.50    2.09   1
   7   6  13   10.82    3.82   1
   7   6  14    4.20    3.89   1
   7   7 -11  517.11   30.47   1
   7   7 -10  679.64   31.28   1
   7   7  -9  478.73   19.69   1
   7   7  -8  299.29   10.38   1
   7   7  -7   64.48    3.53   1
   7   7  -6    0.20    1.41   1
   7   7  -5  395.21   11.93   1
   7   7  -4  651.78   17.87   1
   7   7  -3  674.96   17.67   1
   7   7  -2 1106.89   27.28   1
   7   7  -1   19.01    1.74   1
   7   7   0  226.20    6.62   1
   7   7   1  836.94   19.09   1
   7   7   2    4.08    1.01   1
   7   7   3  229.83    6.37   1
   7   7   4  579.36   16.37   1
   7   7   5  206.21    5.46   1
   7   7   6   70.06    2.68   1
   7   7   7   90.06    4.93   1
   7   7   8   12.67    1.57   1
   7   7   9   66.59    3.59   1
   7   7  10   44.76    2.94   1
   7   7  11  134.79    5.80   1
   7   7  12    0.79    1.69   1
   7   7  13    0.79    3.49   1
   7   8 -10  211.12   13.66   1
   7   8  -9   16.08    2.89   1
   7   8  -8   54.17    3.53   1
   7   8  -7  949.26   29.58   1
   7   8  -6  160.78    6.09   1
   7   8  -5  491.51   14.19   1
   7   8  -4  633.03   15.10   1
   7   8  -3   39.94    2.28   1
   7   8  -2  113.00    4.25   1
   7   8  -1 1264.51   34.14   1
   7   8   0  141.13    3.80   1
   7   8   1  842.74   20.90   1
   7   8   2  568.82   16.22   1
   7   8   3   45.16    2.15   1
   7   8   4  133.86    4.17   1
   7   8   5   37.82    1.97   1
   7   8   6    3.50    0.90   1
   7   8   7   37.33    2.93   1
   7   8   8  364.05   11.07   1
   7   8   9  189.61    6.61   1
   7   8  10    8.82    1.78   1
   7   8  11  136.42    6.31   1
   7   8  12   71.91    6.78   1
   7   8  13  104.86    8.60   1
   7   9  -9  495.51   20.92   1
   7   9  -8  125.44    6.50   1
   7   9  -7  126.79    6.31   1
   7   9  -6  287.64   10.18   1
   7   9  -5   71.40    3.72   1
   7   9  -4  186.05    6.55   1
   7   9  -3  165.89    9.79   1
   7   9  -2  207.36    9.50   1
   7   9  -1    5.20    2.28   1
   7   9   0  171.35    7.85   1
   7   9   1  351.94   16.51   1
   7   9   2  282.24   13.10   1
   7   9   3   14.90    2.32   1
   7   9   4  141.85    4.76   1
   7   9   5  130.19    4.79   1
   7   9   6  364.81   15.66   1
   7   9   7   21.72    2.61   1
   7   9   8    9.42    2.09   1
   7   9   9    4.28    2.19   1
   7   9  10   71.06    4.05   1
   7   9  11    8.53    2.28   1
   7   9  12   -1.59    5.67   1
   7   9  13   55.50    8.34   1
   7  10  -8  293.44   14.05   1
   7  10  -7    1.30    2.51   1
   7  10  -6  266.67   11.43   1
   7  10  -5    7.90    3.48   1
   7  10  -4  657.41   24.61   1
   7  10  -3  842.16   35.98   1
   7  10  -2  129.28    7.50   1
   7  10  -1   31.36    3.70   1
   7  10   0  791.86   34.89   1
   7  10   1  132.94    7.61   1
   7  10   2  536.85   24.56   1
   7  10   3  123.65    6.89   1
   7  10   4  382.98   17.61   1
   7  10   5  253.13   11.14   1
   7  10   6  167.44    8.80   1
   7  10   7   26.21    2.25   1
   7  10   8   32.38    2.62   1
   7  10   9  174.50    6.87   1
   7  10  10   32.15    2.84   1
   7  10  11   58.52    4.13   1
   7  10  12   47.89    7.47   1
   7  11  -6  201.36   16.18   1
   7  11  -5  408.44   23.44   1
   7  11  -4   50.55    5.26   1
   7  11  -3   14.82    3.93   1
   7  11  -2  165.89   10.56   1
   7  11  -1    3.31    4.11   1
   7  11   0  256.64   14.10   1
   7  11   1   99.60    6.79   1
   7  11   2  227.41   11.16   1
   7  11   3   47.06    4.80   1
   7  11   4  148.35    7.80   1
   7  11   5   17.72    3.62   1
   7  11   6   33.18    3.34   1
   7  11   7  314.00   10.99   1
   7  11   8  447.32   14.38   1
   7  11   9   33.99    3.15   1
   7  11  10  171.09    8.63   1
   7  11  11    4.20    4.18   1
   7  12  -5   45.83    6.50   1
   7  12  -4   40.07    5.44   1
   7  12  -3  103.43    8.14   1
   7  12  -2  519.38   24.61   1
   7  12  -1  225.60   13.52   1
   7  12   0   96.63    7.47   1
   7  12   1   14.90    4.40   1
   7  12   2  196.56   10.37   1
   7  12   3    5.90    3.69   1
   7  12   4   64.64    5.31   1
   7  12   5  281.57   16.78   1
   7  12   6  138.53    6.83   1
   7  12   7  100.60    5.62   1
   7  12   8   73.96    4.47   1
   7  12   9    3.88    2.68   1
   7  12  10    5.20    2.78   1
   7  13  -2   43.43    5.80   1
   7  13  -1   80.64    7.72   1
   7  13   0    2.69    5.28   1
   7  13   1  263.09   16.54   1
   7  13   2  217.86   14.17   1
   7  13   3  267.00   18.30   1
   7  13   4   10.30    3.60   1
   7  13   5   78.85    7.10   1
   7  13   6   -1.69    2.29   1
   7  13   7   70.56    5.54   1
   7  13   8    0.00    1.00   1
   7  14   2    1.90    3.89   1
   7  14   3   68.06    7.26   1
   7  14   4   68.23    8.76   1
   8  -8  -6   34.22    3.98   1
   8  -8  -5   52.27    4.63   1
   8  -8  -4  720.92   34.37   1
   8  -8  -3  349.32   15.70   1
   8  -8  -2    5.02    2.69   1
   8  -8  -1   86.68    8.94   1
   8  -8   0   17.39    4.67   1
   8  -8   1   94.28    9.32   1
   8  -8   2  112.15    9.95   1
   8  -7  -8  107.54    6.22   1
   8  -7  -7  419.02   16.38   1
   8  -7  -6  334.52   13.90   1
   8  -7  -5   47.75    4.56   1
   8  -7  -4   47.33    3.99   1
   8  -7  -3  122.32    6.64   1
   8  -7  -2   25.10    3.21   1
   8  -7  -1   56.85    4.67   1
   8  -7   0  476.99   28.39   1
   8  -7   1  330.15   18.90   1
   8  -7   2  195.44   15.10   1
   8  -7   3  207.36   16.13   1
   8  -7   4   -2.59    3.80   1
   8  -6 -10  489.74   23.46   1
   8  -6  -9  734.95   32.53   1
   8  -6  -8  298.25   12.43   1
   8  -6  -7   22.28    3.12   1
   8  -6  -6   -0.59    2.09   1
   8  -6  -5  153.26    6.93   1
   8  -6  -4   79.57    4.64   1
   8  -6  -3  257.92    9.96   1
   8  -6  -2  723.61   20.98   1
   8  -6  -1    2.19    1.89   1
   8  -6   0  215.50    9.40   1
   8  -6   1   58.68    4.14   1
   8  -6   2   83.36    6.94   1
   8  -6   3  228.31   14.20   1
   8  -6   4  175.30   13.77   1
   8  -6   5    2.10    5.19   1
   8  -6   6  588.55   48.03   1
   8  -5 -11   77.79    5.47   1
   8  -5 -10   28.41    3.62   1
   8  -5  -9    8.12    2.68   1
   8  -5  -8  127.69    6.78   1
   8  -5  -7  186.32    7.10   1
   8  -5  -6  388.48   13.01   1
   8  -5  -5  416.57   14.70   1
   8  -5  -4  116.64    4.97   1
   8  -5  -3   59.14    3.54   1
   8  -5  -2  348.20   11.94   1
   8  -5  -1    6.10    2.22   1
   8  -5   0  117.51    5.20   1
   8  -5   1  932.69   30.54   1
   8  -5   2  892.81   28.09   1
   8  -5   3  362.14   15.22   1
   8  -5   4  673.92   32.19   1
   8  -5   5    3.80    3.12   1
   8  -5   6  153.76   10.91   1
   8  -5   7  105.88    9.67   1
   8  -4 -11    3.10    2.29   1
   8  -4 -10   77.26    4.75   1
   8  -4  -9  256.64   10.57   1
   8  -4  -8  550.37   19.71   1
   8  -4  -7  489.74   14.61   1
   8  -4  -6    5.62    1.90   1
   8  -4  -5   18.49    2.32   1
   8  -4  -4   67.24    3.44   1
   8  -4  -3  263.41    8.11   1
   8  -4  -2  119.03    4.80   1
   8  -4  -1  317.55   10.34   1
   8  -4   0    9.92    2.02   1
   8  -4   1  459.67   15.01   1
   8  -4   2   14.90    2.16   1
   8  -4   3    8.41    1.51   1
   8  -4   4   83.91    4.21   1
   8  -4   5    1.99    1.61   1
   8  -4   6  172.66    8.15   1
   8  -4   7  149.57    8.07   1
   8  -4   8  255.68   19.83   1
   8  -4   9    6.92    3.63   1
   8  -3 -12  209.09   11.28   1
   8  -3 -11  410.06   18.63   1
   8  -3 -10  582.74   24.14   1
   8  -3  -9  505.80   15.74   1
   8  -3  -8  412.50   15.03   1
   8  -3  -7  446.90   14.38   1
   8  -3  -6  202.78    6.55   1
   8  -3  -5  502.66   11.21   1
   8  -3  -4  177.96    4.80   1
   8  -3  -3  242.11    5.91   1
   8  -3  -2  782.32   16.22   1
   8  -3  -1  815.10   16.56   1
   8  -3   0   53.73    2.35   1
   8  -3   1   19.01    1.22   1
   8  -3   2  591.95   12.65   1
   8  -3   3  151.29    4.67   1
   8  -3   4  599.76   20.57   1
   8  -3   5  516.65   15.91   1
   8  -3   6   12.39    2.32   1
   8  -3   7    2.79    2.20   1
   8  -3   8  205.06   13.17   1
   8  -3   9   12.32    3.23   1
   8  -3  10    7.40    4.41   1
   8  -2 -12  133.86    7.40   1
   8  -2 -11   74.82    4.67   1
   8  -2 -10   55.65    3.43   1
   8  -2  -9  374.42   12.77   1
   8  -2  -8  132.71    5.30   1
   8  -2  -7  754.60   19.78   1
   8  -2  -6 1263.09   27.01   1
   8  -2  -5  190.72    4.97   1
   8  -2  -4  766.74   16.06   1
   8  -2  -3  799.19   16.96   1
   8  -2  -2   13.99    1.27   1
   8  -2  -1  437.65    9.20   1
   8  -2   0  902.40   15.02   1
   8  -2   1  433.06    7.91   1
   8  -2   2  935.14   18.35   1
   8  -2   3  586.61   11.63   1
   8  -2   4   23.43    1.16   1
   8  -2   5  220.23    5.94   1
   8  -2   6   16.73    1.39   1
   8  -2   7  171.61    6.81   1
   8  -2   8  120.12    5.70   1
   8  -2   9  224.70   15.59   1
   8  -2  10  110.04    8.60   1
   8  -2  11   15.60    4.50   1
   8  -1 -12   47.61    3.31   1
   8  -1 -11  111.30    6.12   1
   8  -1 -10   32.60    2.63   1
   8  -1  -9 1273.78   39.26   1
   8  -1  -8  650.25   18.36   1
   8  -1  -7  260.18    6.45   1
   8  -1  -6  248.06    5.99   1
   8  -1  -5  170.82    4.71   1
   8  -1  -4   76.91    2.63   1
   8  -1  -3  361.38    8.36   1
   8  -1  -2 1109.56   23.98   1
   8  -1  -1  834.63   13.87   1
   8  -1   0  747.48   12.03   1
   8  -1   1   12.53    0.78   1
   8  -1   2    5.81    0.58   1
   8  -1   3  150.80    3.19   1
   8  -1   4  270.60    5.59   1
   8  -1   5   51.84    1.87   1
   8  -1   6  410.06   10.12   1
   8  -1   7  274.23    6.96   1
   8  -1   8   84.27    4.04   1
   8  -1   9  167.96   10.11   1
   8  -1  10  109.20    8.15   1
   8  -1  11   16.97    4.53   1
   8   0 -12  204.78    9.44   1
   8   0 -11  176.89    9.04   1
   8   0 -10   99.60    4.99   1
   8   0  -9   55.06    2.97   1
   8   0  -8   46.38    2.04   1
   8   0  -7  614.54   15.87   1
   8   0  -6  575.52   13.43   1
   8   0  -5  756.80   15.96   1
   8   0  -4  200.22    4.24   1
   8   0  -3  217.86    4.72   1
   8   0  -2  646.68   10.68   1
   8   0  -1  235.32    4.60   1
   8   0   0   32.26    1.14   1
   8   0   1  851.47   16.34   1
   8   0   2  374.42    7.35   1
   8   0   3  396.41    7.96   1
   8   0   4 1348.36   27.17   1
   8   0   5  211.41    4.65   1
   8   0   6   21.16    1.29   1
   8   0   7  205.64    5.45   1
   8   0   8   40.70    2.17   1
   8   0   9   74.65    4.15   1
   8   0  10  440.16   13.85   1
   8   0  11   21.81    5.23   1
   8   0  12   10.50    5.18   1
   8   1 -12    6.30    3.31   1
   8   1 -11  146.41   10.41   1
   8   1 -10    8.29    3.51   1
   8   1  -9   11.90    3.31   1
   8   1  -8  413.72   12.61   1
   8   1  -7  650.25   17.34   1
   8   1  -6   36.36    1.69   1
   8   1  -5  282.91    7.74   1
   8   1  -4   41.34    1.54   1
   8   1  -3  179.56    3.75   1
   8   1  -2  102.01    2.22   1
   8   1  -1  545.22    9.81   1
   8   1   0  398.00    7.18   1
   8   1   1  303.46    5.57   1
   8   1   2  179.83    3.75   1
   8   1   3   37.33    1.34   1
   8   1   4  229.22    5.45   1
   8   1   5  143.52    4.07   1
   8   1   6    2.31    0.79   1
   8   1   7  148.35    3.65   1
   8   1   8  218.74    6.21   1
   8   1   9  259.85    7.09   1
   8   1  10  206.21    8.33   1
   8   1  11  178.76    8.29   1
   8   1  12    5.02    3.09   1
   8   2 -12    5.71    3.68   1
   8   2 -11    7.62    2.93   1
   8   2 -10  799.19   42.97   1
   8   2  -9  692.74   30.53   1
   8   2  -8  899.40   31.19   1
   8   2  -7  739.84   22.85   1
   8   2  -6 1653.24   47.98   1
   8   2  -5   54.02    2.21   1
   8   2  -4 2141.84   49.98   1
   8   2  -3  126.79    3.15   1
   8   2  -2  734.95   15.72   1
   8   2  -1 2263.86   40.92   1
   8   2   0  707.56   13.30   1
   8   2   1  242.74    4.99   1
   8   2   2  306.60    6.30   1
   8   2   3   58.06    1.68   1
   8   2   4  302.76    6.26   1
   8   2   5  802.59   18.13   1
   8   2   6  206.50    4.89   1
   8   2   7   87.42    2.99   1
   8   2   8   72.42    3.57   1
   8   2   9   28.73    2.04   1
   8   2  10    9.67    1.49   1
   8   2  11  175.03    6.61   1
   8   2  12   39.06    3.62   1
   8   2  13   98.80    8.35   1
   8   3 -12  485.76   27.77   1
   8   3 -11  508.05   27.50   1
   8   3 -10  470.02   22.55   1
   8   3  -9  116.42    7.12   1
   8   3  -8   29.81    2.07   1
   8   3  -7  564.06   16.62   1
   8   3  -6 1872.29   54.52   1
   8   3  -5  582.74   15.93   1
   8   3  -4  566.44   15.23   1
   8   3  -3  384.16    9.02   1
   8   3  -2  329.79    7.26   1
   8   3  -1  749.12   16.42   1
   8   3   0  929.03   19.51   1
   8   3   1   15.92    0.88   1
   8   3   2  598.29   13.21   1
   8   3   3 1681.00   33.62   1
   8   3   4  392.44    8.32   1
   8   3   5  779.53   16.19   1
   8   3   6  107.74    3.11   1
   8   3   7    1.59    0.81   1
   8   3   8  852.06   24.52   1
   8   3   9  951.72   24.06   1
   8   3  10   31.14    2.46   1
   8   3  11  431.81   13.71   1
   8   3  12  148.35    6.09   1
   8   3  13   40.70    3.96   1
   8   4 -12   -0.40    3.78   1
   8   4 -11    3.50    2.99   1
   8   4 -10   -2.19    2.40   1
   8   4  -9  247.43    7.86   1
   8   4  -8  863.77   27.63   1
   8   4  -7  193.77    6.40   1
   8   4  -6 1447.80   44.14   1
   8   4  -5  296.18    8.95   1
   8   4  -4    3.39    1.10   1
   8   4  -3  225.00    6.60   1
   8   4  -2  263.74    7.15   1
   8   4  -1   52.27    2.17   1
   8   4   0 4694.99  126.08   1
   8   4   1  193.49    5.56   1
   8   4   2  432.22   12.06   1
   8   4   3  661.00   13.37   1
   8   4   4   22.47    0.85   1
   8   4   5   95.26    2.34   1
   8   4   6 1346.16   27.88   1
   8   4   7    8.53    1.99   1
   8   4   8    3.39    1.29   1
   8   4   9  296.18   10.33   1
   8   4  10  126.11    5.61   1
   8   4  11   85.19    4.61   1
   8   4  12   56.10    3.15   1
   8   4  13   57.15    3.33   1
   8   5 -11  180.36   12.62   1
   8   5 -10  123.21    9.55   1
   8   5  -9   94.48    4.47   1
   8   5  -8  284.26    9.78   1
   8   5  -7    4.49    1.48   1
   8   5  -6  515.74   15.44   1
   8   5  -5  424.36   13.60   1
   8   5  -4  129.05    4.54   1
   8   5  -3  360.62    9.87   1
   8   5  -2  792.99   21.96   1
   8   5  -1    2.19    1.01   1
   8   5   0 1030.41   27.61   1
   8   5   1  114.49    3.64   1
   8   5   2   10.50    1.10   1
   8   5   3    1.80    0.91   1
   8   5   4  472.63    9.13   1
   8   5   5  606.14   14.77   1
   8   5   6   15.60    0.79   1
   8   5   7  464.83   19.40   1
   8   5   8   11.29    1.81   1
   8   5   9  356.08   10.94   1
   8   5  10  222.90    8.06   1
   8   5  11   14.29    2.19   1
   8   5  12   22.37    2.93   1
   8   5  13  372.49   13.90   1
   8   6 -11   39.44    5.02   1
   8   6 -10    7.62    3.70   1
   8   6  -9   34.93    3.07   1
   8   6  -8  314.00    9.57   1
   8   6  -7   67.40    3.45   1
   8   6  -6  175.03    5.56   1
   8   6  -5  825.99   24.72   1
   8   6  -4  142.09    5.01   1
   8   6  -3    8.29    1.38   1
   8   6  -2   75.52    3.30   1
   8   6  -1   24.60    1.79   1
   8   6   0  142.56    4.54   1
   8   6   1 1011.24   26.71   1
   8   6   2  174.77    5.02   1
   8   6   3  636.05   19.67   1
   8   6   4  748.02   21.33   1
   8   6   5   20.61    1.18   1
   8   6   6   51.55    1.87   1
   8   6   7   66.42    4.24   1
   8   6   8  366.72   11.49   1
   8   6   9   13.99    2.02   1
   8   6  10  664.61   22.69   1
   8   6  11  355.70   12.45   1
   8   6  12    5.38    2.00   1
   8   6  13   58.37    6.88   1
   8   7 -10  464.40   27.58   1
   8   7  -9  175.56    8.22   1
   8   7  -8  139.95    6.62   1
   8   7  -7 1375.67   37.09   1
   8   7  -6  281.23    8.39   1
   8   7  -5  933.30   27.49   1
   8   7  -4  373.26   10.43   1
   8   7  -3    2.99    1.38   1
   8   7  -2  183.87    5.70   1
   8   7  -1 2297.28   59.43   1
   8   7   0  330.15    9.09   1
   8   7   1 1228.50   28.74   1
   8   7   2  387.70   11.42   1
   8   7   3   51.84    2.45   1
   8   7   4   44.76    2.01   1
   8   7   5  729.00   25.38   1
   8   7   6  182.79    8.11   1
   8   7   7  159.52    7.58   1
   8   7   8  338.56    9.94   1
   8   7   9   23.04    2.78   1
   8   7  10  127.01    5.86   1
   8   7  11   75.52    4.17   1
   8   7  12    2.79    2.30   1
   8   7  13  124.99   11.18   1
   8   8  -9  330.88   14.55   1
   8   8  -8    2.89    2.11   1
   8   8  -7  270.93    9.55   1
   8   8  -6  121.22    5.28   1
   8   8  -5  344.84   10.40   1
   8   8  -4  745.29   19.66   1
   8   8  -3 1600.80   44.01   1
   8   8  -2    2.69    1.41   1
   8   8  -1  906.61   23.49   1
   8   8   0   69.06    3.16   1
   8   8   1  689.59   17.86   1
   8   8   2  110.88    4.00   1
   8   8   3 1081.75   31.57   1
   8   8   4  252.17    8.89   1
   8   8   5  448.59   15.25   1
   8   8   6  431.39   17.45   1
   8   8   7  139.71    7.09   1
   8   8   8   87.80    4.12   1
   8   8   9  187.69    7.12   1
   8   8  10  236.85    7.70   1
   8   8  11  482.68   21.09   1
   8   8  12  408.44   18.19   1
   8   9  -8   69.22    5.16   1
   8   9  -7  368.26   14.97   1
   8   9  -6 1230.61   42.10   1
   8   9  -5  560.74   17.05   1
   8   9  -4   98.21    4.16   1
   8   9  -3   91.97    3.84   1
   8   9  -2   17.14    2.07   1
   8   9  -1  163.07    5.87   1
   8   9   0   90.25    3.61   1
   8   9   1 1181.30   31.62   1
   8   9   2  334.89   10.25   1
   8   9   3  562.16   16.60   1
   8   9   4   31.92    2.15   1
   8   9   5   49.00    2.66   1
   8   9   6   80.28    5.38   1
   8   9   7  176.09   10.09   1
   8   9   8    1.21    2.00   1
   8   9   9  489.29   15.48   1
   8   9  10   35.40    3.45   1
   8   9  11    0.40    1.89   1
   8   9  12  184.42   14.12   1
   8  10  -7   19.89    3.48   1
   8  10  -6    2.79    2.71   1
   8  10  -5  116.21    6.47   1
   8  10  -4  108.37    5.20   1
   8  10  -3  251.86    8.89   1
   8  10  -2  202.21    7.11   1
   8  10  -1  225.30    7.51   1
   8  10   0  426.84   13.22   1
   8  10   1 1143.12   35.16   1
   8  10   2    0.00    1.00   1
   8  10   3    7.29    1.51   1
   8  10   4  113.85    4.91   1
   8  10   5   85.93    5.93   1
   8  10   6  368.26   14.20   1
   8  10   7  307.65   15.44   1
   8  10   8   37.95    2.96   1
   8  10   9   88.74    5.28   1
   8  10  10  144.72    6.74   1
   8  10  11    1.10    1.99   1
   8  11  -6   25.20    3.82   1
   8  11  -5 1169.64   43.09   1
   8  11  -4  471.32   19.54   1
   8  11  -3   37.82    3.44   1
   8  11  -2  241.80    8.71   1
   8  11  -1    7.18    3.11   1
   8  11   0  136.42    7.48   1
   8  11   1    8.29    3.11   1
   8  11   2  602.21   20.61   1
   8  11   3  156.00    6.24   1
   8  11   4  816.82   29.72   1
   8  11   5  105.47    6.78   1
   8  11   6   35.28    3.56   1
   8  11   7    3.50    2.58   1
   8  11   8   75.69    4.52   1
   8  11   9    1.21    2.62   1
   8  11  10  325.44   15.88   1
   8  12  -4   87.05    5.60   1
   8  12  -3    5.38    5.10   1
   8  12  -2   49.00    5.74   1
   8  12  -1  154.50   10.19   1
   8  12   0   93.12    7.33   1
   8  12   1  370.56   22.71   1
   8  12   2 1164.17   67.56   1
   8  12   3   -3.39    2.61   1
   8  12   4   11.09    3.40   1
   8  12   5    2.99    3.98   1
   8  12   6   51.55    5.31   1
   8  12   7  446.90   19.03   1
   8  12   8  623.00   27.96   1
   8  12   9   46.38    4.09   1
   8  13  -1  384.55   25.49   1
[truncated: 49,592 more chars]
