# Supplementary material for: Tetra­kis[μ2-5-nitro-2-(phenyl­sulfan­yl)benzoato-κ2 O:O′]bis­[(aceto­nitrile-κN)copper(II)]
Source: IUCrdata. 2020 Jun 23;5(Pt 6):x200801. doi: 10.1107/S2414314620008019 (PMC9462229; doi:10.1107/S2414314620008019)
Supplement: Supplementary file 2 [file x-05-x200801-Isup2.hkl]

data_I                                                                          
_shelx_title ' k10167'                                                          
_shelx_refln_list_code          4                                               
_shelx_F_calc_maximum      132.70                                               
_exptl_crystal_F_000       666.00                                               
_reflns_d_resolution_high  0.7697                                               
                                                                                
loop_                                                                           
 _space_group_symop_operation_xyz                                               
 'x, y, z'                                                                      
 '-x, -y, -z'                                                                   
                                                                                
_cell_length_a    10.7377                                                       
_cell_length_b    11.0957                                                       
_cell_length_c    12.4857                                                       
_cell_angle_alpha  77.995                                                       
_cell_angle_beta   88.136                                                       
_cell_angle_gamma  72.371                                                       
                                                                                
_shelx_F_squared_multiplier     1.000                                           
                                                                                
loop_                                                                           
 _refln_index_h                                                                 
 _refln_index_k                                                                 
 _refln_index_l                                                                 
 _refln_F_squared_calc                                                          
 _refln_F_squared_meas                                                          
 _refln_F_squared_sigma                                                         
 _refln_observed_status                                                         
   2   0   0         63.86         63.18         0.88 o                         
   3   0   0        121.89        129.43         1.81 o                         
   4   0   0       6934.42       6761.88        84.44 o                         
   5   0   0       2126.35       1978.93        21.74 o                         
   6   0   0        833.17        803.80        13.04 o                         
   7   0   0        854.43        847.36        12.97 o                         
   8   0   0         54.72         67.21         1.92 o                         
   9   0   0         13.91         14.41         1.27 o                         
  10   0   0        152.10        149.36         4.96 o                         
  11   0   0        898.72        911.08        18.95 o                         
  12   0   0        273.04        289.52         8.83 o                         
  13   0   0          2.52         -1.44         4.46 o                         
 -12   1   0          5.06          6.32         3.03 o                         
 -11   1   0        305.97        324.86        12.24 o                         
 -10   1   0          8.08          9.31         2.27 o                         
  -9   1   0        803.57        812.68        13.79 o                         
  -8   1   0       1557.65       1545.92        20.31 o                         
  -7   1   0        650.71        695.14         8.94 o                         
  -6   1   0       1429.78       1566.00        17.71 o                         
  -5   1   0        637.52        597.44        13.05 o                         
  -4   1   0       5192.73       4903.16       148.32 o                         
  -3   1   0       1367.72       1312.60        31.34 o                         
  -2   1   0       3783.27       3702.52        66.62 o                         
  -1   1   0       4821.75       4689.02        59.14 o                         
   0   1   0       2225.88       2225.78        27.81 o                         
   1   1   0       6419.52       6177.82       113.60 o                         
   2   1   0        122.03        128.25         1.38 o                         
   3   1   0        412.26        357.45         4.18 o                         
   4   1   0       4778.66       4872.15        56.33 o                         
   5   1   0       2282.15       2302.55        26.25 o                         
   6   1   0         24.80         24.64         2.31 o                         
   7   1   0        250.43        230.07         3.46 o                         
   8   1   0        833.01        825.51        11.30 o                         
   9   1   0        119.11        111.39         3.33 o                         
  10   1   0         50.34         53.56         2.49 o                         
  11   1   0         19.24         28.76        10.76 o                         
  12   1   0        279.81        282.73        11.49 o                         
  13   1   0         74.84         62.11         4.83 o                         
 -12   2   0       1447.51       1469.95        42.40 o                         
 -11   2   0        407.54        410.01        10.03 o                         
 -10   2   0        441.18        432.76        10.07 o                         
  -9   2   0        261.10        263.23         6.05 o                         
  -8   2   0       1870.99       1874.27        25.36 o                         
  -7   2   0        291.81        277.77         4.35 o                         
  -6   2   0        801.21        868.37        11.57 o                         
  -5   2   0        784.90        701.19         8.43 o                         
  -4   2   0        764.15        747.25        22.08 o                         
  -3   2   0        111.95         95.73         1.39 o                         
  -2   2   0         38.23         47.46         0.70 o                         
  -1   2   0       1969.00       2112.44        22.46 o                         
   0   2   0       8689.08       8342.67       135.80 o                         
   1   2   0        955.82        924.35         9.91 o                         
   2   2   0        596.28        605.84         6.97 o                         
   3   2   0       3220.05       3173.37        47.82 o                         
   4   2   0       4695.41       4810.17        74.99 o                         
   5   2   0       3736.98       3889.19        92.64 o                         
   6   2   0        206.14        245.65         3.19 o                         
   7   2   0          2.17          3.38         0.78 o                         
   8   2   0       1445.55       1453.36        21.87 o                         
   9   2   0        101.04         96.62         2.56 o                         
  10   2   0          5.95          7.75         1.54 o                         
  11   2   0        322.94        349.16        11.61 o                         
  12   2   0         94.12         99.53        12.41 o                         
  13   2   0        491.46        486.94        16.23 o                         
 -12   3   0         17.08         16.28         4.60 o                         
 -11   3   0        788.23        819.67        31.33 o                         
 -10   3   0         22.13         24.72         2.94 o                         
  -9   3   0        800.90        775.11        15.80 o                         
  -8   3   0        115.11        112.53         3.35 o                         
  -7   3   0        308.38        322.59         5.17 o                         
  -6   3   0       1130.73       1156.54        15.24 o                         
  -5   3   0       1759.71       1751.44        22.15 o                         
  -4   3   0       3485.53       3512.51        86.43 o                         
  -3   3   0        419.15        476.26        14.14 o                         
  -2   3   0         40.65         26.58         0.63 o                         
  -1   3   0       6111.31       6598.15       135.52 o                         
   0   3   0       1111.70       1028.32        17.54 o                         
   1   3   0       1211.17       1134.68        12.34 o                         
   2   3   0        245.54        245.19         2.87 o                         
   3   3   0         90.73         64.90         0.98 o                         
   4   3   0        262.79        278.67         7.92 o                         
   5   3   0       4952.53       5180.21        93.16 o                         
   6   3   0          0.10          1.36         1.23 o                         
   7   3   0       2311.64       2322.83        47.15 o                         
   8   3   0       1945.93       1890.66        46.81 o                         
   9   3   0       2039.86       2126.63        33.81 o                         
  10   3   0        423.58        419.43         8.36 o                         
  11   3   0        602.66        622.98        13.86 o                         
  12   3   0       2844.98       2927.82        75.90 o                         
  13   3   0        484.72        508.19        15.61 o                         
 -11   4   0          0.41          3.08         4.35 o                         
 -10   4   0         24.95         29.21         4.03 o                         
  -9   4   0         75.23         73.74         7.02 o                         
  -8   4   0         22.41         18.29         2.89 o                         
  -7   4   0        299.81        312.29         5.93 o                         
  -6   4   0        142.13        149.30         3.49 o                         
  -5   4   0         13.05         15.86         3.49 o                         
  -4   4   0       1889.62       1826.76        41.37 o                         
  -3   4   0       2729.84       2737.34        52.79 o                         
  -2   4   0        662.18        657.25        11.44 o                         
  -1   4   0          5.33          3.30         0.62 o                         
   0   4   0        729.78        675.08        10.84 o                         
   1   4   0       2809.31       2668.24        29.64 o                         
   2   4   0        159.40        160.13         2.19 o                         
   3   4   0       1264.02       1094.06        25.72 o                         
   4   4   0       6490.52       6468.65       200.13 o                         
   5   4   0        692.19        677.45        16.43 o                         
   6   4   0       3098.19       3287.94        55.21 o                         
   7   4   0         66.96         54.67         1.57 o                         
   8   4   0       9893.55       9616.08       178.50 o                         
   9   4   0       1219.94       1194.64        22.80 o                         
  10   4   0        100.41        109.96         4.68 o                         
  11   4   0         63.92         66.20         3.33 o                         
  12   4   0         69.32         64.85         5.61 o                         
  13   4   0        117.23        122.31         8.45 o                         
 -10   5   0          7.68          9.18         3.76 o                         
  -9   5   0         96.64         91.87         5.53 o                         
  -8   5   0        248.91        249.54         7.38 o                         
  -7   5   0       1427.81       1422.07        36.43 o                         
  -6   5   0        315.08        323.45         6.66 o                         
  -5   5   0       4654.44       4740.84        66.31 o                         
  -4   5   0        305.29        295.04         7.70 o                         
  -3   5   0       2122.55       2119.54        29.93 o                         
  -2   5   0          0.74          3.11         1.03 o                         
  -1   5   0      10830.26      11157.46       301.89 o                         
   0   5   0      10857.23      11095.28       303.52 o                         
   1   5   0       2476.18       2505.89        33.79 o                         
   2   5   0       2105.74       2161.36        45.36 o                         
   3   5   0       1058.85       1060.45        22.04 o                         
   4   5   0       2795.84       2686.73        53.76 o                         
   5   5   0       2261.57       2282.52        28.21 o                         
   6   5   0       5264.58       5504.73        93.39 o                         
   7   5   0       2168.88       2192.12        38.09 o                         
   8   5   0       2138.99       2114.49        38.25 o                         
   9   5   0       2663.48       2590.18        51.23 o                         
  10   5   0         70.28         72.05         6.67 o                         
  11   5   0        369.50        374.83        11.23 o                         
  12   5   0          3.72          0.91         2.87 o                         
  13   5   0         51.73         47.97         3.80 o                         
 -10   6   0         14.86         19.08         4.52 o                         
  -9   6   0        224.50        208.74        12.06 o                         
  -8   6   0        515.00        500.74        50.68 o                         
  -7   6   0        352.97        351.51        21.86 o                         
  -6   6   0        315.46        303.76         7.09 o                         
  -5   6   0        199.01        187.20         4.16 o                         
  -4   6   0       1288.01       1247.22        22.44 o                         
  -3   6   0         34.23         42.89         1.45 o                         
  -2   6   0        170.60        209.63         3.83 o                         
  -1   6   0       1095.58       1001.11        17.27 o                         
   0   6   0       1684.16       1627.56        43.00 o                         
   1   6   0         11.71          8.71         2.49 o                         
   2   6   0        353.13        323.98         3.98 o                         
   3   6   0       2291.22       2226.43        29.04 o                         
   4   6   0       2430.93       2453.37        39.28 o                         
   5   6   0        145.34        123.23         2.26 o                         
   6   6   0         90.44         90.59         2.32 o                         
   7   6   0        406.99        396.28         8.11 o                         
   8   6   0        296.88        291.13         6.77 o                         
   9   6   0        899.87        908.37        18.38 o                         
  10   6   0        593.85        607.77        12.80 o                         
  11   6   0          8.23         11.42         2.58 o                         
  12   6   0         29.31         27.67         3.59 o                         
  13   6   0        721.94        744.29        21.55 o                         
  -9   7   0        347.10        360.88        16.14 o                         
  -8   7   0       1028.75       1015.11        34.45 o                         
  -7   7   0        710.76        721.30        19.29 o                         
  -6   7   0        111.95        128.71        13.95 o                         
  -5   7   0       1215.67       1265.07        26.35 o                         
  -4   7   0         47.33         41.43         6.45 o                         
  -3   7   0        628.44        662.89        12.24 o                         
  -2   7   0        242.82        237.08         5.31 o                         
  -1   7   0        782.42        725.61        25.98 o                         
   0   7   0        238.20        238.53         4.24 o                         
   1   7   0        186.95        197.62         3.65 o                         
   2   7   0         43.46         55.05         3.67 o                         
   3   7   0       1287.58       1271.84        19.50 o                         
   4   7   0       1864.20       1851.95        23.52 o                         
   5   7   0        436.23        436.58         6.93 o                         
   6   7   0        244.80        248.12         6.83 o                         
   7   7   0        472.52        479.91         9.13 o                         
   8   7   0        678.12        694.31        12.54 o                         
   9   7   0       1146.00       1139.60        21.01 o                         
  10   7   0          2.55          3.24         2.24 o                         
  11   7   0        144.83        138.39         5.25 o                         
  12   7   0         51.76         52.18         4.95 o                         
  13   7   0        895.14        885.52        32.94 o                         
  -8   8   0         37.73         31.76         5.34 o                         
  -7   8   0         22.32         15.14         6.81 o                         
  -6   8   0         45.33         49.86         6.10 o                         
  -5   8   0       1026.12       1031.31        31.06 o                         
  -4   8   0        348.67        339.67         8.38 o                         
  -3   8   0         89.11         86.91         5.33 o                         
  -2   8   0        823.96        827.51        15.47 o                         
  -1   8   0        175.15        157.65         3.70 o                         
   0   8   0        236.43        257.00         4.86 o                         
   1   8   0        840.35        848.44        15.90 o                         
   2   8   0         21.14         23.93         1.35 o                         
   3   8   0          7.48          6.35         0.85 o                         
   4   8   0       1348.50       1356.34        20.21 o                         
   5   8   0       2522.94       2522.49        35.78 o                         
   6   8   0          1.34          1.42         1.04 o                         
   7   8   0        297.81        297.35         5.43 o                         
   8   8   0        155.07        150.33         5.79 o                         
   9   8   0       1655.97       1631.24        30.43 o                         
  10   8   0        975.40        991.34        19.89 o                         
  11   8   0        582.79        610.59        14.06 o                         
  12   8   0        502.60        499.43        23.08 o                         
  13   8   0        225.57        234.71        12.36 o                         
  -7   9   0          0.70          3.71         9.23 o                         
  -6   9   0          4.02          4.40         6.66 o                         
  -5   9   0        146.67        127.43        14.08 o                         
  -4   9   0        358.83        368.40         9.60 o                         
  -3   9   0          6.19          3.18         2.05 o                         
  -2   9   0         31.27         38.06         2.90 o                         
  -1   9   0         12.15          5.08         1.56 o                         
   0   9   0        561.33        561.12         9.82 o                         
   1   9   0        817.98        736.59        12.29 o                         
   2   9   0         38.61         44.10         2.71 o                         
   3   9   0       1205.55       1253.64        19.79 o                         
   4   9   0        186.47        193.82         4.81 o                         
   5   9   0       2522.51       2539.07        44.42 o                         
   6   9   0       1107.98       1113.44        19.91 o                         
   7   9   0        361.07        353.79         9.32 o                         
   8   9   0        185.37        191.29         4.88 o                         
   9   9   0        165.12        152.35         5.00 o                         
  10   9   0        181.96        178.44         5.45 o                         
  11   9   0        495.05        498.41        18.87 o                         
  12   9   0        206.72        211.95        14.71 o                         
  -6  10   0         72.05         65.12        10.52 o                         
  -5  10   0        248.19        260.52        14.12 o                         
  -4  10   0        145.94        143.24        14.19 o                         
  -3  10   0        318.31        347.12        13.29 o                         
  -2  10   0          0.34         -1.73         2.23 o                         
  -1  10   0        888.83        873.37        21.46 o                         
   0  10   0       1647.40       1687.44        31.72 o                         
   1  10   0        290.52        245.93         6.04 o                         
   2  10   0          1.20          7.01         9.43 o                         
   3  10   0       1342.90       1358.85        26.57 o                         
   4  10   0       2547.79       2628.38        54.02 o                         
   5  10   0        228.47        231.31         8.73 o                         
   6  10   0       1427.74       1434.86        38.85 o                         
   7  10   0       1653.46       1665.15        50.22 o                         
   8  10   0        909.43        895.40        22.30 o                         
   9  10   0        173.70        175.04         7.26 o                         
  10  10   0         27.67         22.79         3.78 o                         
  11  10   0        124.76        126.17        11.11 o                         
  12  10   0          3.66         11.18         9.37 o                         
  -5  11   0        245.71        197.34        13.67 o                         
  -4  11   0        275.99        243.93        24.96 o                         
  -3  11   0          0.40         13.31         9.52 o                         
  -2  11   0         14.56         12.89        11.83 o                         
  -1  11   0        570.79        556.05        19.76 o                         
   0  11   0        628.09        638.35        14.81 o                         
   1  11   0        361.88        355.35         9.35 o                         
   2  11   0        458.47        485.35        12.56 o                         
   3  11   0        494.96        492.22        12.87 o                         
   4  11   0        158.25        155.45         6.29 o                         
   5  11   0         12.43         14.53         5.38 o                         
   6  11   0        316.25        300.87        12.18 o                         
   7  11   0        534.54        547.22        21.41 o                         
   8  11   0        308.89        290.69        11.44 o                         
   9  11   0          1.57          0.74         3.08 o                         
  10  11   0         35.94         35.17         5.01 o                         
  11  11   0        175.74        162.61        16.80 o                         
  -3  12   0         14.42          7.88         7.69 o                         
  -2  12   0        432.79        428.13        32.18 o                         
  -1  12   0        197.70        206.10        23.27 o                         
   0  12   0        508.25        499.14        23.12 o                         
   1  12   0         11.50          4.60         3.26 o                         
   2  12   0         80.12         71.76         8.67 o                         
   3  12   0       1371.94       1415.74        34.24 o                         
   4  12   0         56.89         63.93         5.02 o                         
   5  12   0         24.25         18.66         4.01 o                         
   6  12   0        294.10        285.29        27.43 o                         
   7  12   0        206.04        184.75        16.02 o                         
   8  12   0        181.42        175.82        17.71 o                         
   9  12   0        241.20        209.56        17.62 o                         
  10  12   0         26.08         28.17        12.13 o                         
  -1  13   0         81.36         69.27         8.87 o                         
   0  13   0          4.13          2.27         5.27 o                         
   1  13   0         87.37         77.30         6.92 o                         
   2  13   0          1.94          1.17         1.89 o                         
   3  13   0         21.14         23.43         5.09 o                         
   4  13   0        971.76        942.62        39.07 o                         
   5  13   0        303.82        332.39        26.68 o                         
   6  13   0         10.18         13.95         5.55 o                         
   7  13   0          4.30          6.39         5.53 o                         
   8  13   0        442.21        436.17        22.10 o                         
   9  13   0        451.28        403.45        32.96 o                         
   3  14   0         55.54         42.96         7.66 o                         
   4  14   0        217.86        213.65        12.62 o                         
   5  14   0         64.73         57.06         8.04 o                         
  -8 -13   1        797.35        808.49        35.76 o                         
  -7 -13   1        161.90        173.63        11.53 o                         
  -6 -13   1         70.52         63.84         6.78 o                         
  -5 -13   1         76.51         78.65         6.74 o                         
  -4 -13   1       1556.36       1642.10        56.12 o                         
  -3 -13   1        226.95        245.84        22.82 o                         
  -2 -13   1          0.33          3.83         3.71 o                         
  -1 -13   1         86.20         77.90         5.83 o                         
   0 -13   1        136.02        130.33        12.26 o                         
 -10 -12   1         24.23          9.53         5.04 o                         
  -9 -12   1         58.73         54.83         7.15 o                         
  -8 -12   1        288.91        300.27        22.11 o                         
  -7 -12   1        483.08        459.51        21.65 o                         
  -6 -12   1         67.49         46.82         5.45 o                         
  -5 -12   1        279.62        261.35        18.62 o                         
  -4 -12   1        113.69        109.01         6.22 o                         
  -3 -12   1        719.85        735.80        32.27 o                         
  -2 -12   1         50.48         47.66         4.07 o                         
  -1 -12   1         46.28         45.07         3.93 o                         
   0 -12   1        101.41        101.33         6.02 o                         
   1 -12   1          5.49          4.89         3.85 o                         
   2 -12   1         53.97         44.64         9.62 o                         
   3 -12   1        106.73        103.62        13.19 o                         
 -11 -11   1        713.52        754.62        29.40 o                         
 -10 -11   1          5.14         -0.85         4.66 o                         
  -9 -11   1        685.25        699.66        22.23 o                         
  -8 -11   1          9.36          9.57         5.38 o                         
  -7 -11   1         16.13         17.85         7.25 o                         
  -6 -11   1       1327.03       1353.78        35.48 o                         
  -5 -11   1         73.96         77.44         9.02 o                         
  -4 -11   1        451.71        447.56        11.41 o                         
  -3 -11   1          3.24          2.19         2.25 o                         
  -2 -11   1        184.49        179.28         6.36 o                         
  -1 -11   1        250.47        247.40         7.67 o                         
   0 -11   1        550.03        514.74        15.35 o                         
   1 -11   1         76.40         89.19         5.48 o                         
   2 -11   1          7.27          0.73         3.05 o                         
   3 -11   1         40.81         29.63         8.94 o                         
   4 -11   1          4.00         -1.40        10.15 o                         
 -12 -10   1        204.18        200.76        17.37 o                         
 -11 -10   1         99.77         88.03         6.42 o                         
 -10 -10   1        244.28        244.64        10.42 o                         
  -9 -10   1          7.70          4.50         3.29 o                         
  -8 -10   1        465.89        471.73        12.60 o                         
  -7 -10   1         53.59         51.79        10.10 o                         
  -6 -10   1          6.95          5.71         4.15 o                         
  -5 -10   1         12.15         17.00         2.58 o                         
  -4 -10   1        141.58        139.70         4.79 o                         
  -3 -10   1        295.71        296.61         8.44 o                         
  -2 -10   1         51.27         52.83         7.81 o                         
  -1 -10   1          6.08          2.30         1.97 o                         
   0 -10   1          6.09          6.67         2.38 o                         
   1 -10   1       2587.98       2629.62        80.05 o                         
   2 -10   1        619.57        580.94        17.84 o                         
   3 -10   1        108.84        124.81         4.85 o                         
   4 -10   1        389.38        365.23        14.52 o                         
   5 -10   1        411.59        432.64        14.84 o                         
   6 -10   1         17.52         16.38         5.54 o                         
 -12  -9   1        124.47        122.63        12.91 o                         
 -11  -9   1         70.59         71.25         5.41 o                         
 -10  -9   1          0.18          0.43         3.56 o                         
  -9  -9   1          0.91         -1.33         2.86 o                         
  -8  -9   1        331.91        329.33        10.42 o                         
  -7  -9   1          8.33          8.43         1.60 o                         
  -6  -9   1        121.85        114.71         6.39 o                         
  -5  -9   1        799.24        798.75        13.67 o                         
  -4  -9   1         14.57         10.70         1.86 o                         
  -3  -9   1        220.05        204.64         5.83 o                         
  -2  -9   1         75.50         80.55         5.16 o                         
  -1  -9   1        237.06        249.32         6.01 o                         
   0  -9   1       2234.08       2237.24        45.74 o                         
   1  -9   1         12.63         13.43         5.70 o                         
   2  -9   1         67.51         91.39         4.88 o                         
   3  -9   1       1042.76        982.91        19.82 o                         
   4  -9   1       1828.71       1923.92        41.52 o                         
   5  -9   1        455.59        452.86        14.12 o                         
   6  -9   1         85.61         87.67         6.68 o                         
   7  -9   1         16.83         20.57         5.51 o                         
 -13  -8   1        151.46        127.44         9.10 o                         
 -12  -8   1          3.73         -1.64         3.32 o                         
 -11  -8   1        534.68        542.55        12.30 o                         
 -10  -8   1        337.95        346.87         7.94 o                         
  -9  -8   1       1244.56       1250.93        22.91 o                         
  -8  -8   1       1872.74       1874.54        31.42 o                         
  -7  -8   1       2693.84       2655.80        42.74 o                         
  -6  -8   1       1003.60        990.82        15.09 o                         
  -5  -8   1        732.54        749.65        10.78 o                         
  -4  -8   1       6833.34       6785.41       119.93 o                         
  -3  -8   1        400.31        410.95         8.75 o                         
  -2  -8   1        836.81        875.29        12.90 o                         
  -1  -8   1         10.88          6.43         0.91 o                         
   0  -8   1        668.35        674.91        11.48 o                         
   1  -8   1        789.93        817.16        19.73 o                         
   2  -8   1        794.20        780.25        14.49 o                         
   3  -8   1         93.75        101.74         6.82 o                         
   4  -8   1        204.85        223.39         9.80 o                         
   5  -8   1        461.48        471.62        10.77 o                         
   6  -8   1        191.67        183.96         8.44 o                         
   7  -8   1         69.97         63.35         5.71 o                         
   8  -8   1        192.35        215.24        13.75 o                         
 -13  -7   1        109.49        115.54         7.25 o                         
 -12  -7   1        497.75        481.63        14.72 o                         
 -11  -7   1        172.17        168.78         5.64 o                         
 -10  -7   1        281.38        256.16         7.17 o                         
  -9  -7   1         56.96         54.38         2.90 o                         
  -8  -7   1       4814.58       4824.21        81.44 o                         
  -7  -7   1         54.29         43.54         2.81 o                         
  -6  -7   1        330.65        327.89         5.30 o                         
  -5  -7   1       1211.92       1282.77        17.59 o                         
  -4  -7   1       2500.54       2515.40        32.62 o                         
  -3  -7   1       3870.57       3965.12        68.81 o                         
  -2  -7   1        101.54        105.21         2.02 o                         
  -1  -7   1        211.29        204.55         3.81 o                         
   0  -7   1         27.71         39.48         3.30 o                         
   1  -7   1        107.70        112.42         2.42 o                         
   2  -7   1        315.23        289.89         5.36 o                         
   3  -7   1          5.01         14.07         1.95 o                         
   4  -7   1         26.17         34.15         2.52 o                         
   5  -7   1         58.97         55.27         2.65 o                         
   6  -7   1         60.57         61.76         6.17 o                         
   7  -7   1          0.50         -3.06         3.06 o                         
   8  -7   1        706.92        700.90        24.55 o                         
   9  -7   1        218.39        216.93        16.32 o                         
 -13  -6   1        194.74        197.38         7.57 o                         
 -12  -6   1        733.87        785.68        52.30 o                         
 -11  -6   1       1161.11       1189.41        25.28 o                         
 -10  -6   1        631.65        633.71        14.60 o                         
  -9  -6   1          5.81         12.90         5.20 o                         
  -8  -6   1         52.72         52.21         2.57 o                         
  -7  -6   1       2204.39       2217.62        34.52 o                         
  -6  -6   1        497.39        512.05         7.59 o                         
  -5  -6   1        611.01        619.57         9.01 o                         
  -4  -6   1       1330.61       1342.27        17.11 o                         
  -3  -6   1        613.82        650.67         9.18 o                         
  -2  -6   1        263.57        307.20         4.47 o                         
  -1  -6   1        144.49        186.12         7.61 o                         
   0  -6   1       2078.33       2058.41        72.14 o                         
   1  -6   1        236.53        270.72         4.10 o                         
   2  -6   1         68.99         70.35         1.74 o                         
   3  -6   1        407.56        428.02        12.56 o                         
   4  -6   1        264.35        253.98         5.60 o                         
   5  -6   1        143.32        142.43         4.05 o                         
   6  -6   1        219.18        223.77         5.38 o                         
   7  -6   1         39.40         36.72         3.83 o                         
   8  -6   1        124.51        115.62         6.04 o                         
   9  -6   1        290.52        325.74        17.66 o                         
  10  -6   1         64.59         53.34         6.62 o                         
 -13  -5   1       1234.17       1275.55        36.30 o                         
 -12  -5   1        330.70        338.14        12.30 o                         
 -11  -5   1         27.28         22.41         3.21 o                         
 -10  -5   1         85.16         80.10         3.18 o                         
  -9  -5   1         51.36         54.53         1.86 o                         
  -8  -5   1          4.90          4.78         0.43 o                         
  -7  -5   1        234.01        238.27         4.03 o                         
  -6  -5   1         35.53         23.29         0.96 o                         
  -5  -5   1         41.96         59.15         1.51 o                         
  -4  -5   1       1565.19       1531.67        37.24 o                         
  -3  -5   1       2235.36       2372.43        58.21 o                         
  -2  -5   1        191.89        215.10         2.50 o                         
  -1  -5   1         25.43         15.58         3.69 o                         
   0  -5   1       5549.70       5892.10       136.51 o                         
   1  -5   1       1108.21       1001.92        12.04 o                         
   2  -5   1         92.04        136.71         4.20 o                         
   3  -5   1         45.41         41.77         1.68 o                         
   4  -5   1       1266.80       1256.36        21.52 o                         
   5  -5   1        962.04        924.66        17.07 o                         
   6  -5   1        175.47        177.37         8.32 o                         
   7  -5   1        435.84        442.14        11.24 o                         
   8  -5   1       2010.96       2069.74       120.68 o                         
   9  -5   1        298.69        291.82        15.25 o                         
  10  -5   1         87.40         77.85         9.64 o                         
 -13  -4   1         51.84         55.21         4.03 o                         
 -12  -4   1        124.29        117.41         5.14 o                         
 -11  -4   1         26.50         21.38         5.36 o                         
 -10  -4   1        376.59        374.06         9.19 o                         
  -9  -4   1         26.38         30.25         2.50 o                         
  -8  -4   1        116.49        107.75         2.49 o                         
  -7  -4   1        627.67        558.45        13.66 o                         
  -6  -4   1         11.17         11.83         1.24 o                         
  -5  -4   1        216.74        207.33         2.93 o                         
  -4  -4   1        178.85        246.69         3.03 o                         
  -3  -4   1       4781.34       4750.43       110.21 o                         
  -2  -4   1         88.20         79.69         1.09 o                         
  -1  -4   1        190.05        243.07         3.80 o                         
   0  -4   1       1052.58        856.13         9.71 o                         
   1  -4   1       2631.29       2729.95        49.57 o                         
   2  -4   1        509.31        499.70         7.71 o                         
   3  -4   1        179.35        136.02         2.34 o                         
   4  -4   1       6460.62       6413.37       104.93 o                         
   5  -4   1       1038.36        992.91        14.09 o                         
   6  -4   1        384.45        383.99         6.57 o                         
   7  -4   1        238.67        240.77         8.99 o                         
   8  -4   1       1006.93       1011.38        50.62 o                         
   9  -4   1         86.02         91.32         4.89 o                         
  10  -4   1        552.66        530.52        31.54 o                         
  11  -4   1        110.45         91.23         6.99 o                         
 -13  -3   1        117.51        117.34         5.85 o                         
 -12  -3   1        384.54        383.41        10.93 o                         
 -11  -3   1       1250.34       1279.25        30.00 o                         
 -10  -3   1       2021.78       2058.94        37.46 o                         
  -9  -3   1       3723.46       3751.16        60.16 o                         
  -8  -3   1       1485.82       1524.27        23.66 o                         
  -7  -3   1       3914.90       3883.33       113.32 o                         
  -6  -3   1       1209.43       1184.87        19.35 o                         
  -5  -3   1       2359.91       2377.41        42.85 o                         
  -4  -3   1       9264.81       9100.03       137.71 o                         
  -3  -3   1       1493.93       1595.56        24.18 o                         
  -2  -3   1       2705.53       2722.42        33.09 o                         
  -1  -3   1         88.71         75.79         1.38 o                         
   0  -3   1      13248.22      12654.33       368.05 o                         
   1  -3   1       1476.25       1444.21        19.68 o                         
   2  -3   1       3166.98       3274.57        76.51 o                         
   3  -3   1        354.64        393.73         6.85 o                         
   4  -3   1        177.45        155.66         2.54 o                         
   5  -3   1       2269.48       2206.56        32.46 o                         
   6  -3   1        709.93        662.51         9.31 o                         
   7  -3   1       1117.78       1156.62        17.19 o                         
   8  -3   1         33.28         39.31         2.13 o                         
   9  -3   1          2.86          2.99         2.41 o                         
  10  -3   1        248.28        258.57         8.01 o                         
  11  -3   1        231.10        214.66         7.49 o                         
 -13  -2   1         94.65         91.09         5.61 o                         
 -12  -2   1         54.71         48.07         4.00 o                         
 -11  -2   1        428.10        432.92        10.20 o                         
 -10  -2   1         20.74         21.75         1.78 o                         
  -9  -2   1       5798.49       5764.03        87.96 o                         
  -8  -2   1       4686.70       4660.41        62.37 o                         
  -7  -2   1        809.86        804.60        23.73 o                         
  -6  -2   1        705.43        770.35        11.59 o                         
  -5  -2   1       4725.25       4836.95        93.17 o                         
  -4  -2   1       7073.84       6753.22       114.85 o                         
  -3  -2   1      11267.77      11060.72       403.25 o                         
  -2  -2   1       9162.59       9018.92       122.14 o                         
  -1  -2   1      10575.96      10391.62       232.68 o                         
   0  -2   1        759.94        738.28        11.73 o                         
   1  -2   1        577.39        551.63         6.75 o                         
   2  -2   1       3486.10       3626.15        85.80 o                         
   3  -2   1         33.86         63.14         2.63 o                         
   4  -2   1          7.87          9.41         0.54 o                         
   5  -2   1        748.82        754.92        13.87 o                         
   6  -2   1        388.61        402.92         8.13 o                         
   7  -2   1        171.51        173.82         3.43 o                         
   8  -2   1        894.36        903.31        13.61 o                         
   9  -2   1        611.09        634.62        14.53 o                         
  10  -2   1        241.61        256.93        24.24 o                         
  11  -2   1          0.24          3.58         2.84 o                         
  12  -2   1        324.28        334.57        11.75 o                         
 -13  -1   1        690.49        711.48        22.81 o                         
 -12  -1   1       1511.43       1540.54        34.27 o                         
 -11  -1   1        371.98        372.23        16.18 o                         
 -10  -1   1        476.15        483.11         9.40 o                         
  -9  -1   1       1644.24       1701.56        23.67 o                         
  -8  -1   1       1123.26       1120.77        15.24 o                         
  -7  -1   1        396.54        401.59         6.62 o                         
  -6  -1   1         55.28         53.76         1.16 o                         
  -5  -1   1       6611.99       6626.66        74.91 o                         
  -4  -1   1       3594.09       3631.75        41.67 o                         
  -3  -1   1         30.98         38.89         2.70 o                         
  -2  -1   1         36.58         50.18         0.82 o                         
  -1  -1   1       4712.63       4670.46        54.95 o                         
   0  -1   1         59.20         60.79         0.95 o                         
   1  -1   1        222.09        195.41         4.21 o                         
   2  -1   1        117.22         99.61         1.44 o                         
   3  -1   1         55.26         73.54         1.45 o                         
   4  -1   1        931.23        834.19        22.06 o                         
   5  -1   1       1044.29       1000.08        31.96 o                         
   6  -1   1         34.74         32.15         1.77 o                         
   7  -1   1        145.55        149.92         2.81 o                         
   8  -1   1         29.23         24.53         3.35 o                         
   9  -1   1        725.88        713.35        12.52 o                         
  10  -1   1         32.32         30.27         3.53 o                         
  11  -1   1          7.26         10.33         2.53 o                         
  12  -1   1        164.60        158.95        12.45 o                         
 -13   0   1        786.66        809.09        33.98 o                         
 -12   0   1         10.59         10.62         2.60 o                         
 -11   0   1        548.17        573.67        12.09 o                         
 -10   0   1         19.16         19.34         4.47 o                         
  -9   0   1       1001.12       1005.58        14.69 o                         
  -8   0   1        476.06        485.01         7.30 o                         
  -7   0   1         25.83         25.45         1.07 o                         
  -6   0   1        426.03        526.68         6.60 o                         
  -5   0   1       1516.88       1605.11        17.45 o                         
  -4   0   1       1740.18       1710.66        18.94 o                         
  -3   0   1        276.11        270.86         3.36 o                         
  -2   0   1       3533.38       3460.46        42.52 o                         
  -1   0   1       1525.85       1473.36        19.92 o                         
   0   0   1       2594.63       2606.19        30.15 o                         
   1   0   1       6589.94       6511.12       159.37 o                         
   2   0   1         89.67        102.25         1.33 o                         
   3   0   1       3562.38       3482.79        41.45 o                         
   4   0   1        790.70        767.13        12.37 o                         
   5   0   1       7479.32       7620.26        91.61 o                         
   6   0   1       1821.89       1895.45        22.73 o                         
   7   0   1        492.77        423.57         6.55 o                         
   8   0   1       1712.13       1762.12        26.72 o                         
   9   0   1        390.00        407.93         7.31 o                         
  10   0   1         89.68         96.97         3.09 o                         
  11   0   1        833.31        829.30        17.92 o                         
  12   0   1        561.77        592.31        16.33 o                         
  13   0   1        103.82        101.86         6.58 o                         
 -12   1   1         11.59          9.81         2.90 o                         
 -11   1   1         25.08         18.14         2.60 o                         
 -10   1   1         48.38         53.20         6.62 o                         
  -9   1   1        343.24        354.90        11.38 o                         
  -8   1   1       1715.69       1721.31        23.19 o                         
  -7   1   1        472.55        499.56         6.71 o                         
  -6   1   1        550.74        617.75         8.22 o                         
  -5   1   1        683.72        794.17         9.35 o                         
  -4   1   1       2343.54       2270.56        42.61 o                         
  -3   1   1       8866.78       8181.11       270.22 o                         
  -2   1   1        513.34        557.56        16.98 o                         
  -1   1   1        138.93        139.40         2.17 o                         
   0   1   1        378.43        372.44         9.71 o                         
   1   1   1       3221.35       3245.44        42.17 o                         
   2   1   1       4113.50       4025.01        53.60 o                         
   3   1   1      11821.77      11221.46       296.04 o                         
   4   1   1       5518.18       5324.72        66.07 o                         
   5   1   1        183.55        181.40         3.30 o                         
   6   1   1        478.75        507.80        11.63 o                         
   7   1   1       2215.19       2270.63        29.68 o                         
   8   1   1        682.04        620.53        13.23 o                         
   9   1   1          3.53          8.71         3.23 o                         
  10   1   1        624.44        608.46        11.73 o                         
  11   1   1        157.88        145.04         6.04 o                         
  12   1   1        447.73        457.62        12.49 o                         
  13   1   1         63.02         58.36         5.72 o                         
 -12   2   1        806.49        793.89        25.34 o                         
 -11   2   1        475.06        466.52        11.80 o                         
 -10   2   1         35.20         31.04         2.26 o                         
  -9   2   1        278.48        263.32         5.95 o                         
  -8   2   1        970.93        920.62        16.63 o                         
  -7   2   1       2249.44       2160.22        36.89 o                         
  -6   2   1        114.95        128.32         2.71 o                         
  -5   2   1       5114.23       5087.25       162.83 o                         
  -4   2   1        974.53        889.03        21.95 o                         
  -3   2   1        292.60        236.84         7.76 o                         
  -2   2   1        381.55        409.21         5.83 o                         
   1   2   1       2491.42       2440.45        28.71 o                         
   2   2   1       1169.72       1295.15        17.21 o                         
   3   2   1        880.00        899.37        10.94 o                         
   4   2   1       4171.25       4042.61        70.47 o                         
   5   2   1        396.78        398.18         6.31 o                         
   6   2   1       1705.99       1711.83        26.78 o                         
   7   2   1          3.51         13.29         1.16 o                         
   8   2   1        494.58        501.78         8.48 o                         
   9   2   1        483.22        485.22        12.63 o                         
  10   2   1         72.46         72.33         3.06 o                         
  11   2   1       1733.01       1785.03        36.44 o                         
  12   2   1          3.05          1.06         2.49 o                         
  13   2   1         24.62         21.98         3.52 o                         
 -12   3   1         26.14         30.84         4.81 o                         
 -11   3   1        190.86        195.40         7.05 o                         
 -10   3   1         25.35         26.25         3.57 o                         
  -9   3   1        766.77        767.96        24.01 o                         
  -8   3   1       1730.11       1713.47        38.91 o                         
  -7   3   1        204.59        195.93         4.25 o                         
  -6   3   1        438.96        431.66         9.91 o                         
  -5   3   1       4471.40       4309.96        60.85 o                         
  -4   3   1       5862.41       5886.34       215.38 o                         
  -3   3   1        100.90        109.17         4.97 o                         
  -2   3   1        327.58        318.39        10.25 o                         
  -1   3   1      14475.34      14090.54       526.44 o                         
   1   3   1         34.65         36.72         0.69 o                         
   2   3   1        641.35        687.44         8.26 o                         
   3   3   1       4396.16       4257.00        54.43 o                         
   4   3   1       2212.80       2188.39        26.15 o                         
   5   3   1        795.73        770.27        27.11 o                         
   6   3   1        333.96        342.64         6.13 o                         
   7   3   1        493.21        474.63         7.75 o                         
   8   3   1         38.77         31.81         1.69 o                         
   9   3   1        315.52        319.05         6.06 o                         
  10   3   1        477.15        486.27         9.92 o                         
  11   3   1         23.90         19.82         2.49 o                         
  12   3   1        674.96        730.44        17.66 o                         
  13   3   1        277.49        283.35        13.77 o                         
 -11   4   1        282.46        286.35        11.53 o                         
 -10   4   1         43.00         44.11         5.06 o                         
  -9   4   1         23.65         26.72         3.36 o                         
  -8   4   1        640.81        671.85        16.04 o                         
  -7   4   1       1545.44       1524.84        28.49 o                         
  -6   4   1       2485.14       2434.55        41.30 o                         
  -5   4   1       1940.49       1957.46        28.51 o                         
  -4   4   1       2304.98       2248.72        38.30 o                         
  -3   4   1        255.04        293.36         3.49 o                         
  -2   4   1       1312.34       1463.16        20.38 o                         
  -1   4   1      10337.09      10254.64       172.20 o                         
   0   4   1       8912.42       9106.88       103.00 o                         
   1   4   1         29.77         29.16         0.69 o                         
   2   4   1        842.46        838.74         9.02 o                         
   3   4   1         82.05        128.94         3.10 o                         
   4   4   1       4866.26       4914.83       124.07 o                         
   5   4   1        498.44        466.15         6.51 o                         
   6   4   1        553.05        593.37         9.08 o                         
   7   4   1        551.53        553.05         9.44 o                         
   8   4   1        416.64        401.42         8.53 o                         
   9   4   1       1493.68       1475.71        28.54 o                         
  10   4   1        374.38        365.68        10.96 o                         
  11   4   1         32.12         30.85         2.81 o                         
  12   4   1         29.48         44.11         3.20 o                         
  13   4   1        431.09        433.91        14.50 o                         
 -10   5   1        105.24        105.30         6.64 o                         
  -9   5   1        320.51        307.25        14.10 o                         
  -8   5   1         14.00         12.14         3.70 o                         
  -7   5   1        414.65        380.36        18.04 o                         
  -6   5   1          0.29          1.04         0.88 o                         
  -5   5   1       2997.38       3084.55        42.80 o                         
  -4   5   1        841.65        833.96        11.59 o                         
  -3   5   1        127.34        135.88         2.34 o                         
  -2   5   1       1902.63       2015.55        26.55 o                         
  -1   5   1         10.62          7.60         0.80 o                         
   0   5   1      17610.23      17723.91       644.10 o                         
   1   5   1       4478.29       4790.65        79.61 o                         
   2   5   1         11.15          7.22         0.70 o                         
   3   5   1         10.73         12.11         0.85 o                         
   4   5   1       3648.37       3774.12        75.92 o                         
   5   5   1       1369.83       1221.10        34.68 o                         
   6   5   1        621.81        632.30        11.94 o                         
   7   5   1        941.27        939.42        23.39 o                         
   8   5   1        248.62        235.91         5.47 o                         
   9   5   1        416.43        407.97        10.65 o                         
  10   5   1        240.67        224.74         6.79 o                         
  11   5   1       1732.50       1773.88        42.85 o                         
  12   5   1       1101.14       1133.89        30.54 o                         
  13   5   1        363.96        362.62        11.49 o                         
 -10   6   1         14.97         11.88         4.55 o                         
  -9   6   1         43.29         33.15         5.94 o                         
  -8   6   1          6.77          7.70         4.16 o                         
  -7   6   1         71.26         62.14         4.16 o                         
  -6   6   1       1461.00       1454.43        28.74 o                         
  -5   6   1        696.82        680.26        11.19 o                         
  -4   6   1       3213.06       3224.38        82.72 o                         
  -3   6   1        839.91        888.86        13.65 o                         
  -2   6   1        316.06        327.09         4.75 o                         
  -1   6   1        221.08        284.90         9.44 o                         
   0   6   1       4862.44       5008.76        56.14 o                         
   1   6   1       2561.66       2410.99        26.84 o                         
   2   6   1        313.50        335.41         4.05 o                         
   3   6   1        873.88        764.23         9.27 o                         
   4   6   1       2849.34       2892.32        54.13 o                         
   5   6   1       3018.45       2916.99        46.33 o                         
   6   6   1        182.14        198.61         3.86 o                         
   7   6   1       3086.72       3120.74        44.92 o                         
   8   6   1       2064.03       2092.51        38.65 o                         
   9   6   1        116.83        108.29         4.96 o                         
  10   6   1        214.79        219.65        16.66 o                         
  11   6   1        428.81        430.23        11.67 o                         
  12   6   1       1270.55       1304.17        31.93 o                         
  13   6   1         90.62         82.46         4.57 o                         
  -9   7   1          2.13         -1.53         4.78 o                         
  -8   7   1        136.95        132.74        13.52 o                         
  -7   7   1        122.64        120.55        10.17 o                         
  -6   7   1        966.25        929.52        23.17 o                         
  -5   7   1       1214.07       1275.42        21.89 o                         
  -4   7   1        742.32        768.43        16.73 o                         
  -3   7   1        169.94        182.17         7.59 o                         
  -2   7   1        110.14        111.96         5.77 o                         
  -1   7   1        810.04        746.77        10.19 o                         
   0   7   1       3743.62       3869.46        91.09 o                         
   1   7   1       1502.92       1554.17        22.61 o                         
   2   7   1       1024.36       1132.28        14.72 o                         
   3   7   1       1524.06       1454.43        18.73 o                         
   4   7   1       4695.96       4827.29        62.06 o                         
   5   7   1        168.96        163.00         3.24 o                         
   6   7   1        661.20        634.68        11.13 o                         
   7   7   1       1704.13       1729.94        26.59 o                         
   8   7   1       2582.67       2513.58        40.23 o                         
   9   7   1        244.12        241.12         6.02 o                         
  10   7   1         16.74         14.18         2.08 o                         
  11   7   1        442.89        423.23        13.55 o                         
  12   7   1          5.94          4.90         3.40 o                         
  13   7   1          1.90          1.76         3.02 o                         
  -8   8   1        189.20        189.61        10.09 o                         
  -7   8   1         84.13         88.86         6.87 o                         
  -6   8   1         12.14         12.11         5.29 o                         
  -5   8   1        722.04        750.98        22.75 o                         
  -4   8   1        770.71        788.60        18.39 o                         
  -3   8   1        196.31        207.42         4.84 o                         
  -2   8   1       1225.43       1322.93        32.85 o                         
  -1   8   1         42.35         43.22         4.46 o                         
   0   8   1       3244.16       3279.29        47.81 o                         
   1   8   1        566.14        573.77         8.55 o                         
   2   8   1       1341.89       1373.95        20.27 o                         
   3   8   1        136.19        127.64         2.63 o                         
   4   8   1       2694.88       2715.89        36.96 o                         
   5   8   1       1642.70       1601.26        24.40 o                         
   6   8   1         34.21         29.87         1.11 o                         
   7   8   1       1780.58       1777.14        28.52 o                         
   8   8   1       1449.97       1444.68        23.65 o                         
   9   8   1        780.33        768.30        14.54 o                         
  10   8   1        399.37        395.35         9.35 o                         
  11   8   1          5.33          6.90         2.65 o                         
  12   8   1        359.02        374.35        18.70 o                         
  13   8   1         29.85         35.48         5.91 o                         
  -7   9   1         16.22          9.04         7.45 o                         
  -6   9   1        365.28        389.98        18.26 o                         
  -5   9   1        154.91        157.07         9.51 o                         
  -4   9   1       1012.55       1008.58        26.89 o                         
  -3   9   1          8.88         10.45         3.96 o                         
  -2   9   1        370.92        404.20         9.05 o                         
  -1   9   1       1617.32       1615.49        28.09 o                         
   0   9   1          3.49          5.17         1.40 o                         
   1   9   1        351.93        320.46         5.69 o                         
   2   9   1         35.58         32.52         6.97 o                         
   3   9   1        960.54        960.90        14.19 o                         
   4   9   1        183.43        190.15         4.07 o                         
   5   9   1         34.31         30.02         1.51 o                         
   6   9   1       1136.81       1141.00        21.42 o                         
   7   9   1        763.57        746.50        17.62 o                         
   8   9   1       2386.85       2435.37        42.90 o                         
   9   9   1       1846.34       1877.07        32.94 o                         
  10   9   1        484.51        473.13        11.23 o                         
  11   9   1        145.23        133.13         5.15 o                         
  12   9   1        420.74        409.84        18.66 o                         
  -6  10   1        238.15        242.80        18.58 o                         
  -5  10   1        444.24        451.63        22.28 o                         
  -4  10   1        181.56        201.74        24.87 o                         
  -3  10   1        502.60        494.38        13.15 o                         
  -2  10   1         33.94         37.25        14.52 o                         
  -1  10   1          5.30          3.94         2.34 o                         
   0  10   1         58.08         82.90         6.23 o                         
   1  10   1        532.07        466.82        11.54 o                         
   2  10   1         93.10         94.07         4.04 o                         
   3  10   1        114.42        108.89         4.11 o                         
   4  10   1       1107.28       1125.13        23.49 o                         
   5  10   1        218.75        219.31         6.33 o                         
   6  10   1         14.52         12.17         2.07 o                         
   7  10   1        279.45        302.29        17.75 o                         
   8  10   1       2353.11       2430.87        46.71 o                         
   9  10   1       1486.34       1488.21        37.15 o                         
  10  10   1         23.13         22.28         8.45 o                         
  11  10   1        434.92        448.40        17.03 o                         
  12  10   1        380.35        380.47        19.12 o                         
  -5  11   1          2.48         -4.32        13.07 o                         
  -4  11   1         21.17         13.34         9.15 o                         
  -3  11   1         24.59         16.37         5.49 o                         
  -2  11   1         67.63         59.56         4.31 o                         
  -1  11   1         32.56         36.93         3.43 o                         
   0  11   1       1051.17        999.89        22.50 o                         
   1  11   1       1155.75       1088.41        21.92 o                         
   2  11   1        120.87        112.56         3.89 o                         
   3  11   1        588.06        590.97        15.03 o                         
   4  11   1       1189.53       1197.55        30.59 o                         
   5  11   1       1199.99       1209.73        37.14 o                         
   6  11   1          2.26          6.50         4.11 o                         
   7  11   1        203.82        207.30        10.11 o                         
   8  11   1         23.03         17.55         5.18 o                         
   9  11   1         93.63         94.95         5.14 o                         
  10  11   1         18.30         16.17         3.93 o                         
  11  11   1        298.21        296.06        12.23 o                         
  -3  12   1        278.40        264.73        15.86 o                         
  -2  12   1         19.72         19.68         6.39 o                         
  -1  12   1        725.04        719.26        24.91 o                         
   0  12   1        216.27        227.55         9.21 o                         
   1  12   1          8.35         15.31         3.35 o                         
   2  12   1         95.79         78.17         4.22 o                         
   3  12   1        845.63        843.43        26.96 o                         
   4  12   1       1587.16       1570.91        54.06 o                         
   5  12   1         66.38         71.74        10.80 o                         
   6  12   1        111.17        120.23         8.63 o                         
   7  12   1         21.48         22.82         8.49 o                         
   8  12   1        775.33        798.51        30.65 o                         
   9  12   1        356.14        339.22        14.42 o                         
  10  12   1        101.95         89.44         7.19 o                         
  -1  13   1        544.61        541.43        26.81 o                         
   0  13   1        732.32        779.11        28.22 o                         
   1  13   1        264.40        281.16        12.40 o                         
   2  13   1        137.12        143.61         9.74 o                         
   3  13   1        387.38        389.07        21.52 o                         
   4  13   1        860.37        854.29        54.41 o                         
   5  13   1        293.12        320.10        16.03 o                         
   6  13   1        243.26        221.90        12.63 o                         
   7  13   1        567.15        537.44        25.36 o                         
   8  13   1          8.67         12.41         8.74 o                         
   9  13   1        391.92        358.21        15.57 o                         
   2  14   1         50.37         29.79         6.44 o                         
   3  14   1         43.79         42.82         7.46 o                         
   4  14   1          3.46          7.44         6.12 o                         
   5  14   1          0.93         -2.53         5.92 o                         
   6  14   1         27.32         32.28         7.89 o                         
  -7 -13   2         83.42         69.18        16.67 o                         
  -6 -13   2          3.71          4.81         4.56 o                         
  -5 -13   2          4.13          1.62         4.55 o                         
  -4 -13   2        181.94        203.37        19.16 o                         
  -3 -13   2        450.08        413.23        16.55 o                         
  -2 -13   2         35.21         20.66         4.20 o                         
  -1 -13   2         10.27          6.05         4.35 o                         
  -9 -12   2         14.60         16.10         4.88 o                         
  -8 -12   2         94.98        105.91         7.02 o                         
  -7 -12   2        943.19        992.29        71.62 o                         
  -6 -12   2        180.21        180.23         9.36 o                         
  -5 -12   2         57.67         41.82         5.36 o                         
  -4 -12   2        421.48        406.44        13.96 o                         
  -3 -12   2        894.52        961.01        34.26 o                         
  -2 -12   2        983.17       1039.92        30.85 o                         
  -1 -12   2        453.60        453.50        13.35 o                         
   0 -12   2        537.68        542.32        30.20 o                         
   1 -12   2        265.15        254.96        16.33 o                         
   2 -12   2         67.15         67.90        19.14 o                         
 -11 -11   2       1017.37        953.76        36.47 o                         
 -10 -11   2        183.81        174.34         9.43 o                         
  -9 -11   2         74.15         88.62         7.41 o                         
  -8 -11   2        494.21        494.38        13.49 o                         
  -7 -11   2        359.64        349.06        12.44 o                         
  -6 -11   2          1.88          1.19         3.83 o                         
  -5 -11   2         53.79         60.91         9.77 o                         
  -4 -11   2       1537.41       1584.92        49.93 o                         
  -3 -11   2        684.19        693.18        14.73 o                         
  -2 -11   2        477.84        457.87        11.54 o                         
  -1 -11   2          7.33          5.60         2.70 o                         
   0 -11   2        933.60        929.66        20.73 o                         
   1 -11   2        872.79        875.82        31.31 o                         
   2 -11   2          1.06          0.77         3.50 o                         
   3 -11   2         24.48         34.17         9.93 o                         
   4 -11   2          6.30          2.07         8.09 o                         
 -11 -10   2         10.36          9.78         4.52 o                         
 -10 -10   2        241.42        219.22         9.37 o                         
  -9 -10   2        179.83        164.65         7.21 o                         
  -8 -10   2        411.56        422.52        10.86 o                         
  -7 -10   2        269.09        264.95         9.10 o                         
  -6 -10   2         96.20         91.83         5.86 o                         
  -5 -10   2          2.21          3.21         5.69 o                         
  -4 -10   2        135.65        129.17        11.50 o                         
  -3 -10   2       1038.67       1041.97        22.98 o                         
  -2 -10   2         27.87         31.10         4.45 o                         
  -1 -10   2        333.03        351.68        14.88 o                         
   0 -10   2         26.29         22.45         2.82 o                         
   1 -10   2       1518.51       1479.51        36.85 o                         
   2 -10   2        430.71        432.75        18.39 o                         
   3 -10   2          1.26          3.42         2.88 o                         
   4 -10   2        139.88        145.12         9.58 o                         
   5 -10   2        145.57        144.78        12.21 o                         
 -12  -9   2        484.55        505.48        17.88 o                         
 -11  -9   2       1050.12       1033.72        33.58 o                         
 -10  -9   2        240.78        222.17         9.28 o                         
  -9  -9   2        142.31        172.85         6.57 o                         
  -8  -9   2         46.24         39.74         5.13 o                         
  -7  -9   2        426.10        430.29        11.90 o                         
  -6  -9   2        407.59        418.01        10.15 o                         
  -5  -9   2         12.44         12.98         5.90 o                         
  -4  -9   2        399.73        392.66         9.66 o                         
  -3  -9   2        335.71        313.64         8.10 o                         
  -2  -9   2        235.15        248.00         6.39 o                         
  -1  -9   2         87.22         85.80         3.01 o                         
   0  -9   2        219.00        224.68         5.39 o                         
   1  -9   2         17.99         36.98         2.48 o                         
   2  -9   2         19.28         12.29         4.79 o                         
   3  -9   2        374.03        367.44         9.01 o                         
   4  -9   2        188.86        195.21         6.07 o                         
   5  -9   2       1701.34       1773.03        56.95 o                         
   6  -9   2        134.28        128.53        14.61 o                         
   7  -9   2          9.13         14.72         5.04 o                         
 -13  -8   2        811.07        760.33        28.37 o                         
 -12  -8   2         37.88         47.80        10.48 o                         
 -11  -8   2         77.42         67.17         6.14 o                         
 -10  -8   2         54.80         62.87         4.35 o                         
  -9  -8   2        534.74        518.30        11.48 o                         
  -8  -8   2          3.97          4.58         1.59 o                         
  -7  -8   2        227.10        236.95         5.08 o                         
  -6  -8   2          5.61          6.89         1.96 o                         
  -5  -8   2        223.69        218.53         5.26 o                         
  -4  -8   2       1087.68       1034.10        19.24 o                         
  -3  -8   2       2239.51       2199.33        42.02 o                         
  -2  -8   2        752.20        808.07        23.58 o                         
  -1  -8   2        473.60        468.99         8.07 o                         
   0  -8   2          4.73          5.64         0.97 o                         
   1  -8   2       2392.24       2340.73        45.90 o                         
   2  -8   2        392.25        344.32         7.30 o                         
   3  -8   2        122.02        118.72         3.84 o                         
   4  -8   2        160.63        155.77         4.81 o                         
   5  -8   2        367.51        366.42         9.26 o                         
   6  -8   2        200.12        199.44         8.55 o                         
   7  -8   2        285.60        292.44        12.47 o                         
   8  -8   2        271.20        241.94        11.85 o                         
 -13  -7   2          1.48         -1.64         4.13 o                         
 -12  -7   2        413.56        416.30        12.46 o                         
 -11  -7   2        442.62        427.03        12.18 o                         
 -10  -7   2        467.85        457.33        11.48 o                         
  -9  -7   2         15.45         13.62         2.86 o                         
  -8  -7   2        376.52        376.38         7.64 o                         
  -7  -7   2       2300.49       2298.47        33.43 o                         
  -6  -7   2         32.63         29.15         2.15 o                         
  -5  -7   2          4.51          3.80         1.86 o                         
  -4  -7   2        297.24        264.38         6.08 o                         
  -3  -7   2       3329.61       3190.00        49.45 o                         
  -2  -7   2        396.33        371.03        10.47 o                         
  -1  -7   2        610.68        608.25        10.22 o                         
   0  -7   2        790.80        748.67        13.89 o                         
   1  -7   2        300.76        328.23         6.26 o                         
   2  -7   2         54.09         56.43         2.43 o                         
   3  -7   2        231.43        210.28         5.29 o                         
   4  -7   2        690.68        713.13        13.79 o                         
   5  -7   2        188.40        192.65         7.56 o                         
   6  -7   2         28.40         22.16         3.81 o                         
   7  -7   2          8.36          9.14         3.43 o                         
   8  -7   2        441.59        470.98        45.17 o                         
   9  -7   2        181.81        156.54         9.86 o                         
 -13  -6   2        203.72        214.66        10.14 o                         
 -12  -6   2        266.32        268.47         9.73 o                         
 -11  -6   2       1081.69       1093.42        27.11 o                         
 -10  -6   2        367.35        373.82        15.31 o                         
  -9  -6   2        717.46        720.77        14.96 o                         
  -8  -6   2        156.64        158.73         3.45 o                         
  -7  -6   2        145.18        126.30         2.94 o                         
  -6  -6   2       3194.13       3249.73        45.23 o                         
  -5  -6   2       2665.41       2630.07        37.56 o                         
  -4  -6   2       1477.11       1380.88        19.59 o                         
  -3  -6   2         86.97        104.32         2.59 o                         
  -2  -6   2         93.61        105.41         3.55 o                         
  -1  -6   2       1360.64       1493.30        36.68 o                         
   0  -6   2       2362.44       2219.11        67.71 o                         
   1  -6   2       1455.77       1522.83        22.21 o                         
   2  -6   2        748.77        792.98        14.62 o                         
   3  -6   2        126.77        119.77         4.74 o                         
   4  -6   2         43.65         47.47         4.45 o                         
   5  -6   2        288.85        287.85         6.46 o                         
   6  -6   2         35.73         34.57         3.10 o                         
   7  -6   2        170.65        161.37         7.27 o                         
   8  -6   2        194.13        178.70         8.04 o                         
   9  -6   2        127.84        114.40        14.00 o                         
 -13  -5   2        404.84        446.86        23.73 o                         
 -12  -5   2          8.91         10.99         3.26 o                         
 -11  -5   2        705.96        695.06        16.05 o                         
 -10  -5   2        543.79        552.31        12.62 o                         
  -9  -5   2       1679.60       1614.08        31.78 o                         
  -8  -5   2       1734.65       1668.43        25.44 o                         
  -7  -5   2        659.46        678.11         9.54 o                         
  -6  -5   2         54.43         56.05         1.75 o                         
  -5  -5   2         44.95         44.47         1.20 o                         
  -4  -5   2       6468.08       6464.80        77.52 o                         
  -3  -5   2         48.58         87.30         1.80 o                         
  -2  -5   2        892.62        943.94        26.91 o                         
  -1  -5   2         66.91         66.91         4.16 o                         
   0  -5   2        170.59        167.30         2.48 o                         
   1  -5   2        489.27        495.22         6.76 o                         
   2  -5   2         57.19         85.50         2.16 o                         
   3  -5   2       1938.48       2003.67        31.20 o                         
   4  -5   2        165.27        183.33         3.71 o                         
   5  -5   2        306.91        282.02         6.04 o                         
   6  -5   2        552.43        563.29        11.29 o                         
   7  -5   2        754.82        786.34        16.56 o                         
   8  -5   2       1909.07       1936.74        91.36 o                         
   9  -5   2        279.89        278.32        10.87 o                         
  10  -5   2        156.74        155.08        18.81 o                         
 -13  -4   2        355.94        369.75        24.23 o                         
 -12  -4   2       1509.62       1566.37        42.94 o                         
 -11  -4   2        283.59        295.29         9.21 o                         
 -10  -4   2         34.21         33.36         1.96 o                         
  -9  -4   2       1332.78       1329.92        20.19 o                         
  -8  -4   2        567.90        548.72         7.97 o                         
  -7  -4   2        120.04         92.61         2.79 o                         
  -6  -4   2          0.05          5.91         0.82 o                         
  -5  -4   2        755.56        782.65         9.24 o                         
  -4  -4   2       2978.40       3385.67        79.82 o                         
  -3  -4   2         66.15         51.53         1.88 o                         
  -2  -4   2        401.34        430.12        12.51 o                         
  -1  -4   2         13.71         32.38         0.59 o                         
   0  -4   2        276.09        211.64         3.02 o                         
   1  -4   2       2243.65       2382.87        30.90 o                         
   2  -4   2        918.72        851.97        16.80 o                         
   3  -4   2        458.19        507.56         7.56 o                         
   4  -4   2       1010.41        952.52        14.76 o                         
   5  -4   2       1389.03       1309.07        42.43 o                         
   6  -4   2        315.52        306.68         5.31 o                         
   7  -4   2        178.96        170.44         3.88 o                         
   8  -4   2         44.95         36.34         4.89 o                         
   9  -4   2        469.83        483.23        13.91 o                         
  10  -4   2        364.49        364.10        12.51 o                         
  11  -4   2         89.23        100.07        12.19 o                         
 -13  -3   2        655.31        651.69        37.40 o                         
 -12  -3   2        170.44        178.65        16.25 o                         
 -11  -3   2         38.05         38.04         2.69 o                         
 -10  -3   2         54.75         59.77         2.34 o                         
  -9  -3   2        761.79        721.92        12.44 o                         
  -8  -3   2        678.98        672.34         9.35 o                         
  -7  -3   2          6.59         10.58         1.17 o                         
  -6  -3   2        333.27        313.99         4.04 o                         
  -5  -3   2         16.72         16.41         0.81 o                         
  -3  -3   2       4568.91       4551.82        70.95 o                         
  -2  -3   2       3400.33       3338.19        63.15 o                         
  -1  -3   2       3009.41       3125.86        44.69 o                         
   0  -3   2         51.66         72.31         1.22 o                         
   1  -3   2        888.26        779.40        11.25 o                         
   2  -3   2         18.32         32.97         1.55 o                         
   3  -3   2         99.26        152.18         2.56 o                         
   4  -3   2        651.17        642.22        13.17 o                         
   5  -3   2       1325.84       1273.62        18.63 o                         
   6  -3   2        764.28        722.39        19.86 o                         
   7  -3   2        897.75        856.11        12.61 o                         
   8  -3   2       1193.85       1253.09        36.33 o                         
   9  -3   2        771.88        748.70        22.12 o                         
  10  -3   2         28.11         21.74         2.90 o                         
  11  -3   2        470.57        450.12        17.11 o                         
 -13  -2   2        154.50        151.77        10.79 o                         
 -12  -2   2         19.96         21.04         3.50 o                         
 -11  -2   2         36.32         41.89         2.63 o                         
 -10  -2   2       1535.47       1546.35        24.34 o                         
  -9  -2   2        195.46        191.20        10.69 o                         
  -8  -2   2       1524.62       1492.26        28.39 o                         
  -7  -2   2        790.76        781.23        13.69 o                         
  -6  -2   2        292.12        312.71         8.93 o                         
  -5  -2   2         51.88         56.96         2.50 o                         
  -4  -2   2       5959.27       5976.55       111.44 o                         
  -3  -2   2       4656.59       4536.77        51.41 o                         
  -2  -2   2       1601.59       1567.89        18.54 o                         
  -1  -2   2       1636.12       1627.74        21.76 o                         
   0  -2   2          7.16          9.67         0.37 o                         
   1  -2   2        245.08        207.85         5.59 o                         
   2  -2   2        213.99        198.89         2.93 o                         
   3  -2   2       4134.45       4105.76       112.63 o                         
   4  -2   2       1493.73       1289.93        50.35 o                         
   5  -2   2         41.18         43.62         1.23 o                         
   6  -2   2          7.57         17.27         1.13 o                         
   7  -2   2        291.58        287.83         4.65 o                         
   8  -2   2       1992.43       1958.83        30.86 o                         
   9  -2   2         16.15         14.51         1.85 o                         
  10  -2   2          9.96          8.85         2.98 o                         
  11  -2   2          1.85          1.83         5.18 o                         
  12  -2   2        144.71        140.20         6.30 o                         
 -13  -1   2          3.33         -0.66         4.13 o                         
 -12  -1   2        520.09        514.57        16.12 o                         
 -11  -1   2        351.03        369.62         7.72 o                         
 -10  -1   2         62.55         64.27         3.58 o                         
  -9  -1   2          2.39          2.37         1.05 o                         
  -8  -1   2        214.41        211.18         3.62 o                         
  -7  -1   2       2056.06       2004.04        27.25 o                         
  -6  -1   2        190.29        206.84         3.06 o                         
  -5  -1   2       1674.90       1593.10        18.28 o                         
  -4  -1   2       2766.92       2856.87        32.09 o                         
  -3  -1   2       2059.90       1981.50        22.66 o                         
  -2  -1   2       1077.55       1130.54        14.33 o                         
  -1  -1   2       2439.60       2303.77        27.84 o                         
   1  -1   2        122.53        105.84         1.35 o                         
   2  -1   2        476.52        437.37         5.31 o                         
   3  -1   2        897.53        989.01        23.58 o                         
   4  -1   2       3547.09       3459.61        86.52 o                         
   5  -1   2       1362.06       1597.29        21.88 o                         
   6  -1   2       1679.64       1795.82        32.44 o                         
   7  -1   2        743.30        777.41        11.43 o                         
   8  -1   2         15.20         12.53         1.65 o                         
   9  -1   2        485.41        485.77         8.68 o                         
  10  -1   2         91.76        104.94         3.97 o                         
  11  -1   2         45.15         44.88         3.53 o                         
  12  -1   2        357.72        346.09        13.43 o                         
 -13   0   2        105.16        112.14         6.15 o                         
 -12   0   2        104.41         99.11         4.36 o                         
 -11   0   2          8.78          6.22         2.03 o                         
 -10   0   2        319.64        326.75        11.44 o                         
  -9   0   2       3678.11       3724.10        61.43 o                         
  -8   0   2       1295.18       1335.88        18.65 o                         
  -7   0   2        606.70        576.20         8.61 o                         
  -6   0   2        136.58        148.63         4.72 o                         
  -5   0   2        315.16        271.24         3.31 o                         
  -4   0   2       4424.97       4360.18        50.30 o                         
  -3   0   2         56.89         44.19         0.77 o                         
  -2   0   2        538.18        526.96         6.49 o                         
  -1   0   2       3571.40       3459.98        40.25 o                         
   1   0   2       4915.39       4804.40        58.83 o                         
   3   0   2       4309.22       4313.91        52.15 o                         
   4   0   2        328.69        253.28         3.21 o                         
   5   0   2        357.44        365.06         5.22 o                         
   6   0   2        359.61        452.09         6.32 o                         
   7   0   2        333.76        345.08        14.05 o                         
   8   0   2        709.24        775.98        12.13 o                         
   9   0   2        200.57        221.41         5.25 o                         
  10   0   2        516.31        533.69        10.93 o                         
  11   0   2          0.46          2.83         4.35 o                         
  12   0   2        505.03        510.24        14.22 o                         
  13   0   2        102.49         98.63        11.91 o                         
 -12   1   2        478.32        500.56        13.83 o                         
 -11   1   2         16.53         16.14         4.44 o                         
 -10   1   2       2860.07       2942.37        50.64 o                         
  -9   1   2        657.70        668.46        11.77 o                         
  -8   1   2       2289.76       2316.73        39.29 o                         
  -7   1   2       1368.39       1397.68        28.59 o                         
  -6   1   2        438.39        394.34         5.18 o                         
  -5   1   2        917.80        872.59        17.89 o                         
  -4   1   2       1734.20       1757.55        23.54 o                         
  -3   1   2        208.64        186.67         2.63 o                         
  -2   1   2       1639.12       1622.70        31.89 o                         
  -1   1   2        276.78        309.85         3.94 o                         
   0   1   2       1365.31       1306.35        14.34 o                         
   1   1   2        388.48        434.41         5.70 o                         
   2   1   2      12102.06      12142.70       485.51 o                         
   4   1   2       7010.42       6878.47       103.80 o                         
   5   1   2       1861.42       2004.21        38.60 o                         
   6   1   2         48.07         48.56         1.51 o                         
   7   1   2        136.39        139.18         4.56 o                         
   8   1   2        371.79        372.83         6.47 o                         
   9   1   2        671.62        655.66        12.39 o                         
  10   1   2        152.33        162.51        13.03 o                         
  11   1   2        344.13        347.57         8.89 o                         
  12   1   2        526.98        535.68        16.80 o                         
  13   1   2        377.12        365.82        12.16 o                         
 -12   2   2        206.47        196.05         7.92 o                         
 -11   2   2        195.17        192.57         8.99 o                         
 -10   2   2        899.36        911.72        29.98 o                         
  -9   2   2       4860.86       4892.62        84.45 o                         
  -8   2   2         35.20         31.67         2.66 o                         
  -7   2   2        749.10        687.27        11.58 o                         
  -6   2   2        462.22        515.97         8.11 o                         
  -5   2   2       1585.95       1580.10        21.34 o                         
  -4   2   2        243.71        179.34         2.73 o                         
  -3   2   2         52.05         43.59         1.43 o                         
  -2   2   2       5153.19       5336.86       179.29 o                         
  -1   2   2       8548.10       8689.34       149.37 o                         
   0   2   2       1806.01       1673.70        18.10 o                         
   1   2   2       9557.40       9112.90       163.14 o                         
   2   2   2       1767.95       1785.41        23.23 o                         
   3   2   2       1270.60       1280.26        15.54 o                         
   4   2   2      12539.43      12392.07       322.01 o                         
   5   2   2       8091.90       8160.71       182.72 o                         
   6   2   2         72.06         79.95         1.94 o                         
   7   2   2       1104.97       1083.66        15.25 o                         
   8   2   2        627.72        630.47        10.41 o                         
   9   2   2        553.25        538.19        10.27 o                         
  10   2   2         55.58         61.75         2.92 o                         
  11   2   2        627.36        648.84        19.50 o                         
  12   2   2        767.10        798.76        27.89 o                         
  13   2   2         91.22         92.30        13.54 o                         
 -12   3   2         38.96         32.17         5.02 o                         
 -11   3   2        204.70        196.26         7.17 o                         
 -10   3   2         25.69         21.62         2.50 o                         
  -9   3   2        399.48        418.29         9.47 o                         
  -8   3   2       1609.81       1646.83        41.10 o                         
  -7   3   2         21.49         22.00         1.75 o                         
  -6   3   2         81.28         80.31         2.23 o                         
  -5   3   2        190.52        172.28         2.90 o                         
  -4   3   2       5740.87       5881.94       145.76 o                         
  -3   3   2       1313.51       1265.87        39.25 o                         
  -2   3   2        929.17        962.32        10.24 o                         
  -1   3   2        751.13        834.81        10.39 o                         
   0   3   2         29.51         19.40         0.48 o                         
   1   3   2       3558.38       3376.27        49.34 o                         
   2   3   2      10366.66      10326.03       193.20 o                         
   3   3   2       1581.75       1448.06        19.18 o                         
   4   3   2       1428.75       1423.88        18.26 o                         
   5   3   2       6610.85       6778.39        94.77 o                         
   6   3   2        607.41        634.60         8.37 o                         
   7   3   2        972.03        915.07        13.18 o                         
   8   3   2       1264.12       1229.96        20.57 o                         
   9   3   2          5.11          9.21         4.68 o                         
  10   3   2         13.18         18.54         4.86 o                         
  11   3   2        102.77        109.30         4.75 o                         
  12   3   2        875.46        871.57        21.53 o                         
  13   3   2         19.79         14.91         5.20 o                         
 -11   4   2        594.35        575.79        20.52 o                         
 -10   4   2         31.42         29.06         3.86 o                         
  -9   4   2        289.62        278.55        13.48 o                         
  -8   4   2        258.83        255.68         8.51 o                         
  -7   4   2        615.50        613.23        14.63 o                         
  -6   4   2        261.28        273.85         9.79 o                         
  -5   4   2       2125.34       2080.70        33.72 o                         
  -4   4   2       3379.71       3337.65        48.25 o                         
  -3   4   2       1229.12       1117.83        14.35 o                         
  -2   4   2       1379.74       1483.36        24.91 o                         
  -1   4   2       5267.43       5295.98       115.91 o                         
   0   4   2       1442.32       1335.08        14.18 o                         
   1   4   2       1983.25       1877.50        20.05 o                         
   2   4   2        563.10        608.61         6.66 o                         
   3   4   2          4.08          7.65         0.63 o                         
   4   4   2        683.88        618.83         7.23 o                         
   5   4   2          9.78         15.46         0.87 o                         
   6   4   2        651.27        586.58        10.09 o                         
   7   4   2        635.21        598.72        11.93 o                         
   8   4   2        922.45        884.93        17.86 o                         
   9   4   2       1875.20       1922.45        32.36 o                         
  10   4   2        117.54        110.56         3.19 o                         
  11   4   2         25.35         68.31         4.04 o                         
  12   4   2          9.96          8.01         2.41 o                         
  13   4   2         20.35         16.08         7.77 o                         
 -10   5   2          0.31          0.41         5.69 o                         
  -9   5   2       1355.63       1368.14        41.32 o                         
  -8   5   2        752.81        751.38        41.35 o                         
  -7   5   2       2019.83       2061.65        47.14 o                         
  -6   5   2         18.72         17.17         1.69 o                         
  -5   5   2       2390.82       2342.53        39.13 o                         
  -4   5   2       4058.41       4010.59        76.64 o                         
  -3   5   2        479.43        494.71         6.75 o                         
  -2   5   2       4307.53       4600.06        63.39 o                         
  -1   5   2       4500.24       4820.22       152.02 o                         
   0   5   2      10361.88      10582.27       167.95 o                         
   1   5   2       1243.36       1221.58        13.56 o                         
   2   5   2       1887.35       2014.13        22.35 o                         
   3   5   2        283.74        256.66         3.32 o                         
   4   5   2         19.44         27.59         1.42 o                         
   5   5   2        361.18        298.16         5.47 o                         
   6   5   2        116.58        122.52         4.94 o                         
   7   5   2        286.33        269.45         5.84 o                         
   8   5   2         20.32         24.50         5.37 o                         
   9   5   2        100.91        103.42         9.09 o                         
  10   5   2         82.22         92.53         5.84 o                         
  11   5   2         29.48         34.58         3.59 o                         
  12   5   2        699.87        746.87        20.14 o                         
  13   5   2        188.73        188.40         7.66 o                         
 -10   6   2         21.70         15.60         5.09 o                         
  -9   6   2        983.47       1023.49        51.49 o                         
  -8   6   2       1536.54       1510.83        38.00 o                         
  -7   6   2         66.47         63.13         4.91 o                         
  -6   6   2         39.98         40.22         3.78 o                         
  -5   6   2        233.88        223.89         4.86 o                         
  -4   6   2          5.08          6.28         0.96 o                         
  -3   6   2       3088.12       3005.00        40.64 o                         
  -2   6   2       1563.86       1646.19        35.61 o                         
  -1   6   2       6464.46       6819.65       162.43 o                         
   0   6   2        158.96        139.62         2.23 o                         
   1   6   2       6626.37       6976.41       112.63 o                         
   2   6   2       2057.54       2197.49        40.36 o                         
   3   6   2         61.87         37.59         3.66 o                         
   4   6   2        996.94       1007.60        14.82 o                         
   5   6   2         60.84         50.07         1.91 o                         
   6   6   2       1026.91       1023.29        19.81 o                         
   7   6   2        123.70        107.71         2.93 o                         
   8   6   2        356.79        366.01         6.98 o                         
   9   6   2        948.63        980.58        23.75 o                         
  10   6   2         17.22         21.09         2.81 o                         
  11   6   2        141.20        155.07         5.99 o                         
  12   6   2       1041.37       1127.48        52.92 o                         
  13   6   2       1383.27       1516.67        57.34 o                         
  -9   7   2          2.35          5.21         4.61 o                         
  -8   7   2         64.88         55.96         6.38 o                         
  -7   7   2        225.46        222.09        14.68 o                         
  -6   7   2        611.24        587.90        16.40 o                         
  -5   7   2        453.75        441.21        10.03 o                         
  -4   7   2        771.56        775.42        14.82 o                         
  -3   7   2         19.64         14.18         1.73 o                         
  -2   7   2        212.30        209.72         6.49 o                         
  -1   7   2       2748.30       2878.13        38.04 o                         
   0   7   2       4034.97       4381.87        62.76 o                         
   1   7   2        655.57        717.83        13.93 o                         
   2   7   2        249.43        222.24         6.90 o                         
   3   7   2       1262.62       1332.67        23.60 o                         
   4   7   2       5900.87       5978.08       136.80 o                         
   5   7   2       2621.29       2594.36        39.05 o                         
   6   7   2         78.11         86.19         3.22 o                         
   7   7   2          7.76         10.25         1.79 o                         
   8   7   2        827.50        813.17        14.39 o                         
   9   7   2       1743.65       1743.26        30.61 o                         
  10   7   2        405.47        412.62         9.49 o                         
  11   7   2       1456.44       1471.44        32.41 o                         
  12   7   2        211.43        225.63         7.84 o                         
  13   7   2        227.98        260.68        12.96 o                         
  -8   8   2          6.84          9.40         4.66 o                         
  -7   8   2         46.58         44.55         5.25 o                         
  -6   8   2        138.12        137.21        14.63 o                         
  -5   8   2        424.59        419.54        14.60 o                         
  -4   8   2        734.50        752.36        17.03 o                         
  -3   8   2        886.13        866.99        20.83 o                         
  -2   8   2         54.77         61.20         4.45 o                         
  -1   8   2        396.37        399.21        12.38 o                         
   0   8   2       2804.65       2830.35        40.24 o                         
   1   8   2        782.07        726.78        19.97 o                         
   2   8   2        197.57        210.99         4.22 o                         
   3   8   2        745.49        737.71        11.26 o                         
   4   8   2       3685.33       3765.14        61.87 o                         
   5   8   2       3291.65       3294.56        49.58 o                         
   6   8   2         36.19         40.00         2.07 o                         
   7   8   2       1214.98       1190.88        21.01 o                         
   8   8   2        239.20        228.81         5.13 o                         
   9   8   2         30.19         28.91         5.29 o                         
  10   8   2          0.73          1.66         2.10 o                         
  11   8   2        409.96        413.98        11.79 o                         
  12   8   2        571.41        561.00        17.48 o                         
  13   8   2          1.74          1.40         4.27 o                         
  -7   9   2        137.08        143.28        11.92 o                         
  -6   9   2        110.68        102.10         7.98 o                         
  -5   9   2       1106.45       1142.83        36.13 o                         
  -4   9   2       1771.91       1829.82        47.32 o                         
  -3   9   2       1436.25       1449.99        38.91 o                         
  -2   9   2        213.20        197.06         6.14 o                         
  -1   9   2       1110.98       1171.89        22.64 o                         
   0   9   2       1299.20       1316.52        22.84 o                         
   1   9   2        323.25        305.58         6.26 o                         
   2   9   2         27.30         32.75         3.96 o                         
   3   9   2        672.90        641.15        11.39 o                         
   4   9   2       1840.95       1832.39        31.38 o                         
   5   9   2        384.62        400.66        10.37 o                         
   6   9   2        232.94        225.84         5.40 o                         
   7   9   2        566.40        574.73        12.28 o                         
   8   9   2        694.43        699.18        12.80 o                         
   9   9   2       1115.25       1149.69        24.37 o                         
  10   9   2          1.40          1.04         2.06 o                         
  11   9   2         21.12         17.86         3.44 o                         
  12   9   2          4.49          3.67         3.74 o                         
  13   9   2          5.03          1.22         6.19 o                         
  -6  10   2         72.02         56.39         7.66 o                         
  -5  10   2       1545.33       1633.52        59.00 o                         
  -4  10   2        561.78        554.55        21.30 o                         
  -3  10   2          9.99         11.34         3.39 o                         
  -2  10   2        133.67        136.46         6.16 o                         
  -1  10   2       1256.46       1276.33        25.70 o                         
   0  10   2       2987.95       3020.90        54.38 o                         
   1  10   2         58.98         73.39         8.65 o                         
   2  10   2        197.16        175.61         5.39 o                         
   3  10   2        116.64         96.98         3.79 o                         
   4  10   2         33.80         33.38         3.67 o                         
   5  10   2         73.13         74.97         4.74 o                         
   6  10   2       2653.40       2716.42        55.79 o                         
   7  10   2       1124.07       1174.30        38.59 o                         
   8  10   2          5.87          2.94         3.10 o                         
   9  10   2          4.23         10.07         2.14 o                         
  10  10   2        223.03        221.23         6.95 o                         
  11  10   2        388.61        389.53        14.59 o                         
  12  10   2         21.42         17.19         7.28 o                         
  -5  11   2         29.57         41.81         9.95 o                         
  -4  11   2        517.52        540.36        23.75 o                         
  -3  11   2          1.67         -2.85         4.47 o                         
  -2  11   2        523.25        505.77        15.20 o                         
  -1  11   2        164.61        139.59         9.51 o                         
   0  11   2       1872.08       1882.62        58.31 o                         
   1  11   2        923.31        909.32        20.37 o                         
   2  11   2         24.21         27.49         3.76 o                         
   3  11   2        238.92        223.66         8.13 o                         
   4  11   2        707.29        729.65        15.84 o                         
   5  11   2         76.29         80.05         9.49 o                         
   6  11   2        612.35        632.18        16.53 o                         
   7  11   2        453.81        473.67        16.40 o                         
   8  11   2       1284.44       1273.66        40.84 o                         
   9  11   2        864.18        889.74        24.79 o                         
  10  11   2        206.13        187.98         8.79 o                         
  11  11   2         19.83         15.59         5.58 o                         
  -3  12   2         35.96         24.41         8.44 o                         
  -2  12   2         14.55         20.85         5.36 o                         
  -1  12   2        168.61        167.22         8.67 o                         
   0  12   2         49.09         56.63         4.72 o                         
   1  12   2        213.28        216.79         7.99 o                         
   2  12   2         22.28         15.70         3.12 o                         
   3  12   2        393.19        406.70        10.46 o                         
   4  12   2       2218.80       2228.91        78.55 o                         
   5  12   2        840.49        858.50        33.59 o                         
   6  12   2         76.40         72.88         7.12 o                         
   7  12   2        391.72        398.74        15.95 o                         
   8  12   2       2425.82       2396.56        96.10 o                         
   9  12   2        226.17        217.37        14.44 o                         
  10  12   2         11.43          2.73         9.66 o                         
  -1  13   2         17.26          2.28         5.78 o                         
   0  13   2        505.23        497.62        19.12 o                         
   1  13   2        133.15        130.77         8.34 o                         
   2  13   2         49.37         41.24         4.68 o                         
   3  13   2         76.77         88.41         7.95 o                         
   4  13   2       1135.29       1150.78        34.69 o                         
   5  13   2       1543.91       1616.61        57.23 o                         
   6  13   2         92.74         86.88        12.98 o                         
   7  13   2        493.09        480.42        29.36 o                         
   8  13   2        356.14        373.38        18.54 o                         
   9  13   2        185.23        162.59         9.29 o                         
   2  14   2         23.08         16.15         6.50 o                         
   3  14   2        590.83        608.05        35.20 o                         
   4  14   2        469.88        451.19        23.04 o                         
   5  14   2          0.77         -2.65         4.07 o                         
   6  14   2         38.81         31.60         6.84 o                         
   7  14   2         12.52          9.52         5.93 o                         
  -6 -13   3         71.80         69.24         7.56 o                         
  -5 -13   3        204.83        213.86        19.86 o                         
  -4 -13   3         90.65         80.90         7.13 o                         
  -3 -13   3        882.47        892.60        30.20 o                         
  -2 -13   3          1.74          0.23         3.95 o                         
  -9 -12   3         82.96         66.34         6.27 o                         
  -8 -12   3          2.27          4.19         5.27 o                         
  -7 -12   3        220.86        216.95        10.80 o                         
  -6 -12   3        672.88        674.87        22.53 o                         
  -5 -12   3         62.64         60.98        12.59 o                         
  -4 -12   3        369.56        361.45        24.11 o                         
  -3 -12   3        203.53        207.93         8.15 o                         
  -2 -12   3        560.55        599.19        20.82 o                         
  -1 -12   3         43.87         37.02         4.49 o                         
   0 -12   3        867.16        827.27        26.36 o                         
   1 -12   3        688.56        653.43        22.31 o                         
 -10 -11   3       1015.84       1032.31        44.41 o                         
  -9 -11   3         31.49         21.15         3.96 o                         
  -8 -11   3         75.85         81.68         5.24 o                         
  -7 -11   3         27.77         25.14         4.35 o                         
  -6 -11   3        624.80        621.79        18.58 o                         
  -5 -11   3        244.24        227.36         9.07 o                         
  -4 -11   3        905.77        940.55        20.49 o                         
  -3 -11   3        917.55        874.68        21.32 o                         
  -2 -11   3         62.09         68.45         4.12 o                         
  -1 -11   3         55.71         49.37         7.18 o                         
   0 -11   3        853.66        852.28        20.45 o                         
   1 -11   3       2661.22       2708.20        85.94 o                         
   2 -11   3        417.58        436.52        24.79 o                         
   3 -11   3        300.75        292.65        14.89 o                         
 -11 -10   3        198.83        192.07        14.39 o                         
 -10 -10   3        320.44        321.17        12.54 o                         
  -9 -10   3         51.64         47.34         4.54 o                         
  -8 -10   3        504.09        521.25        13.46 o                         
  -7 -10   3       1695.44       1726.54        40.21 o                         
  -6 -10   3        397.45        382.98        11.57 o                         
  -5 -10   3          7.05          4.66         2.50 o                         
  -4 -10   3         26.71         27.11         2.80 o                         
  -3 -10   3        142.01        142.43         8.05 o                         
  -2 -10   3        222.28        213.84         6.69 o                         
  -1 -10   3        603.06        598.06        14.41 o                         
   0 -10   3        932.77        942.62        23.88 o                         
   1 -10   3        542.65        539.84        18.50 o                         
   2 -10   3        233.63        239.28         8.48 o                         
   3 -10   3        315.49        330.88        12.89 o                         
   4 -10   3       1916.21       1913.49       108.33 o                         
   5 -10   3        251.74        194.68        16.48 o                         
 -12  -9   3        278.11        261.19        11.31 o                         
 -11  -9   3        644.33        607.41        21.91 o                         
 -10  -9   3        236.76        233.85         9.45 o                         
  -9  -9   3        918.60        909.50        20.24 o                         
  -8  -9   3        171.01        185.08         6.83 o                         
  -7  -9   3        340.57        314.82        19.44 o                         
  -6  -9   3        209.25        213.72         6.05 o                         
  -5  -9   3          5.78          2.28         2.30 o                         
  -4  -9   3        144.19        134.05         4.59 o                         
  -3  -9   3        382.57        375.08         9.46 o                         
  -2  -9   3        102.60        100.61         7.20 o                         
  -1  -9   3         23.01         22.08         2.70 o                         
   0  -9   3        732.73        773.66        18.66 o                         
   1  -9   3        549.13        588.65        14.86 o                         
   2  -9   3         23.18         17.82         2.58 o                         
   3  -9   3         43.57         35.82         3.35 o                         
   4  -9   3         79.93         89.05         3.79 o                         
   5  -9   3        900.28        966.31        29.68 o                         
   6  -9   3        247.17        252.71        26.45 o                         
 -12  -8   3         86.11         69.22         5.40 o                         
 -11  -8   3          7.22          2.79         3.77 o                         
 -10  -8   3         16.85         23.33         3.28 o                         
  -9  -8   3        209.57        212.67         6.91 o                         
  -8  -8   3       3323.67       3275.27        62.89 o                         
  -7  -8   3         93.43         83.75         3.53 o                         
  -6  -8   3        124.47         98.24         6.27 o                         
  -5  -8   3       1004.22        957.62        17.56 o                         
  -4  -8   3       6504.38       6511.45       118.92 o                         
  -3  -8   3        262.19        247.44         6.24 o                         
  -2  -8   3        892.21        858.57        15.38 o                         
  -1  -8   3        171.34        168.60         3.56 o                         
   0  -8   3         20.97         21.76         2.60 o                         
   1  -8   3       1475.63       1494.30        33.95 o                         
   2  -8   3        820.46        824.14        17.77 o                         
   3  -8   3          9.83          7.53         1.69 o                         
   4  -8   3        144.39        146.03         4.76 o                         
   5  -8   3        497.39        495.54        14.78 o                         
   6  -8   3       1423.81       1474.54        43.24 o                         
   7  -8   3          6.14          5.05         4.13 o                         
 -13  -7   3        186.87        180.48        11.22 o                         
 -12  -7   3        378.48        391.85        14.24 o                         
 -11  -7   3        290.91        253.86         9.44 o                         
 -10  -7   3         46.37         31.53         2.55 o                         
  -9  -7   3        245.11        249.48         6.39 o                         
  -8  -7   3          4.93          5.97         1.78 o                         
  -7  -7   3       1377.71       1404.54        20.56 o                         
  -6  -7   3        199.92        182.84         3.35 o                         
  -5  -7   3         64.16         67.08         2.49 o                         
  -4  -7   3         57.02         51.96         2.20 o                         
  -3  -7   3        214.07        233.41         4.82 o                         
  -2  -7   3       1060.06       1038.97        17.83 o                         
  -1  -7   3         59.82         58.86         1.44 o                         
   0  -7   3       1802.93       1855.74        49.44 o                         
   1  -7   3        955.92       1016.34        16.09 o                         
   2  -7   3        813.09        835.48        24.94 o                         
   3  -7   3        791.19        795.91        13.65 o                         
   4  -7   3        825.16        808.70        15.55 o                         
   5  -7   3       1439.43       1477.53        30.33 o                         
   6  -7   3        139.53        141.38         6.14 o                         
   7  -7   3          2.07         -0.17         6.61 o                         
   8  -7   3        444.09        455.21        17.45 o                         
 -13  -6   3         94.17         97.57         7.11 o                         
 -12  -6   3         38.47         36.10         3.60 o                         
 -11  -6   3        246.82        254.59         8.94 o                         
 -10  -6   3        628.50        634.14        15.28 o                         
  -9  -6   3         58.40         55.56         2.46 o                         
  -8  -6   3         19.98         18.14         1.39 o                         
  -7  -6   3          3.46          4.12         1.05 o                         
  -6  -6   3       2145.69       2155.45        28.58 o                         
  -5  -6   3         15.32         15.68         1.11 o                         
  -4  -6   3       3109.73       2993.81        44.02 o                         
  -3  -6   3       2777.60       2812.25        44.23 o                         
  -2  -6   3        328.21        326.55         5.89 o                         
  -1  -6   3         41.58         52.23         1.17 o                         
   0  -6   3       1197.44       1183.25        28.17 o                         
   1  -6   3       3987.59       3942.37       100.17 o                         
   2  -6   3          9.85         12.03         2.08 o                         
   3  -6   3         89.35         84.93         2.60 o                         
   4  -6   3        168.52        178.74         4.71 o                         
   5  -6   3        546.05        562.52        11.28 o                         
   6  -6   3          8.90          4.71         2.00 o                         
   7  -6   3        267.97        273.97         9.16 o                         
   8  -6   3        483.28        508.84        27.05 o                         
   9  -6   3        600.47        571.19        25.13 o                         
 -13  -5   3        472.82        501.07        26.42 o                         
 -12  -5   3        911.08        949.65        33.49 o                         
 -11  -5   3        145.99        145.02         8.32 o                         
 -10  -5   3        347.14        334.66         6.97 o                         
  -9  -5   3        373.49        356.15         6.91 o                         
  -8  -5   3        734.96        719.90        19.81 o                         
  -7  -5   3       2382.21       2406.38        33.15 o                         
  -6  -5   3         50.90         41.87         1.70 o                         
  -5  -5   3       1641.10       1707.61        22.58 o                         
  -4  -5   3         33.19         20.68         1.22 o                         
  -3  -5   3       4025.50       4046.11        55.01 o                         
  -2  -5   3          8.57          7.13         0.86 o                         
  -1  -5   3       1375.18       1346.50        22.69 o                         
   0  -5   3        493.76        488.87         7.34 o                         
   1  -5   3       2686.95       2628.79        60.32 o                         
   2  -5   3        207.74        254.52         4.54 o                         
   3  -5   3        383.99        358.46         6.36 o                         
   4  -5   3        993.64        924.16        15.15 o                         
   5  -5   3         73.11         77.07         2.72 o                         
   6  -5   3         38.48         28.52         2.21 o                         
   7  -5   3        283.00        268.58         6.31 o                         
   8  -5   3        709.00        769.64        22.30 o                         
   9  -5   3        275.43        246.56        25.69 o                         
  10  -5   3         46.50         35.54         5.38 o                         
 -13  -4   3         72.82         69.58         5.10 o                         
 -12  -4   3        379.26        400.68        11.42 o                         
 -11  -4   3        631.36        647.39        18.73 o                         
 -10  -4   3        164.98        172.93         4.35 o                         
  -9  -4   3        257.13        257.22         4.96 o                         
  -8  -4   3        475.37        454.20         8.62 o                         
  -7  -4   3       2589.98       2520.96        34.51 o                         
  -6  -4   3         61.84         76.33         3.12 o                         
  -5  -4   3          5.65         25.20         3.85 o                         
  -4  -4   3        467.72        355.34         4.56 o                         
  -3  -4   3          7.65          6.13         1.36 o                         
  -2  -4   3         25.48         15.22         1.01 o                         
  -1  -4   3        406.86        355.48         4.56 o                         
   0  -4   3       2798.80       2695.17        44.08 o                         
   1  -4   3        646.49        626.99         8.49 o                         
   2  -4   3        427.46        532.93         7.27 o                         
   3  -4   3         40.80         34.29         1.58 o                         
   4  -4   3       1251.60       1273.37        21.43 o                         
   5  -4   3       2208.83       2209.35        39.71 o                         
   6  -4   3         39.42         37.77         2.24 o                         
   7  -4   3        308.28        309.25         7.85 o                         
   8  -4   3         14.63         14.86         4.15 o                         
   9  -4   3        187.89        197.59         7.37 o                         
  10  -4   3        234.98        234.70        21.91 o                         
  11  -4   3         54.98         45.81        11.17 o                         
 -13  -3   3        404.30        403.90        13.50 o                         
 -12  -3   3        202.45        209.23         5.99 o                         
 -11  -3   3        556.42        572.63        11.87 o                         
 -10  -3   3        447.27        440.44         7.94 o                         
  -9  -3   3       6825.65       6922.45       110.27 o                         
  -8  -3   3        816.78        792.26        11.09 o                         
  -7  -3   3        158.78        166.34         3.02 o                         
  -6  -3   3         51.69         60.15         3.03 o                         
  -5  -3   3       3067.73       3162.65        46.22 o                         
  -4  -3   3        675.21        555.59         6.24 o                         
  -3  -3   3        143.05         97.73         1.50 o                         
  -2  -3   3       1478.16       1657.09        18.85 o                         
  -1  -3   3        613.57        672.51         9.71 o                         
   0  -3   3       1260.10       1335.94        22.60 o                         
   1  -3   3       2092.39       2067.85        26.89 o                         
   2  -3   3       4429.80       4962.93        80.97 o                         
   3  -3   3        235.50        263.20         7.93 o                         
   4  -3   3         38.56         39.53         2.08 o                         
   5  -3   3        864.27        832.59        13.17 o                         
   6  -3   3       1439.60       1398.07        21.69 o                         
   7  -3   3        130.45        128.91         3.76 o                         
   8  -3   3        306.18        320.83         9.32 o                         
   9  -3   3        606.58        593.49        27.00 o                         
  10  -3   3        736.11        751.20        26.08 o                         
  11  -3   3        303.21        272.54        10.24 o                         
 -13  -2   3        169.67        175.68         9.39 o                         
 -12  -2   3       1448.08       1499.61        36.06 o                         
 -11  -2   3        195.65        203.75         5.03 o                         
 -10  -2   3        249.80        260.16         5.74 o                         
  -9  -2   3         39.69         33.42         2.92 o                         
  -8  -2   3        253.47        257.65         4.86 o                         
  -7  -2   3        766.77        746.91        11.68 o                         
  -6  -2   3        235.23        252.66         3.52 o                         
  -5  -2   3        186.66        168.47         2.24 o                         
  -4  -2   3        668.91        814.12        16.03 o                         
  -3  -2   3        295.93        368.12         4.30 o                         
  -2  -2   3       1332.29       1437.34        16.48 o                         
  -1  -2   3       1836.95       1809.76        21.66 o                         
   0  -2   3          6.50         19.07         0.52 o                         
   1  -2   3        272.02        229.47         3.14 o                         
   2  -2   3        449.36        415.12         6.45 o                         
   3  -2   3        243.57        245.87         3.20 o                         
   4  -2   3        520.38        429.95        10.18 o                         
   5  -2   3       3800.36       3823.98        98.34 o                         
   6  -2   3        218.90        224.33         4.77 o                         
   7  -2   3          0.34          0.49         0.96 o                         
   8  -2   3       1236.76       1224.58        19.76 o                         
   9  -2   3       3194.93       3253.36       111.47 o                         
  10  -2   3        248.00        246.83         6.96 o                         
  11  -2   3         76.66         76.59         6.12 o                         
  12  -2   3        253.88        235.55        13.99 o                         
 -13  -1   3        209.87        213.22        16.63 o                         
 -12  -1   3         16.36         13.61         2.81 o                         
 -11  -1   3       1452.10       1493.31        27.14 o                         
 -10  -1   3         50.51         53.19         6.33 o                         
  -9  -1   3        577.15        574.41         9.27 o                         
  -8  -1   3        379.52        376.81         6.45 o                         
  -7  -1   3        493.73        480.12         7.27 o                         
  -6  -1   3        880.07        827.34        16.15 o                         
  -5  -1   3       1205.61       1250.14        20.90 o                         
  -4  -1   3       5429.50       5585.43        66.50 o                         
  -3  -1   3       1697.96       1629.77        18.15 o                         
  -2  -1   3       1296.69       1292.21        13.85 o                         
  -1  -1   3       1399.94       1490.50        18.46 o                         
   0  -1   3        755.42        679.77         8.22 o                         
   1  -1   3       3218.30       3096.02        36.57 o                         
   2  -1   3       1793.83       1836.21        22.84 o                         
   3  -1   3         14.82          6.49         0.84 o                         
   4  -1   3        980.10        933.83        10.56 o                         
   5  -1   3       2603.06       2530.67        46.47 o                         
   6  -1   3        629.55        675.44         8.98 o                         
   7  -1   3       1583.05       1549.83        21.79 o                         
   8  -1   3        335.21        316.92         8.25 o                         
   9  -1   3        849.93        872.74        24.33 o                         
  10  -1   3        387.08        376.58         8.73 o                         
  11  -1   3         20.10         20.53         5.62 o                         
  12  -1   3          3.62          9.78         3.05 o                         
 -13   0   3        495.72        492.64        19.84 o                         
 -12   0   3         81.34         66.25         3.81 o                         
 -11   0   3          3.41          4.47         2.39 o                         
 -10   0   3       3523.16       3611.12        57.89 o                         
  -9   0   3        316.36        320.16         6.67 o                         
  -8   0   3        455.23        458.52         9.90 o                         
  -7   0   3        479.95        472.95         7.76 o                         
  -6   0   3        777.18        718.54         9.23 o                         
  -5   0   3        480.27        500.57         6.14 o                         
  -4   0   3       5393.01       5187.46        61.70 o                         
  -3   0   3       3684.52       3399.02        42.04 o                         
  -2   0   3        411.26        395.87         7.71 o                         
  -1   0   3       1072.31       1071.16        11.33 o                         
   0   0   3       1458.36       1405.24        15.98 o                         
   1   0   3       6029.46       5743.39        65.24 o                         
   2   0   3       1600.28       1723.76        21.08 o                         
   3   0   3       2538.81       2299.83        26.31 o                         
   4   0   3         20.45         18.12         0.73 o                         
   5   0   3          4.20          7.19         0.92 o                         
   6   0   3        140.94        141.84         3.43 o                         
   7   0   3       1349.96       1342.59        20.03 o                         
   8   0   3        770.91        820.98        13.26 o                         
   9   0   3         41.78         35.96         2.36 o                         
  10   0   3        159.97        149.07         4.30 o                         
  11   0   3         24.96         17.93         2.57 o                         
  12   0   3        337.01        335.06        10.88 o                         
 -12   1   3        202.14        209.72         7.22 o                         
 -11   1   3        689.26        704.18        15.10 o                         
 -10   1   3        117.02        125.67         3.77 o                         
  -9   1   3        148.59        140.58         4.46 o                         
  -8   1   3        770.87        747.51        13.00 o                         
  -7   1   3        756.01        728.18        12.13 o                         
  -6   1   3          3.93          3.19         0.87 o                         
  -5   1   3       1008.28        892.14        12.19 o                         
  -4   1   3       3865.95       3875.51        46.69 o                         
  -3   1   3       5705.11       5717.96       132.79 o                         
  -2   1   3         34.48         48.43         0.84 o                         
  -1   1   3       6354.91       6115.78        89.71 o                         
   0   1   3        976.89        922.75         9.58 o                         
   1   1   3      12194.38      11949.91       465.90 o                         
   2   1   3       5645.22       5554.26        72.65 o                         
   3   1   3        111.49         73.11         2.83 o                         
   4   1   3         42.65         26.54         2.76 o                         
   5   1   3         21.48         14.20         0.86 o                         
   6   1   3        609.29        646.95        16.80 o                         
   7   1   3         67.49         59.24         1.98 o                         
   8   1   3         79.42         76.95         2.33 o                         
   9   1   3         25.23         24.22         2.10 o                         
  10   1   3          3.93          4.69         2.08 o                         
  11   1   3        162.03        151.07         4.84 o                         
  12   1   3          2.03         -1.36         3.10 o                         
  13   1   3        327.73        303.12        16.09 o                         
 -12   2   3        156.39        169.43         6.84 o                         
 -11   2   3         19.08         20.54         2.58 o                         
 -10   2   3        327.21        307.06         7.52 o                         
  -9   2   3       3147.81       3177.44        57.35 o                         
  -8   2   3       1647.91       1656.08        28.12 o                         
  -7   2   3        107.09        111.84         6.97 o                         
  -6   2   3        411.09        427.60         6.94 o                         
  -5   2   3        391.86        349.01         8.34 o                         
  -4   2   3       2157.83       2053.38        66.72 o                         
  -3   2   3       3418.27       3898.10        97.77 o                         
  -2   2   3        292.62        302.66         4.57 o                         
  -1   2   3         10.68         13.85         1.78 o                         
   0   2   3         10.77         12.44         0.34 o                         
   1   2   3        508.70        575.21         8.27 o                         
   3   2   3       1071.47       1006.35        23.75 o                         
   4   2   3        124.38        191.47         4.59 o                         
   5   2   3        711.82        565.94         6.91 o                         
   6   2   3       1110.07       1077.25        21.70 o                         
   7   2   3        548.07        590.35         7.87 o                         
   8   2   3        112.23        122.70         3.05 o                         
   9   2   3        796.40        804.63        15.49 o                         
  10   2   3        626.00        638.64        13.48 o                         
  11   2   3        251.06        233.26         6.33 o                         
  12   2   3       1193.13       1171.95        34.25 o                         
  13   2   3         39.96         44.67         8.69 o                         
 -12   3   3         23.82         21.11         7.33 o                         
 -11   3   3        334.86        321.83        10.55 o                         
 -10   3   3         13.17          7.75         2.77 o                         
  -9   3   3        766.63        803.15        16.75 o                         
  -8   3   3        515.37        511.76        13.40 o                         
  -7   3   3        342.86        321.65         8.04 o                         
  -6   3   3       1004.97        989.18        15.42 o                         
  -5   3   3         13.02         20.06         1.73 o                         
  -4   3   3        727.38        753.99        11.18 o                         
  -3   3   3       2792.15       2994.19        79.85 o                         
  -2   3   3         81.98        102.16         1.67 o                         
  -1   3   3        142.05        116.81         1.72 o                         
   0   3   3         49.96         68.23         1.77 o                         
   1   3   3         14.17         33.13         1.74 o                         
   2   3   3       2612.24       2651.26        48.76 o                         
   3   3   3        119.82         89.90         1.64 o                         
   4   3   3       3581.71       3548.00        41.19 o                         
   5   3   3        405.50        397.70         5.38 o                         
   6   3   3          2.71          4.51         1.65 o                         
   7   3   3        307.43        317.23        13.30 o                         
   8   3   3       3423.37       3448.34        51.25 o                         
   9   3   3       1391.11       1345.67        25.27 o                         
  10   3   3         10.06          6.94         2.08 o                         
  11   3   3        101.21         96.50         9.33 o                         
  12   3   3        748.55        765.79        21.32 o                         
  13   3   3        679.46        686.71        31.12 o                         
 -11   4   3         37.73         26.70         4.30 o                         
 -10   4   3        948.83        925.54        31.26 o                         
  -9   4   3        213.70        220.19         7.26 o                         
  -8   4   3        560.44        559.41        15.01 o                         
  -7   4   3        209.57        218.31        17.32 o                         
  -6   4   3         33.15         26.53         2.09 o                         
  -5   4   3       3314.26       3293.00        81.90 o                         
  -4   4   3       1120.80       1168.88        16.26 o                         
  -3   4   3       1582.86       1633.52        27.25 o                         
  -2   4   3       7550.50       8164.24       141.69 o                         
  -1   4   3        936.41        936.26        11.02 o                         
   0   4   3        532.35        450.27         5.18 o                         
   1   4   3          3.57          7.89         0.51 o                         
   2   4   3          4.58          9.34         0.53 o                         
   3   4   3         47.74         60.60         1.15 o                         
   4   4   3       6404.27       6304.82        88.42 o                         
   5   4   3         72.09         61.85         1.69 o                         
   6   4   3        170.25        174.34         3.38 o                         
   7   4   3        370.72        364.35         6.86 o                         
   8   4   3       1381.86       1362.59        21.96 o                         
   9   4   3       1768.40       1723.82        31.99 o                         
  10   4   3         58.19         54.68         2.14 o                         
  11   4   3        384.81        392.01        16.89 o                         
  12   4   3        243.23        230.37         7.15 o                         
  13   4   3         28.74         23.04         5.11 o                         
 -10   5   3         66.91         74.83         6.74 o                         
  -9   5   3        516.80        510.13        16.60 o                         
  -8   5   3        128.84        127.19         5.16 o                         
  -7   5   3        444.42        439.94        10.65 o                         
  -6   5   3        127.35        132.18         4.19 o                         
  -5   5   3          2.73          2.07         1.60 o                         
  -4   5   3       3544.43       3583.80       113.54 o                         
  -3   5   3       1963.52       1943.99        27.28 o                         
  -2   5   3        856.74        918.30        10.69 o                         
  -1   5   3         17.01         42.92         1.09 o                         
   0   5   3       8570.62       8684.81       102.24 o                         
   1   5   3       5113.51       5101.01        89.08 o                         
   2   5   3        673.05        685.04        11.66 o                         
   3   5   3       2025.89       2191.30        43.07 o                         
   4   5   3       3876.06       3855.91        67.01 o                         
   5   5   3        914.71        896.49        12.15 o                         
   6   5   3         99.82        112.97         2.36 o                         
   7   5   3       1024.48        996.44        20.01 o                         
   8   5   3          4.59          5.84         3.02 o                         
   9   5   3        342.47        339.66         7.26 o                         
  10   5   3          5.41          7.51         1.99 o                         
  11   5   3        195.06        214.53         6.51 o                         
  12   5   3        197.24        190.43         6.72 o                         
  13   5   3         51.35         44.06         6.64 o                         
 -10   6   3          2.05         10.40         4.90 o                         
  -9   6   3        317.34        287.03        22.25 o                         
  -8   6   3        550.75        536.65        17.48 o                         
  -7   6   3        465.29        457.51        12.10 o                         
  -6   6   3        121.00        104.09         3.95 o                         
  -5   6   3        572.59        549.05        12.47 o                         
  -4   6   3       3254.08       3231.74        55.66 o                         
  -3   6   3       2720.05       2708.77        37.45 o                         
  -2   6   3         39.94         52.77         1.55 o                         
  -1   6   3       1209.91       1149.27        15.67 o                         
   0   6   3       3247.49       3269.23        54.13 o                         
   1   6   3        313.18        297.74         4.70 o                         
   2   6   3          6.16          3.09         0.69 o                         
   3   6   3          9.64         16.18         0.84 o                         
   4   6   3       1552.34       1443.99        23.51 o                         
   5   6   3         73.46         96.75         1.88 o                         
   6   6   3        847.40        872.40        13.68 o                         
   7   6   3         39.18         41.03        10.15 o                         
   8   6   3       1279.09       1315.57        25.84 o                         
   9   6   3         81.01         85.02         3.58 o                         
  10   6   3        383.71        371.45        10.25 o                         
  11   6   3          5.69          6.84         1.95 o                         
  12   6   3        133.10        132.03         8.57 o                         
  13   6   3         14.34          4.58         5.68 o                         
  -9   7   3       1017.03        962.98        36.36 o                         
  -8   7   3        268.55        263.35        14.87 o                         
  -7   7   3        687.22        691.82        19.48 o                         
  -6   7   3         34.74         33.36         2.68 o                         
  -5   7   3       1643.84       1633.36        47.25 o                         
  -4   7   3        341.80        337.98        13.98 o                         
  -3   7   3       4475.47       4594.67        88.80 o                         
  -2   7   3        591.94        586.07         9.53 o                         
  -1   7   3          4.84          6.94         1.08 o                         
   0   7   3       1535.21       1493.37        18.87 o                         
   1   7   3         71.77         67.61         1.58 o                         
   2   7   3       2574.13       2637.20        50.05 o                         
   3   7   3        190.58        184.18         3.16 o                         
   4   7   3       3937.98       4071.97        82.58 o                         
   5   7   3       2477.69       2573.99        43.77 o                         
   6   7   3         27.04         20.92         1.61 o                         
   7   7   3        471.79        480.30         8.34 o                         
   8   7   3        110.60        111.59         4.11 o                         
   9   7   3        237.12        244.79         6.52 o                         
  10   7   3        115.85        124.31         4.32 o                         
  11   7   3        415.11        431.98        12.86 o                         
  12   7   3        420.14        417.95        15.13 o                         
  13   7   3         40.86         26.89         6.31 o                         
  -8   8   3        771.09        741.10        27.25 o                         
  -7   8   3          2.06          0.44         3.93 o                         
  -6   8   3         91.54         85.14         5.55 o                         
  -5   8   3          3.49          0.20         3.09 o                         
  -4   8   3       1124.57       1157.91        25.28 o                         
  -3   8   3         38.52         30.98         2.09 o                         
  -2   8   3        662.46        666.04        12.80 o                         
  -1   8   3        218.91        227.40        12.45 o                         
   0   8   3        365.23        355.97        13.36 o                         
   1   8   3       1009.78        964.14        13.10 o                         
   2   8   3          0.48          1.62         1.15 o                         
   3   8   3        235.42        244.77         4.75 o                         
   4   8   3         10.25          5.04         1.05 o                         
   5   8   3       1637.00       1654.67        24.81 o                         
   6   8   3        494.84        454.44         7.81 o                         
   7   8   3        113.15         97.86         3.98 o                         
   8   8   3       2192.86       2229.15        37.72 o                         
   9   8   3        291.28        277.02         7.62 o                         
  10   8   3         74.38         71.11         3.90 o                         
  11   8   3        220.22        229.50        16.35 o                         
  12   8   3       1992.13       2128.76        64.74 o                         
  13   8   3        179.57        168.65         9.25 o                         
  -7   9   3        381.53        356.24        18.79 o                         
  -6   9   3        600.05        655.28        28.65 o                         
  -5   9   3        757.27        731.09        29.54 o                         
  -4   9   3        414.90        408.42        15.90 o                         
  -3   9   3        492.50        498.53        14.46 o                         
  -2   9   3        518.42        518.69        18.71 o                         
  -1   9   3        450.27        461.11        13.03 o                         
   0   9   3        534.75        540.76        16.46 o                         
   1   9   3        913.50        920.79        18.20 o                         
   2   9   3          1.65          2.74         1.25 o                         
   3   9   3         27.58         34.17         2.44 o                         
   4   9   3       1775.56       1782.88        29.58 o                         
   5   9   3        640.06        655.86        12.05 o                         
   6   9   3        218.74        217.04         5.07 o                         
   7   9   3         31.80         28.77         2.47 o                         
   8   9   3       1157.94       1186.56        20.70 o                         
   9   9   3       2000.15       2003.88        36.50 o                         
  10   9   3         83.70         93.48         4.34 o                         
  11   9   3        355.00        376.33        13.41 o                         
  12   9   3        457.06        474.28        19.43 o                         
  -6  10   3         86.60         72.36         8.94 o                         
  -5  10   3        818.57        813.57        32.04 o                         
  -4  10   3       1443.09       1498.61        51.22 o                         
  -3  10   3        213.30        211.41        15.32 o                         
  -2  10   3         92.19         86.30         4.58 o                         
  -1  10   3       1252.61       1306.56        39.10 o                         
   0  10   3       2581.16       2649.81        48.07 o                         
   1  10   3       1605.77       1630.62        34.53 o                         
   2  10   3         45.26         42.45         2.43 o                         
   3  10   3        107.68        126.72         6.82 o                         
   4  10   3        427.77        443.51        10.50 o                         
   5  10   3       1157.71       1172.25        20.42 o                         
   6  10   3          8.78         10.61         4.99 o                         
   7  10   3        258.45        259.83         7.23 o                         
   8  10   3         16.28         17.44         2.22 o                         
   9  10   3        202.48        200.58         5.87 o                         
  10  10   3        513.07        513.34        14.95 o                         
  11  10   3        251.98        244.39        11.22 o                         
  12  10   3        537.71        599.17        36.66 o                         
  -5  11   3         62.49         41.45         8.00 o                         
  -4  11   3       1059.60       1040.47        39.13 o                         
  -3  11   3       1112.33       1091.34        45.40 o                         
  -2  11   3        113.97         90.63         4.52 o                         
  -1  11   3       1016.27       1018.25        23.54 o                         
   0  11   3        748.67        707.16        43.78 o                         
   1  11   3       1095.97       1026.77        24.63 o                         
   2  11   3        232.60        212.59         8.70 o                         
   3  11   3       2920.83       2924.14        64.70 o                         
   4  11   3        791.63        767.10        18.05 o                         
   5  11   3         56.92         62.43         3.79 o                         
   6  11   3        105.86        104.61         9.46 o                         
   7  11   3        110.84        103.76         4.70 o                         
   8  11   3        324.54        321.74         8.74 o                         
   9  11   3         23.36         21.68         2.68 o                         
  10  11   3         42.88         47.01         6.30 o                         
  11  11   3         32.20         43.10         9.83 o                         
  -3  12   3         52.61         28.04         5.43 o                         
  -2  12   3          5.43          5.54         8.39 o                         
  -1  12   3       1522.38       1558.52        41.43 o                         
   0  12   3        826.71        839.85        27.75 o                         
   1  12   3         23.26         16.36         4.40 o                         
   2  12   3         11.62          8.74         2.79 o                         
   3  12   3         31.77         21.84         3.78 o                         
   4  12   3        456.45        462.74        16.23 o                         
   5  12   3          6.32          6.90         3.88 o                         
   6  12   3        370.09        370.60        14.27 o                         
   7  12   3          8.48          5.63         5.70 o                         
   8  12   3          2.98         -4.13         4.36 o                         
   9  12   3        734.24        750.47        32.04 o                         
  10  12   3         73.34         61.27         8.76 o                         
  -1  13   3         62.29         42.17         7.86 o                         
   0  13   3        633.68        606.88        23.16 o                         
   1  13   3        493.72        482.87        43.08 o                         
   2  13   3         22.49         12.22         4.22 o                         
   3  13   3          8.30          6.57         3.68 o                         
   4  13   3        163.99        136.51         7.08 o                         
   5  13   3        395.70        415.25        32.75 o                         
   6  13   3         91.72         73.32         7.49 o                         
   7  13   3        536.50        532.09        23.29 o                         
   8  13   3        427.90        424.77        19.93 o                         
   9  13   3        189.32        200.67        12.65 o                         
   1  14   3        273.40        252.48        12.60 o                         
   2  14   3        142.74        165.81        16.05 o                         
   3  14   3        228.15        222.37        28.32 o                         
   4  14   3        825.68        867.13        29.01 o                         
   5  14   3         34.32         19.43         6.16 o                         
   6  14   3         14.60         17.74         6.07 o                         
   7  14   3        160.90        151.14        11.11 o                         
  -8 -12   4        188.03        179.77         8.57 o                         
  -7 -12   4         97.88         85.41         7.35 o                         
  -6 -12   4         47.95         45.15        11.06 o                         
  -5 -12   4        579.19        569.54        20.92 o                         
  -4 -12   4       1230.67       1223.00        50.88 o                         
  -3 -12   4        593.85        605.78        19.02 o                         
  -2 -12   4        144.19        162.20        14.17 o                         
  -1 -12   4          1.01          4.61         4.06 o                         
   0 -12   4        114.11        125.81         6.98 o                         
  -9 -11   4        533.14        542.66        17.26 o                         
  -8 -11   4        970.70        975.33        28.30 o                         
  -7 -11   4         99.99         95.89         6.83 o                         
  -6 -11   4          0.49          2.49         7.79 o                         
  -5 -11   4         41.23         32.02         4.40 o                         
  -4 -11   4        200.79        191.79         7.31 o                         
  -3 -11   4        841.43        834.22        19.30 o                         
  -2 -11   4         36.92         32.40         4.24 o                         
  -1 -11   4         65.43         57.83         4.95 o                         
   0 -11   4         65.85         65.74         5.43 o                         
   1 -11   4        185.43        188.76         9.99 o                         
   2 -11   4        291.26        282.55        14.40 o                         
   3 -11   4         81.21         79.60         7.07 o                         
 -11 -10   4        109.17         81.62         7.30 o                         
 -10 -10   4        437.08        403.62        14.52 o                         
  -9 -10   4         32.62         24.15         3.56 o                         
  -8 -10   4        231.48        216.23         8.47 o                         
  -7 -10   4       1268.74       1297.48        60.27 o                         
  -6 -10   4        257.95        263.39        25.75 o                         
  -5 -10   4         48.73         36.59         5.34 o                         
  -4 -10   4          5.80          3.33         3.62 o                         
  -3 -10   4        398.37        421.32        10.03 o                         
  -2 -10   4        601.22        598.99        13.93 o                         
  -1 -10   4         99.01         90.03         7.00 o                         
   0 -10   4       1071.22       1093.67        27.54 o                         
   1 -10   4       1317.16       1320.76        33.24 o                         
   2 -10   4        327.44        350.04        12.35 o                         
   3 -10   4          0.82          5.69         4.05 o                         
   4 -10   4        690.46        650.25        42.58 o                         
 -11  -9   4        108.53        119.61         6.86 o                         
 -10  -9   4       1007.65        967.94        35.37 o                         
  -9  -9   4       1060.18       1011.51        23.58 o                         
  -8  -9   4        210.11        207.94         6.56 o                         
  -7  -9   4        395.84        366.97        18.75 o                         
  -6  -9   4       1284.35       1289.56        25.22 o                         
  -5  -9   4         21.28         23.33         2.65 o                         
  -4  -9   4       1725.55       1764.96        34.79 o                         
  -3  -9   4       1417.25       1458.32        28.97 o                         
  -2  -9   4         98.21         94.48         6.47 o                         
  -1  -9   4          0.19          3.37         2.48 o                         
   0  -9   4       1184.21       1240.73        28.03 o                         
   1  -9   4       2449.47       2478.24        60.43 o                         
   2  -9   4          1.17          6.51         2.98 o                         
   3  -9   4         38.26         51.49         4.54 o                         
   4  -9   4         33.10         50.43         9.45 o                         
   5  -9   4       1045.20       1040.27        65.02 o                         
   6  -9   4        321.43        288.05        16.88 o                         
 -12  -8   4        517.81        515.05        34.24 o                         
 -11  -8   4        173.62        176.30         9.25 o                         
 -10  -8   4        156.83        163.89        16.20 o                         
  -9  -8   4          2.86          4.24         2.79 o                         
  -8  -8   4       1434.42       1518.80        28.57 o                         
  -7  -8   4       1309.55       1313.76        23.78 o                         
  -6  -8   4         43.52         34.02         2.51 o                         
  -5  -8   4        545.62        575.06        34.24 o                         
  -4  -8   4        450.13        449.23         9.49 o                         
  -3  -8   4       1016.60       1014.77        20.18 o                         
  -2  -8   4         68.61         70.31         5.75 o                         
  -1  -8   4       2109.91       2036.28        45.18 o                         
   0  -8   4       1246.19       1279.54        27.22 o                         
   1  -8   4       1281.05       1261.11        27.95 o                         
   2  -8   4        305.10        304.90         8.51 o                         
   3  -8   4       1529.88       1517.03        31.93 o                         
   4  -8   4       1278.54       1284.40        30.50 o                         
   5  -8   4        980.64        963.63        22.33 o                         
   6  -8   4        256.08        256.24        11.83 o                         
   7  -8   4        165.42        144.94        12.14 o                         
 -12  -7   4        566.98        569.28        20.58 o                         
 -11  -7   4       1402.50       1364.81        49.29 o                         
 -10  -7   4        446.09        407.07        29.78 o                         
  -9  -7   4        185.45        194.48         5.96 o                         
  -8  -7   4        780.22        764.60        12.80 o                         
  -7  -7   4       1398.27       1343.41        20.89 o                         
  -6  -7   4        430.04        411.03         7.84 o                         
  -5  -7   4       1037.48       1028.51        16.86 o                         
  -4  -7   4       1041.66        991.02        19.92 o                         
  -3  -7   4       1378.29       1334.47        24.55 o                         
  -2  -7   4       1119.93       1103.02        19.30 o                         
  -1  -7   4       1127.89       1124.27        22.41 o                         
   0  -7   4        396.17        408.88         7.53 o                         
   1  -7   4        192.72        176.14         7.84 o                         
   2  -7   4        207.22        208.78         5.59 o                         
   3  -7   4         14.39         15.92         2.90 o                         
   4  -7   4         57.13         60.28         3.47 o                         
   5  -7   4        286.06        313.46         7.96 o                         
   6  -7   4        309.62        289.17         8.35 o                         
   7  -7   4         30.85         30.71         4.67 o                         
   8  -7   4         11.52          1.35         5.47 o                         
 -13  -6   4        411.87        418.63        19.45 o                         
 -12  -6   4        208.33        204.42        11.53 o                         
 -11  -6   4         66.30         59.53         4.75 o                         
 -10  -6   4        269.86        274.06        13.63 o                         
  -9  -6   4        587.96        585.76        10.88 o                         
  -8  -6   4        262.10        285.78         6.35 o                         
  -7  -6   4          3.21          5.38         1.18 o                         
  -6  -6   4         28.20         33.26         3.01 o                         
  -5  -6   4          6.45          6.55         1.05 o                         
  -4  -6   4       2064.86       1981.55        30.19 o                         
  -3  -6   4        428.34        432.36         7.16 o                         
  -2  -6   4        523.48        552.63         8.84 o                         
  -1  -6   4        317.64        336.57         4.74 o                         
   0  -6   4         76.73         95.42         3.77 o                         
   1  -6   4       2295.33       2271.87        36.61 o                         
   2  -6   4        770.07        763.29        15.15 o                         
   3  -6   4        573.95        588.52        10.74 o                         
   4  -6   4          2.75          0.40         1.87 o                         
   5  -6   4       1249.76       1244.43        38.17 o                         
   6  -6   4        428.03        445.63        10.66 o                         
   7  -6   4        136.33        135.14         6.56 o                         
   8  -6   4        376.94        373.53        15.84 o                         
   9  -6   4        209.24        225.37        13.27 o                         
 -13  -5   4        247.40        238.80        10.12 o                         
 -12  -5   4        198.52        202.74         8.10 o                         
 -11  -5   4          9.70          8.87         2.27 o                         
 -10  -5   4        383.56        364.14        11.56 o                         
  -9  -5   4          0.85          3.37         1.50 o                         
  -8  -5   4        287.44        271.88         5.18 o                         
  -7  -5   4         32.40         43.73         3.19 o                         
  -6  -5   4        548.73        643.18        10.13 o                         
  -5  -5   4        165.25        163.71         2.92 o                         
  -4  -5   4         43.09         51.65         0.98 o                         
  -3  -5   4        545.52        535.59         7.68 o                         
  -2  -5   4       1503.55       1474.78        20.15 o                         
  -1  -5   4       2601.92       2579.71        34.63 o                         
   0  -5   4       3200.23       3165.67        53.49 o                         
   1  -5   4       6573.66       6659.96       119.50 o                         
   2  -5   4       3920.30       3961.13        71.77 o                         
   3  -5   4         11.90         10.53         1.75 o                         
   4  -5   4       1942.93       1859.05        30.71 o                         
   5  -5   4       1110.68       1119.35        19.44 o                         
   6  -5   4        238.15        236.26         5.95 o                         
   7  -5   4        250.69        236.11         9.91 o                         
   8  -5   4       1353.61       1417.67        38.31 o                         
   9  -5   4        568.64        603.06        48.83 o                         
  10  -5   4         99.04         88.52        14.53 o                         
 -13  -4   4        158.35        148.42        19.07 o                         
 -12  -4   4         62.70         59.08         5.23 o                         
 -11  -4   4        521.56        537.49        15.65 o                         
 -10  -4   4         13.44         13.07         1.66 o                         
  -9  -4   4        429.96        431.49         8.05 o                         
  -8  -4   4          6.25          6.91         1.21 o                         
  -7  -4   4         72.82         70.15         2.00 o                         
  -6  -4   4       1238.49       1241.73        17.46 o                         
  -5  -4   4         69.38         64.77         2.42 o                         
  -4  -4   4       1633.91       1618.62        19.93 o                         
  -3  -4   4        260.74        253.63         3.31 o                         
  -2  -4   4       2673.36       2760.72        36.32 o                         
  -1  -4   4         75.06         99.99         1.89 o                         
   0  -4   4       6743.28       6882.80        99.09 o                         
   1  -4   4       6728.94       6737.57       130.93 o                         
   2  -4   4       1504.48       1608.38        29.11 o                         
   3  -4   4        239.14        233.45         8.36 o                         
   4  -4   4       2126.76       2144.29        38.11 o                         
   5  -4   4       4640.38       4722.55        83.82 o                         
   6  -4   4        452.05        457.68        10.43 o                         
   7  -4   4        472.62        466.60        11.15 o                         
   8  -4   4        173.24        184.51        10.55 o                         
   9  -4   4        654.52        637.08        20.25 o                         
  10  -4   4        923.74        947.93        39.74 o                         
 -13  -3   4        772.41        786.03        34.89 o                         
 -12  -3   4         51.73         53.74         3.85 o                         
 -11  -3   4          6.21          6.92         2.46 o                         
 -10  -3   4        816.84        804.09        14.31 o                         
  -9  -3   4          4.44          2.62         3.01 o                         
  -8  -3   4       1170.98       1168.86        17.28 o                         
  -7  -3   4        782.19        777.39        12.34 o                         
  -6  -3   4        898.85        868.68        14.04 o                         
  -5  -3   4         12.54         15.47         0.92 o                         
  -4  -3   4       4602.73       4764.25        50.95 o                         
  -3  -3   4       3723.75       3958.10        43.97 o                         
  -2  -3   4        995.55       1076.33        11.80 o                         
  -1  -3   4       2114.50       2175.66        25.16 o                         
   0  -3   4       1217.05       1173.51        13.28 o                         
   1  -3   4       1628.27       1535.69        19.25 o                         
   2  -3   4        168.44        165.62         3.32 o                         
   3  -3   4        628.46        556.29         8.81 o                         
   4  -3   4        273.77        234.37        10.58 o                         
   5  -3   4       1119.59       1151.81        20.73 o                         
   6  -3   4        704.13        734.94        17.62 o                         
   7  -3   4          2.32          2.08         1.57 o                         
   8  -3   4       1265.30       1243.45        27.30 o                         
   9  -3   4         92.33         90.31         5.32 o                         
  10  -3   4          8.15         10.89         3.98 o                         
  11  -3   4         80.44         50.18         7.06 o                         
 -13  -2   4          1.30          1.96         6.20 o                         
 -12  -2   4       1604.79       1682.87        40.71 o                         
 -11  -2   4       1196.99       1247.31        21.54 o                         
 -10  -2   4       1797.29       1818.81        29.88 o                         
  -9  -2   4          7.13          7.72         1.50 o                         
  -8  -2   4       4276.99       4354.16        81.75 o                         
  -7  -2   4       2316.95       2331.87        35.80 o                         
  -6  -2   4         70.10         89.20         3.69 o                         
  -5  -2   4        464.17        398.42         5.38 o                         
  -4  -2   4       1031.07        918.24        10.06 o                         
  -3  -2   4        278.25        222.03         3.43 o                         
  -2  -2   4         70.99         69.03         1.19 o                         
  -1  -2   4        176.37        280.20         3.57 o                         
   0  -2   4         41.00         74.96         1.31 o                         
   1  -2   4         82.57         98.46         1.57 o                         
   2  -2   4         22.70         41.14         1.05 o                         
   3  -2   4         25.83         30.41         0.99 o                         
   4  -2   4       1223.43       1286.21        32.61 o                         
   5  -2   4        189.48        171.87         2.71 o                         
   6  -2   4          1.24          3.11         1.96 o                         
   7  -2   4         54.64         63.14         2.23 o                         
   8  -2   4         47.74         51.65         6.73 o                         
   9  -2   4       1332.64       1296.23        23.01 o                         
  10  -2   4        285.49        308.07        13.47 o                         
  11  -2   4         92.92         70.86         4.30 o                         
 -13  -1   4        293.50        277.74         9.34 o                         
 -12  -1   4        104.17        111.98         5.03 o                         
 -11  -1   4        171.52        174.63         5.25 o                         
 -10  -1   4        110.02        103.95         3.53 o                         
  -9  -1   4       1547.47       1586.58        24.29 o                         
  -8  -1   4         87.78         87.82         2.38 o                         
  -7  -1   4        100.79         96.49         5.39 o                         
  -6  -1   4        953.28        962.16        14.12 o                         
  -5  -1   4         27.84         13.78         0.82 o                         
  -4  -1   4       1676.44       1504.28        16.09 o                         
  -3  -1   4        182.44        150.13         1.95 o                         
  -2  -1   4         55.58         73.91         1.19 o                         
  -1  -1   4       1475.79       1553.00        18.04 o                         
   0  -1   4        788.18        707.03         8.38 o                         
   1  -1   4         41.69         35.65         0.94 o                         
   2  -1   4        525.13        631.17         7.60 o                         
   3  -1   4        146.12        156.48         2.34 o                         
   4  -1   4        172.40        184.46         2.89 o                         
   5  -1   4       1781.64       1738.42        53.61 o                         
   6  -1   4        810.90        798.85        10.69 o                         
   7  -1   4         20.33         26.97         2.18 o                         
   8  -1   4        606.43        571.64        15.91 o                         
   9  -1   4        729.29        747.37        13.99 o                         
  10  -1   4       3132.66       3149.14        61.87 o                         
  11  -1   4         18.85         12.01         3.04 o                         
  12  -1   4       1290.82       1372.14        38.84 o                         
 -12   0   4        247.14        255.65        15.40 o                         
 -11   0   4         23.77         21.83         4.57 o                         
 -10   0   4          0.82          7.65         8.28 o                         
  -9   0   4        186.96        187.07         6.28 o                         
  -8   0   4        410.87        414.32         7.15 o                         
  -7   0   4          5.00          6.88         1.63 o                         
  -6   0   4        703.35        701.50        10.20 o                         
  -5   0   4       1347.14       1515.83        20.43 o                         
  -4   0   4         70.14         41.23         0.92 o                         
  -3   0   4       1416.27       1353.90        24.33 o                         
  -2   0   4        444.28        496.74         5.85 o                         
  -1   0   4       1863.65       1816.67        19.90 o                         
   0   0   4       2675.61       2493.52        28.48 o                         
   1   0   4      11955.11      11626.96       193.93 o                         
   2   0   4        626.94        465.75         5.22 o                         
   3   0   4        109.51        114.34         4.16 o                         
   4   0   4        607.46        612.36        11.03 o                         
   5   0   4        637.55        561.54        15.03 o                         
   6   0   4        131.47        133.79         7.36 o                         
   7   0   4         97.56        110.38         2.46 o                         
   8   0   4       2816.83       2818.94        43.69 o                         
   9   0   4       1413.68       1414.43        23.69 o                         
  10   0   4         23.70         14.74         1.97 o                         
  11   0   4         12.42         12.68         3.01 o                         
  12   0   4        298.53        300.77        31.82 o                         
 -12   1   4        657.06        658.16        21.79 o                         
 -11   1   4          3.41          6.15         2.39 o                         
 -10   1   4         61.53         60.08         3.22 o                         
  -9   1   4        338.16        353.22         8.19 o                         
  -8   1   4        161.54        157.68         4.16 o                         
  -7   1   4       1386.00       1372.84        21.53 o                         
  -6   1   4        718.14        726.55        15.51 o                         
  -5   1   4        827.01        901.60        12.53 o                         
  -4   1   4        242.96        301.86         3.84 o                         
  -3   1   4       1074.17       1047.61        22.32 o                         
  -2   1   4        119.23        103.08         1.54 o                         
  -1   1   4          9.61         23.08         1.65 o                         
   0   1   4       7356.38       7061.97       140.35 o                         
   1   1   4       1653.16       1672.01        29.46 o                         
   2   1   4       1519.12       1531.13        17.81 o                         
   3   1   4        394.67        458.13         9.85 o                         
   4   1   4       8993.18       8963.18       160.74 o                         
   5   1   4      13662.52      13706.85       340.87 o                         
   6   1   4         17.31         12.15         2.09 o                         
   7   1   4        198.65        198.30         6.31 o                         
   8   1   4        528.34        479.24         8.61 o                         
   9   1   4       1034.38       1025.33        18.77 o                         
  10   1   4        144.12        128.10         4.07 o                         
  11   1   4         10.09         14.72         2.07 o                         
  12   1   4         47.56         44.36         3.94 o                         
  13   1   4         11.40         20.20         6.54 o                         
 -12   2   4        159.65        151.00         6.09 o                         
 -11   2   4       1329.33       1342.50        33.48 o                         
 -10   2   4         50.95         48.46         4.14 o                         
  -9   2   4        218.20        217.56         5.71 o                         
  -8   2   4       1576.84       1588.90        27.39 o                         
  -7   2   4        173.69        182.87         4.49 o                         
  -6   2   4        220.79        210.98        10.67 o                         
  -5   2   4          3.56          4.21         1.15 o                         
  -4   2   4        401.01        291.37         3.93 o                         
  -3   2   4        107.16         55.27         1.92 o                         
  -2   2   4        830.04        891.63        10.90 o                         
  -1   2   4       1044.63       1203.19        17.46 o                         
   0   2   4        295.89        239.58         2.66 o                         
   1   2   4       1947.87       1832.76        19.60 o                         
   2   2   4       2792.45       2813.68        52.65 o                         
   3   2   4       5189.15       5143.18        95.20 o                         
   4   2   4       2068.24       2105.83        24.25 o                         
   5   2   4        448.62        383.25         9.00 o                         
   6   2   4        522.91        565.03         7.89 o                         
   7   2   4        569.82        580.60         8.79 o                         
   8   2   4        648.87        626.60        10.22 o                         
   9   2   4         68.64         74.56         6.99 o                         
  10   2   4          5.61          5.64         3.75 o                         
  11   2   4          4.78          0.94         1.97 o                         
  12   2   4         80.55         94.78         7.86 o                         
  13   2   4        101.44         97.68        18.19 o                         
 -11   3   4       1132.92       1126.16        34.82 o                         
 -10   3   4        594.28        581.42        13.33 o                         
  -9   3   4        296.42        308.44         7.41 o                         
  -8   3   4        380.70        374.39         8.39 o                         
  -7   3   4       1582.97       1520.62        25.75 o                         
  -6   3   4        394.13        407.96        11.66 o                         
  -5   3   4       3146.44       3248.05        76.19 o                         
  -4   3   4       2985.23       3170.24        57.46 o                         
  -3   3   4       5239.83       5682.38       159.93 o                         
  -2   3   4        347.03        403.05         7.20 o                         
  -1   3   4       1522.32       1471.41        16.97 o                         
   0   3   4        394.38        471.82         5.52 o                         
   1   3   4         74.14        101.87         3.47 o                         
   2   3   4        547.56        568.59         9.25 o                         
   3   3   4        203.10        264.86         6.31 o                         
   4   3   4        571.52        682.03        12.40 o                         
   5   3   4         30.50         29.75         1.09 o                         
   6   3   4         54.11         69.58         2.06 o                         
   7   3   4        143.20        134.69         3.18 o                         
   8   3   4        782.50        802.87        12.65 o                         
   9   3   4        624.51        653.22        13.20 o                         
  10   3   4        414.37        429.52         9.75 o                         
  11   3   4         86.52         68.40        12.86 o                         
  12   3   4        160.75        164.42         9.56 o                         
  13   3   4        594.38        618.38        29.36 o                         
 -11   4   4        448.78        455.12        18.70 o                         
 -10   4   4         46.52         26.80         4.36 o                         
  -9   4   4       1133.52       1120.01        45.88 o                         
  -8   4   4        139.41        137.26         5.23 o                         
  -7   4   4        229.69        235.76         6.10 o                         
  -6   4   4         30.79         36.16         5.72 o                         
  -5   4   4       2965.93       3041.51        57.18 o                         
  -4   4   4       1063.41       1004.24        19.55 o                         
  -3   4   4        145.95        175.24         2.74 o                         
  -2   4   4        431.00        458.90         5.60 o                         
  -1   4   4        365.51        426.82        12.48 o                         
   0   4   4       1117.54       1125.74        15.92 o                         
   1   4   4         67.86         45.62         1.37 o                         
   2   4   4       1031.30       1004.36        18.63 o                         
   3   4   4        737.53        791.21        12.93 o                         
   4   4   4       1015.19       1287.52        17.02 o                         
   5   4   4       6561.63       6582.67        97.05 o                         
   6   4   4        179.65        196.05         3.39 o                         
   7   4   4        109.14        113.32         2.50 o                         
   8   4   4         51.83         46.43         1.51 o                         
   9   4   4       2082.14       2167.02        43.58 o                         
  10   4   4        299.93        336.12         7.41 o                         
  11   4   4        121.12        118.34         4.51 o                         
  12   4   4        404.00        421.46        18.98 o                         
  13   4   4        141.07        183.88        12.23 o                         
 -10   5   4        169.65        155.48        18.33 o                         
  -9   5   4        410.21        411.47        14.86 o                         
  -8   5   4        257.94        241.26         7.84 o                         
  -7   5   4         81.03         74.08         4.45 o                         
  -6   5   4        123.52        126.09         7.92 o                         
  -5   5   4        662.44        666.04        20.79 o                         
  -4   5   4       1852.09       1888.07        26.46 o                         
  -3   5   4        292.54        282.96         4.54 o                         
  -2   5   4        357.25        365.80         5.17 o                         
  -1   5   4        819.90        926.13        14.44 o                         
   0   5   4        226.93        226.80         2.95 o                         
   1   5   4       6012.50       6006.19        68.92 o                         
   2   5   4        287.28        317.91         6.66 o                         
   3   5   4        177.72        166.50         2.48 o                         
   4   5   4        118.75        154.94         2.84 o                         
   5   5   4         17.14         44.36         5.58 o                         
   6   5   4         41.91         23.13         1.14 o                         
   7   5   4        828.34        844.32        14.28 o                         
   8   5   4        959.95        972.87        14.20 o                         
   9   5   4        205.32        194.46         7.04 o                         
  10   5   4        203.98        213.01         6.27 o                         
  11   5   4         20.43         22.47         3.94 o                         
  12   5   4        380.13        406.78        19.48 o                         
  13   5   4        673.15        674.61        39.11 o                         
 -10   6   4        312.28        309.32        26.64 o                         
  -9   6   4        170.49        157.09         8.14 o                         
  -8   6   4        176.52        167.98         8.13 o                         
  -7   6   4        683.18        665.01        30.07 o                         
  -6   6   4          2.61          4.14         2.14 o                         
  -5   6   4          2.55          5.74         1.54 o                         
  -4   6   4         63.93         72.57         4.61 o                         
  -3   6   4       2295.81       2457.42        60.51 o                         
  -2   6   4        950.94        916.95        13.52 o                         
  -1   6   4        672.07        629.51         8.96 o                         
   0   6   4       1952.38       1906.07        31.95 o                         
   1   6   4        248.37        207.45         4.32 o                         
   2   6   4        628.22        681.71         7.50 o                         
   3   6   4       1397.33       1450.93        17.78 o                         
   4   6   4       2550.45       2435.40        66.55 o                         
   5   6   4       1861.56       1915.47        31.19 o                         
   6   6   4        680.99        742.02        12.96 o                         
   7   6   4        689.48        672.43        13.16 o                         
   8   6   4       1484.33       1529.70        28.86 o                         
   9   6   4       1051.03        975.89        21.40 o                         
  10   6   4        202.59        206.59         5.66 o                         
  11   6   4       1068.42       1058.46        26.66 o                         
  12   6   4        408.92        433.25        15.84 o                         
  13   6   4        234.16        248.23        11.82 o                         
  -9   7   4        398.72        391.44        15.92 o                         
  -8   7   4         93.20        102.78         6.72 o                         
  -7   7   4        340.95        367.56        12.62 o                         
  -6   7   4        730.89        745.94        27.92 o                         
  -5   7   4        146.10        156.92        14.11 o                         
  -4   7   4        622.18        602.21        15.18 o                         
  -3   7   4        744.39        776.60        13.48 o                         
  -2   7   4         66.40         85.05         2.23 o                         
  -1   7   4         61.46         58.97         3.01 o                         
   0   7   4        277.78        258.38         4.21 o                         
   1   7   4       1093.07       1066.74        14.01 o                         
   2   7   4       2365.49       2557.92        32.20 o                         
   3   7   4       5083.45       5505.00       103.46 o                         
   4   7   4       1147.76       1135.01        17.11 o                         
   5   7   4        493.44        481.64         7.36 o                         
   6   7   4        132.43        135.89         3.21 o                         
   7   7   4       1251.53       1207.17        22.92 o                         
   8   7   4         90.51         93.84         3.41 o                         
   9   7   4          2.30          3.29         1.91 o                         
  10   7   4         38.93         34.68         2.94 o                         
  11   7   4        383.42        394.42        12.24 o                         
  12   7   4        121.07        135.02        21.22 o                         
  13   7   4         41.28         29.56         5.87 o                         
  -8   8   4       1466.39       1581.13        96.45 o                         
  -7   8   4         13.47         10.81         3.72 o                         
  -6   8   4        231.10        224.43        13.54 o                         
  -5   8   4        896.38        899.22        21.57 o                         
  -4   8   4       3487.57       3488.59        76.39 o                         
  -3   8   4       2952.77       2929.96        55.92 o                         
  -2   8   4         94.90         97.00        10.20 o                         
  -1   8   4        249.66        239.50         4.78 o                         
   0   8   4         44.06         41.05         1.99 o                         
   1   8   4         39.37         36.45         1.78 o                         
   2   8   4          5.33          4.80         2.81 o                         
   3   8   4       1047.20       1010.76        15.53 o                         
   4   8   4        420.82        399.29         7.11 o                         
   5   8   4        147.77        180.09         3.55 o                         
   6   8   4         90.62         87.22         2.57 o                         
   7   8   4        300.04        277.07         6.27 o                         
   8   8   4        530.76        524.40        11.72 o                         
   9   8   4         80.42         75.63         3.47 o                         
  10   8   4          6.62          6.66         2.48 o                         
  11   8   4        171.92        174.02         7.65 o                         
  12   8   4          6.46          7.90         6.62 o                         
  13   8   4        730.35        707.66        32.93 o                         
  -7   9   4        530.49        516.91        19.80 o                         
  -6   9   4         35.37         30.64         4.79 o                         
  -5   9   4       1197.50       1225.64        40.94 o                         
  -4   9   4         24.76         20.23         7.93 o                         
  -3   9   4          9.24         11.12         2.07 o                         
  -2   9   4        178.02        171.99         6.24 o                         
  -1   9   4        637.26        644.01        26.51 o                         
   0   9   4        942.50        964.21        28.26 o                         
   1   9   4         99.39         96.48         2.90 o                         
   2   9   4        125.87        126.01         3.57 o                         
   3   9   4          2.35          3.12         1.35 o                         
   4   9   4       1343.01       1404.93        23.07 o                         
   5   9   4        219.14        243.45         5.48 o                         
   6   9   4        118.92        120.95         3.50 o                         
   7   9   4        291.04        285.75         7.56 o                         
   8   9   4         58.54         63.90         3.24 o                         
   9   9   4        867.54        881.57        20.53 o                         
  10   9   4        461.49        459.59        13.78 o                         
  11   9   4        465.85        472.98        17.12 o                         
  12   9   4        240.55        215.58        17.95 o                         
  -6  10   4          1.61         15.34        10.54 o                         
  -5  10   4        143.46        159.48        10.65 o                         
  -4  10   4        102.73        111.31         7.90 o                         
  -3  10   4         83.18         78.26        11.69 o                         
  -2  10   4         26.11         22.09         2.57 o                         
  -1  10   4         20.24         18.02         1.99 o                         
   0  10   4        769.48        792.40        24.00 o                         
   1  10   4        503.44        521.31        16.23 o                         
   2  10   4         38.51         38.87         3.33 o                         
   3  10   4         17.28         14.75         1.94 o                         
   4  10   4         48.57         52.58         2.81 o                         
   5  10   4        572.38        571.33        19.18 o                         
   6  10   4          3.94          3.79         2.11 o                         
   7  10   4        791.29        821.48        17.64 o                         
   8  10   4        232.24        241.88         6.56 o                         
   9  10   4         43.94         43.43         4.23 o                         
  10  10   4          6.39          7.38         3.59 o                         
  11  10   4         80.25         84.78         5.78 o                         
  12  10   4        336.51        353.55        15.59 o                         
  -5  11   4         35.86         36.95         7.20 o                         
  -4  11   4         35.05         38.39        12.70 o                         
  -3  11   4        275.13        318.76        13.59 o                         
  -2  11   4         12.08          5.15         8.69 o                         
  -1  11   4        408.93        421.22        19.87 o                         
   0  11   4        699.55        702.22        63.20 o                         
   1  11   4        154.74        150.26         5.50 o                         
   2  11   4        102.12        105.37         8.25 o                         
   3  11   4        688.74        678.45        13.87 o                         
   4  11   4       1959.17       1963.76        78.89 o                         
   5  11   4        290.93        303.79         9.46 o                         
   6  11   4        121.83        120.53         4.88 o                         
   7  11   4        309.92        319.02         9.03 o                         
   8  11   4       1713.31       1746.12        38.95 o                         
   9  11   4        708.64        755.25        22.61 o                         
  10  11   4        115.04        112.67         7.26 o                         
  11  11   4       1223.30       1264.87        72.71 o                         
  -3  12   4        355.52        370.45        24.92 o                         
  -2  12   4         53.20         35.18         5.80 o                         
  -1  12   4        325.37        320.88        10.76 o                         
   0  12   4       1447.49       1457.62        49.27 o                         
   1  12   4        464.10        458.50        30.01 o                         
   2  12   4         29.70         31.11         5.14 o                         
   3  12   4          1.90          0.00         2.44 o                         
   4  12   4       1368.78       1457.78        37.99 o                         
   5  12   4       1307.90       1302.53        31.60 o                         
   6  12   4         19.97         18.87         4.23 o                         
   7  12   4        133.96        128.01         5.58 o                         
   8  12   4         31.92         21.03         5.46 o                         
   9  12   4        169.70        159.22        11.22 o                         
  10  12   4        516.72        448.61        28.67 o                         
  -1  13   4         23.00         16.96         6.41 o                         
   0  13   4        557.14        571.95        57.27 o                         
   1  13   4        369.28        369.20        14.13 o                         
   2  13   4        298.95        278.53        18.05 o                         
   3  13   4        751.18        725.10        23.66 o                         
   4  13   4        145.70        158.46         8.44 o                         
   5  13   4        559.98        560.89        19.93 o                         
   6  13   4        331.99        319.63        15.63 o                         
   7  13   4         28.53         24.17         6.21 o                         
   8  13   4         94.86        112.69         8.96 o                         
   9  13   4         28.82         25.84         7.74 o                         
   1  14   4         10.41          7.95         6.46 o                         
   2  14   4          6.06          8.76         5.89 o                         
   3  14   4          4.08         -3.08         6.26 o                         
   4  14   4        147.26        130.53        19.35 o                         
   5  14   4         23.08         16.27         5.01 o                         
   6  14   4          0.49          6.14         4.68 o                         
   7  14   4        180.26        150.98        12.85 o                         
  -7 -12   5        110.30         98.48         8.23 o                         
  -6 -12   5        819.24        819.81        33.69 o                         
  -5 -12   5          0.65         -1.60         4.56 o                         
  -4 -12   5       2035.73       2059.66        67.78 o                         
  -3 -12   5       1320.16       1394.61        39.45 o                         
  -2 -12   5        208.58        239.51        16.46 o                         
  -1 -12   5          1.27         10.13         5.91 o                         
  -9 -11   5         79.10         87.25         6.36 o                         
  -8 -11   5       2219.35       2392.44        67.56 o                         
  -7 -11   5        764.11        793.04        39.66 o                         
  -6 -11   5         26.32         23.12         4.59 o                         
  -5 -11   5         94.92         87.15        13.42 o                         
  -4 -11   5        526.24        501.71        15.73 o                         
  -3 -11   5        984.11        983.57        28.72 o                         
  -2 -11   5        374.72        353.81        11.29 o                         
  -1 -11   5         16.62         12.62         3.94 o                         
   0 -11   5         27.98         30.99         4.66 o                         
   1 -11   5        359.95        370.46        15.15 o                         
   2 -11   5        235.66        226.20        11.67 o                         
 -10 -10   5         29.04         22.18         5.72 o                         
  -9 -10   5        318.99        296.67        30.90 o                         
  -8 -10   5        221.34        237.49         9.26 o                         
  -7 -10   5          5.18         15.46         4.69 o                         
  -6 -10   5          4.29          2.16         3.74 o                         
  -5 -10   5        893.99        880.04        21.04 o                         
  -4 -10   5        605.99        615.54        14.34 o                         
  -3 -10   5        236.76        248.72        11.35 o                         
  -2 -10   5        513.00        532.11        13.38 o                         
  -1 -10   5        269.32        281.76         8.37 o                         
   0 -10   5        248.93        266.14        27.42 o                         
   1 -10   5         25.66         16.67         3.78 o                         
   2 -10   5        204.08        196.84         9.33 o                         
   3 -10   5          3.18          7.39         5.41 o                         
   4 -10   5         23.29         12.44         8.13 o                         
 -11  -9   5          8.06          5.55         4.90 o                         
 -10  -9   5         17.49          3.73         6.12 o                         
  -9  -9   5        384.45        390.24        12.04 o                         
  -8  -9   5       1142.15       1176.01        25.48 o                         
  -7  -9   5        157.03        144.06         5.38 o                         
  -6  -9   5         62.54         46.31         3.20 o                         
  -5  -9   5        123.91        125.83         5.13 o                         
  -4  -9   5        450.29        451.68        10.82 o                         
  -3  -9   5        365.32        372.95         9.73 o                         
  -2  -9   5        237.69        238.62        11.34 o                         
  -1  -9   5        101.26        104.90         4.99 o                         
   0  -9   5         81.53         67.39         4.82 o                         
   1  -9   5        788.35        788.33        24.59 o                         
   2  -9   5        302.65        322.55        10.80 o                         
   3  -9   5         26.24         24.17         4.83 o                         
   4  -9   5        192.73        203.44        19.00 o                         
   5  -9   5        704.88        772.27        49.61 o                         
 -11  -8   5         39.17         17.05         4.15 o                         
 -10  -8   5          1.31          2.12         3.02 o                         
  -9  -8   5          1.17          2.29         2.65 o                         
  -8  -8   5        741.14        715.59        16.45 o                         
  -7  -8   5       1017.96       1013.25        21.06 o                         
  -6  -8   5          5.72          8.16         3.65 o                         
  -5  -8   5        178.98        175.63         6.88 o                         
  -4  -8   5        129.18        130.26         4.73 o                         
  -3  -8   5       1018.98       1037.03        19.99 o                         
  -2  -8   5        277.92        273.58         7.19 o                         
  -1  -8   5        312.90        301.44         8.87 o                         
   0  -8   5         70.60         71.90         4.27 o                         
   1  -8   5         88.83         93.03         5.06 o                         
   2  -8   5       1073.74       1119.03        28.97 o                         
   3  -8   5        233.63        215.84         8.33 o                         
   4  -8   5       1189.18       1246.56        39.49 o                         
   5  -8   5        836.59        798.39        29.88 o                         
   6  -8   5        218.84        172.43        16.65 o                         
 -12  -7   5         22.82         27.01         5.39 o                         
 -11  -7   5        587.63        568.80        20.49 o                         
 -10  -7   5         47.72         43.38         3.41 o                         
  -9  -7   5        446.88        413.04         9.56 o                         
  -8  -7   5       2046.71       1934.18        34.99 o                         
  -7  -7   5        856.17        796.57        17.53 o                         
  -6  -7   5       1224.79       1199.60        20.31 o                         
  -5  -7   5        478.51        464.35         9.09 o                         
  -4  -7   5       4142.96       4189.00        67.87 o                         
  -3  -7   5       2249.05       2210.14        36.11 o                         
  -2  -7   5       3120.98       3114.89        57.04 o                         
  -1  -7   5        496.50        466.74        13.70 o                         
   0  -7   5       2391.68       2401.22        45.86 o                         
   1  -7   5       1907.10       1890.68        37.80 o                         
   2  -7   5         11.32          8.99         3.33 o                         
   3  -7   5          2.13          5.24         1.98 o                         
   4  -7   5         73.03         80.72         8.04 o                         
   5  -7   5        710.35        705.87        16.91 o                         
   6  -7   5          4.63          2.80         3.95 o                         
   7  -7   5        189.97        181.63         9.22 o                         
 -12  -6   5        192.81        184.79         9.48 o                         
 -11  -6   5        526.09        531.11        17.89 o                         
 -10  -6   5        531.11        523.43        12.66 o                         
  -9  -6   5          0.98          1.79         1.73 o                         
  -8  -6   5       1667.34       1731.80        29.49 o                         
  -7  -6   5       1805.99       1745.39        28.87 o                         
  -6  -6   5        424.06        365.29         5.95 o                         
  -5  -6   5         72.41         73.09         2.60 o                         
  -4  -6   5       3214.47       3141.20        49.25 o                         
  -3  -6   5       3641.92       3588.76        56.71 o                         
  -2  -6   5        729.88        706.21        11.33 o                         
  -1  -6   5       3629.56       3630.83        68.69 o                         
   0  -6   5       2330.94       2324.31        37.69 o                         
   1  -6   5        903.64        884.68        16.22 o                         
   2  -6   5         46.24         48.24         2.47 o                         
   3  -6   5        457.06        441.40        10.57 o                         
   4  -6   5        266.91        280.42         7.16 o                         
   5  -6   5          7.14          9.76         1.88 o                         
   6  -6   5        185.66        175.70         9.69 o                         
   7  -6   5        294.73        297.68        11.12 o                         
   8  -6   5          2.18          3.50         4.65 o                         
 -12  -5   5       1355.36       1411.11        42.75 o                         
 -11  -5   5        760.85        755.91        18.75 o                         
 -10  -5   5          1.31          3.14         1.81 o                         
  -9  -5   5        113.67        113.42         3.39 o                         
  -8  -5   5        933.50        873.74        15.08 o                         
  -7  -5   5       1233.70       1177.39        16.60 o                         
  -6  -5   5         49.26         53.16         1.69 o                         
  -5  -5   5       1751.02       1717.89        20.92 o                         
  -4  -5   5        254.28        233.27         7.62 o                         
  -3  -5   5       1105.45       1009.80        15.11 o                         
  -2  -5   5          8.61         10.17         1.29 o                         
  -1  -5   5        821.42        819.59        12.20 o                         
   0  -5   5       2348.29       2384.65        32.41 o                         
   1  -5   5        761.81        723.78        11.47 o                         
   2  -5   5        219.74        211.59         8.38 o                         
   3  -5   5          2.09          7.47         4.04 o                         
   4  -5   5        275.97        291.67         6.64 o                         
   5  -5   5       1979.14       1913.42        47.28 o                         
   6  -5   5        159.59        186.43         5.48 o                         
   7  -5   5        563.34        539.21        12.84 o                         
   8  -5   5          7.23         10.50         3.84 o                         
   9  -5   5        282.80        319.27        16.01 o                         
 -13  -4   5        324.09        327.25        19.88 o                         
 -12  -4   5         62.32         59.05         4.29 o                         
 -11  -4   5        148.64        147.45         5.77 o                         
 -10  -4   5         16.43         15.78         1.95 o                         
  -9  -4   5        665.70        653.59        11.15 o                         
  -8  -4   5        569.59        587.97        20.00 o                         
  -7  -4   5         23.52         21.73         1.31 o                         
  -6  -4   5        456.35        429.69         7.17 o                         
  -5  -4   5         41.69         52.57         1.50 o                         
  -4  -4   5        419.54        388.39         5.95 o                         
  -3  -4   5        273.88        276.54         3.63 o                         
  -2  -4   5         11.57         14.07         0.85 o                         
  -1  -4   5        106.48         87.16         2.01 o                         
   0  -4   5        839.71        792.10        11.17 o                         
   1  -4   5       5244.25       5266.51        80.41 o                         
   2  -4   5          5.79          4.13         0.71 o                         
   3  -4   5        522.74        534.28        13.27 o                         
   4  -4   5       1113.20       1155.16        21.09 o                         
   5  -4   5       5724.51       5827.61       113.21 o                         
   6  -4   5       1857.22       1833.36        35.62 o                         
   7  -4   5         61.10         50.19         3.28 o                         
   8  -4   5         11.01          5.93         2.54 o                         
   9  -4   5        206.27        192.57        11.50 o                         
  10  -4   5        852.36        869.52        48.92 o                         
 -13  -3   5        219.51        218.66        13.90 o                         
 -12  -3   5        243.63        246.56         7.86 o                         
 -11  -3   5         14.24         11.12         3.06 o                         
 -10  -3   5         77.69         76.66         3.21 o                         
  -9  -3   5        136.89        141.91         3.61 o                         
  -8  -3   5       1167.29       1182.61        21.33 o                         
  -7  -3   5         76.90         61.96         4.12 o                         
  -6  -3   5         54.96         53.72         2.88 o                         
  -5  -3   5          0.79          4.10         0.84 o                         
  -4  -3   5         56.32         49.69         1.35 o                         
  -3  -3   5       2001.26       1842.44        21.38 o                         
  -2  -3   5        388.00        442.59         9.09 o                         
  -1  -3   5         43.59         40.76         2.58 o                         
   0  -3   5        781.06        773.72         9.92 o                         
   1  -3   5       5503.50       5646.33        66.43 o                         
   2  -3   5       2812.82       2804.76        41.69 o                         
   3  -3   5        624.33        649.65        12.00 o                         
   4  -3   5        489.61        445.25         7.08 o                         
   5  -3   5       1173.74       1091.72        19.84 o                         
   6  -3   5        501.70        518.91        10.66 o                         
   7  -3   5         10.26         11.56         3.86 o                         
   8  -3   5       1036.90       1064.19        22.56 o                         
   9  -3   5        116.87        116.56        10.24 o                         
  10  -3   5        160.79        150.03        19.36 o                         
  11  -3   5         64.92         61.30        15.13 o                         
 -13  -2   5          1.29          6.26         3.57 o                         
 -12  -2   5         12.32          7.14         2.65 o                         
 -11  -2   5        811.34        805.05        18.80 o                         
 -10  -2   5          0.53         -1.98         1.98 o                         
  -9  -2   5        122.24        120.57        12.39 o                         
  -8  -2   5        112.65        102.62         8.21 o                         
  -7  -2   5       5096.11       5194.23        81.77 o                         
  -6  -2   5       1552.08       1530.49        20.81 o                         
  -5  -2   5       1843.43       1904.19        23.47 o                         
  -4  -2   5       1689.27       1649.88        20.34 o                         
  -3  -2   5       5133.26       5351.82        56.37 o                         
  -2  -2   5       9020.29       9580.01       115.13 o                         
  -1  -2   5        252.21        251.77         3.23 o                         
   0  -2   5       4251.92       4259.46        52.71 o                         
   1  -2   5       3798.24       4068.77        45.20 o                         
   2  -2   5         70.10         81.28         2.07 o                         
   3  -2   5        861.00        822.78        18.99 o                         
   4  -2   5       1170.62       1178.97        35.58 o                         
   5  -2   5       4507.95       4602.41        60.31 o                         
   6  -2   5          0.94          2.35         2.38 o                         
   7  -2   5       1301.04       1309.38        19.85 o                         
   8  -2   5        479.06        471.53        21.07 o                         
   9  -2   5        857.11        897.67        18.03 o                         
  10  -2   5        404.21        398.19        13.20 o                         
  11  -2   5         68.58         72.01         5.34 o                         
 -12  -1   5        268.69        253.92         8.37 o                         
 -11  -1   5        293.02        281.03         7.14 o                         
 -10  -1   5       1838.16       1913.26        33.77 o                         
  -9  -1   5          6.97          7.11         1.49 o                         
  -8  -1   5        587.08        583.88        10.79 o                         
  -7  -1   5         62.11         65.40         6.88 o                         
  -6  -1   5        825.49        869.19        12.04 o                         
  -5  -1   5       2483.85       2596.13        32.30 o                         
  -4  -1   5       5236.42       5286.54        62.36 o                         
  -3  -1   5       4229.43       4430.18        55.57 o                         
  -2  -1   5       3194.89       3406.45        66.47 o                         
  -1  -1   5       6029.00       6241.30        68.36 o                         
   0  -1   5       5803.35       5734.19        65.42 o                         
   1  -1   5       7949.89       8098.06        87.07 o                         
   2  -1   5       1235.61       1351.70        15.51 o                         
   3  -1   5       1661.57       1618.15        19.23 o                         
   4  -1   5         25.58         30.13         2.61 o                         
   5  -1   5        850.38        855.35        19.81 o                         
   6  -1   5         15.83         13.91         1.01 o                         
   7  -1   5        417.70        426.51         7.03 o                         
   8  -1   5        119.47        109.55         3.48 o                         
   9  -1   5        119.25        119.54         3.67 o                         
  10  -1   5        145.39        155.45         8.15 o                         
  11  -1   5        178.88        171.72         9.28 o                         
  12  -1   5          1.87          1.69         4.64 o                         
 -12   0   5        336.07        336.90        14.55 o                         
 -11   0   5        592.30        600.88        13.45 o                         
 -10   0   5        272.46        267.92        10.21 o                         
  -9   0   5         52.91         48.62         6.42 o                         
  -8   0   5       1569.44       1560.53        25.69 o                         
  -7   0   5        872.88        897.84        12.82 o                         
  -6   0   5          5.31          3.79         1.34 o                         
  -5   0   5       1387.97       1372.71        18.46 o                         
  -4   0   5        700.12        648.57        10.24 o                         
  -3   0   5       1136.44       1153.66        12.92 o                         
  -2   0   5          4.31         10.83         1.17 o                         
  -1   0   5       2874.61       2758.43        29.28 o                         
   0   0   5       3961.20       3987.92        42.71 o                         
   1   0   5       2635.55       2588.16        35.17 o                         
   2   0   5       2421.34       2443.85        25.54 o                         
   3   0   5        654.63        671.75        10.45 o                         
   4   0   5        337.75        303.10        11.56 o                         
   5   0   5        294.56        307.84         4.37 o                         
   6   0   5        850.27        866.66        22.95 o                         
   7   0   5        117.20        124.48         2.55 o                         
   8   0   5        455.82        446.76        12.22 o                         
   9   0   5       1216.63       1238.50        35.05 o                         
  10   0   5        182.69        188.52         5.19 o                         
  11   0   5         11.87          9.76         2.93 o                         
  12   0   5         43.77         51.90         7.64 o                         
 -12   1   5        262.40        263.16         9.31 o                         
 -11   1   5        354.20        361.98        10.13 o                         
 -10   1   5          8.50         19.44         7.19 o                         
  -9   1   5       1615.14       1645.30        30.57 o                         
  -8   1   5        332.56        341.19        16.14 o                         
  -7   1   5         99.66        112.90         2.69 o                         
  -6   1   5       2735.82       2898.34        41.09 o                         
  -5   1   5          2.65          4.58         0.83 o                         
  -4   1   5          4.80         12.70         0.79 o                         
  -3   1   5        301.79        308.95         4.11 o                         
  -2   1   5        892.80        913.55        19.07 o                         
  -1   1   5         31.33         38.67         1.08 o                         
   0   1   5        917.14        852.09        11.78 o                         
   1   1   5       1888.69       1836.79        31.48 o                         
   2   1   5        835.04        815.23         9.83 o                         
   3   1   5         22.21         24.06         2.46 o                         
   4   1   5       3228.85       3348.95        44.13 o                         
   5   1   5      11602.79      11371.05       238.25 o                         
   6   1   5        956.32        988.48        16.77 o                         
   7   1   5          8.15          8.98         0.98 o                         
   8   1   5        306.83        303.66         7.29 o                         
   9   1   5        583.83        549.95        11.15 o                         
  10   1   5        817.18        848.24        17.06 o                         
  11   1   5        105.93        103.21         3.90 o                         
  12   1   5        702.60        731.26        31.66 o                         
 -12   2   5         45.54         33.43         4.19 o                         
 -11   2   5         26.98         21.54         2.99 o                         
 -10   2   5          3.54          7.71         2.32 o                         
  -9   2   5        371.99        382.12         8.63 o                         
  -8   2   5        379.79        395.03         8.47 o                         
  -7   2   5        160.89        144.49         5.69 o                         
  -6   2   5       1075.05       1121.82        20.14 o                         
  -5   2   5        433.26        477.79         7.08 o                         
  -4   2   5        130.73         90.47         2.87 o                         
  -3   2   5       1438.64       1354.79        30.63 o                         
  -2   2   5          1.24          1.87         0.39 o                         
  -1   2   5       3893.92       4334.88        81.45 o                         
   0   2   5          5.18         15.68         1.23 o                         
   1   2   5       1820.44       1535.51        24.29 o                         
   2   2   5       2450.86       2363.15        41.99 o                         
   3   2   5       1542.32       1611.42        20.39 o                         
   4   2   5       1673.28       2000.98        23.63 o                         
   5   2   5        385.67        353.97         7.31 o                         
   6   2   5       2314.19       2257.56        31.43 o                         
   7   2   5       1013.52        994.70        14.09 o                         
   8   2   5       1727.45       1686.54        26.33 o                         
   9   2   5       1622.34       1546.47        42.97 o                         
  10   2   5         71.33         56.03         6.69 o                         
  11   2   5        588.13        597.44        35.77 o                         
  12   2   5        900.19        894.78        41.28 o                         
  13   2   5        307.68        305.26        17.90 o                         
 -11   3   5          2.45         -0.30         3.48 o                         
 -10   3   5          9.53          9.28         2.97 o                         
  -9   3   5        259.96        237.16         6.56 o                         
  -8   3   5       1038.02       1037.26        18.68 o                         
  -7   3   5        801.17        696.88        12.37 o                         
  -6   3   5        463.92        441.57         9.19 o                         
  -5   3   5         92.67         78.77         2.69 o                         
  -4   3   5        687.91        649.15        15.37 o                         
  -3   3   5        164.97        133.02         2.39 o                         
  -2   3   5       1512.63       1580.37        22.89 o                         
  -1   3   5        940.78        961.66        11.31 o                         
   0   3   5       2775.67       2617.80        29.68 o                         
   1   3   5        248.81        236.49         2.81 o                         
   2   3   5         44.64         28.69         0.63 o                         
   3   3   5         21.58         14.95         0.86 o                         
   4   3   5      12423.78      12646.02       446.91 o                         
   5   3   5       8778.16       8975.66       138.15 o                         
   6   3   5         15.62         20.21         2.50 o                         
   7   3   5        625.24        613.88         9.82 o                         
   8   3   5       1641.60       1606.27        24.80 o                         
   9   3   5       1232.62       1181.33        20.42 o                         
  10   3   5        359.54        317.16         7.39 o                         
  11   3   5        109.33        122.35         7.87 o                         
  12   3   5          3.02          2.71        12.48 o                         
  13   3   5         31.21         35.77         6.69 o                         
 -11   4   5        669.50        695.25        29.19 o                         
 -10   4   5        155.75        143.18         6.33 o                         
  -9   4   5        270.68        249.60        11.38 o                         
  -8   4   5         32.10         39.02         3.29 o                         
  -7   4   5         10.34          9.54         1.91 o                         
  -6   4   5         58.15         67.33         2.83 o                         
  -5   4   5        781.30        796.86        17.48 o                         
  -4   4   5       2124.15       2023.23        57.41 o                         
  -3   4   5        689.89        697.18        11.02 o                         
  -2   4   5        522.64        500.00         8.37 o                         
  -1   4   5        211.32        181.94         2.58 o                         
   0   4   5       6043.89       6111.22       105.59 o                         
   1   4   5        584.29        593.79        11.22 o                         
   2   4   5        327.20        331.01         6.00 o                         
   3   4   5       3107.54       3340.41        49.01 o                         
   4   4   5        241.55        218.75         2.90 o                         
   5   4   5        117.54        104.20         4.96 o                         
   6   4   5         15.93         19.00         1.28 o                         
   7   4   5         33.24         30.26         1.63 o                         
   8   4   5        211.99        204.42         8.89 o                         
   9   4   5        510.53        480.86        10.15 o                         
  10   4   5       1801.67       1710.33        38.48 o                         
  11   4   5        113.16         95.69         9.71 o                         
  12   4   5         51.26         73.28        15.65 o                         
  13   4   5         95.58         88.14         9.56 o                         
 -10   5   5        254.78        266.13        27.75 o                         
  -9   5   5          4.00          5.58         2.93 o                         
  -8   5   5        822.50        852.82        22.25 o                         
  -7   5   5         13.71         13.09         2.26 o                         
  -6   5   5        266.21        275.65         7.09 o                         
  -5   5   5        416.84        427.55         8.62 o                         
  -4   5   5       1120.95       1123.98        35.10 o                         
  -3   5   5       1683.83       1731.13        35.82 o                         
  -2   5   5         70.68         65.58         1.85 o                         
  -1   5   5        908.49        922.40        11.43 o                         
   0   5   5        317.54        282.36         3.71 o                         
   1   5   5        585.78        628.18        17.24 o                         
   2   5   5        106.51         95.02         1.61 o                         
   3   5   5       1168.14       1119.61        20.65 o                         
   4   5   5         15.73         11.76         0.81 o                         
   5   5   5          2.88          4.49         0.59 o                         
   6   5   5         88.43         76.19         2.16 o                         
   7   5   5         34.68         35.58         1.17 o                         
   8   5   5       1213.72       1244.34        20.39 o                         
   9   5   5        428.23        445.71        11.56 o                         
  10   5   5        343.34        308.92        12.93 o                         
  11   5   5       1153.19       1132.19        29.92 o                         
  12   5   5        289.56        281.38        14.15 o                         
  13   5   5        403.28        422.03        21.95 o                         
 -10   6   5        117.35         96.96         7.91 o                         
  -9   6   5         90.00         64.06         6.13 o                         
  -8   6   5        322.77        321.99        10.41 o                         
  -7   6   5        393.88        412.28        10.95 o                         
  -6   6   5         32.67         29.32         8.69 o                         
  -5   6   5        196.59        202.59         5.50 o                         
  -4   6   5         38.09         34.96         2.17 o                         
  -3   6   5         58.56         55.05         1.84 o                         
  -2   6   5          0.13         -1.21         2.27 o                         
  -1   6   5        259.58        264.04         4.05 o                         
   0   6   5       1231.14       1196.82        15.30 o                         
   1   6   5         55.03         79.37         2.95 o                         
   2   6   5        307.73        312.80         4.58 o                         
   3   6   5       1104.99       1206.34        15.86 o                         
   4   6   5        638.35        600.13         9.64 o                         
   5   6   5       1871.91       1877.18        52.19 o                         
   6   6   5         35.74         32.92         1.86 o                         
   7   6   5          2.81          4.03         5.71 o                         
   8   6   5         33.86         42.58         2.10 o                         
   9   6   5        596.81        655.53        13.28 o                         
  10   6   5        171.79        178.12         7.46 o                         
  11   6   5       1335.23       1395.54        36.49 o                         
  12   6   5        131.84        165.76         8.54 o                         
  13   6   5        752.39        763.38        28.85 o                         
  -9   7   5        657.33        689.55        25.65 o                         
  -8   7   5        114.49        110.52        14.22 o                         
  -7   7   5          2.64          4.82         2.91 o                         
  -6   7   5         64.58         69.56         3.79 o                         
  -5   7   5        207.54        210.51         6.18 o                         
  -4   7   5         38.76         40.00         4.05 o                         
  -3   7   5        540.69        531.67         9.89 o                         
  -2   7   5         14.69         14.16         4.11 o                         
  -1   7   5       3767.67       3794.84        55.83 o                         
   0   7   5        102.18         94.37         6.24 o                         
   1   7   5       1429.26       1410.58        19.60 o                         
   2   7   5         68.04         62.49         3.19 o                         
   3   7   5        100.02        119.18         2.85 o                         
   4   7   5         61.56         46.16         1.81 o                         
   5   7   5       2293.56       2242.99        36.61 o                         
   6   7   5         69.32         91.84         2.44 o                         
   7   7   5        411.55        418.77         9.71 o                         
   8   7   5       1487.71       1538.04        31.10 o                         
   9   7   5        192.26        219.34         6.48 o                         
  10   7   5         16.43         18.35         4.22 o                         
  11   7   5          3.39          3.51         3.94 o                         
  12   7   5       1503.33       1559.63        53.76 o                         
  13   7   5         37.38         42.88         6.34 o                         
  -8   8   5        131.92        119.11        15.52 o                         
  -7   8   5        180.37        166.91         9.36 o                         
  -6   8   5        104.78        108.93         6.21 o                         
  -5   8   5        123.28        118.46         5.08 o                         
  -4   8   5        174.08        173.46         6.63 o                         
  -3   8   5       1882.11       1905.58        38.19 o                         
  -2   8   5         70.33         57.07        11.24 o                         
  -1   8   5       2528.27       2482.55        46.68 o                         
   0   8   5       1042.92       1003.11        16.43 o                         
   1   8   5        209.08        212.45         4.53 o                         
   2   8   5          0.29          0.70         1.55 o                         
   3   8   5        615.90        586.64         9.16 o                         
   4   8   5       1797.78       1790.92        28.09 o                         
   5   8   5       1185.22       1160.58        18.38 o                         
   6   8   5          0.15         -0.08         1.24 o                         
   7   8   5         80.94         78.63         3.12 o                         
   8   8   5        961.74        948.33        20.44 o                         
   9   8   5       1045.16       1064.93        33.61 o                         
  10   8   5         88.89         87.88         5.18 o                         
  11   8   5        406.95        399.95        13.01 o                         
  12   8   5         67.17         70.68         6.32 o                         
  -7   9   5        312.47        287.30        16.25 o                         
  -6   9   5        170.97        187.30        10.20 o                         
  -5   9   5       1950.92       2036.95        50.49 o                         
  -4   9   5       1150.46       1131.20        23.94 o                         
  -3   9   5        116.43        110.36         5.04 o                         
  -2   9   5        261.62        230.90         6.96 o                         
  -1   9   5         12.56         13.39         6.20 o                         
   0   9   5        472.77        457.09        14.59 o                         
   1   9   5          2.48          5.88         1.97 o                         
   2   9   5        949.66        966.08        21.08 o                         
   3   9   5        241.12        245.71         5.64 o                         
   4   9   5        114.00        112.31         3.12 o                         
   5   9   5        601.47        573.19        11.44 o                         
   6   9   5        360.39        339.81         9.01 o                         
   7   9   5        276.04        274.24         7.24 o                         
   8   9   5        113.04        104.37         4.14 o                         
   9   9   5        518.78        506.05        13.78 o                         
  10   9   5         45.85         41.57         4.25 o                         
  11   9   5        118.96        130.53         9.29 o                         
  12   9   5         29.77         33.46         5.64 o                         
  -6  10   5         50.13         43.30         8.17 o                         
  -5  10   5        261.05        210.13        11.98 o                         
  -4  10   5       2807.99       2879.94        97.19 o                         
  -3  10   5       1188.16       1130.06        40.50 o                         
  -2  10   5          0.37          2.78         2.09 o                         
  -1  10   5         32.46         31.51         2.65 o                         
   0  10   5         29.41         31.37         2.36 o                         
   1  10   5        232.18        241.32        13.82 o                         
   2  10   5       1306.38       1323.07        44.65 o                         
   3  10   5       1156.87       1190.59        21.42 o                         
   4  10   5        122.42        113.04         7.72 o                         
   5  10   5         36.88         34.44         2.38 o                         
   6  10   5         91.54         90.98         4.82 o                         
   7  10   5        508.41        523.52        13.76 o                         
   8  10   5        168.71        172.58         6.65 o                         
   9  10   5          4.73         -1.06         3.15 o                         
  10  10   5        210.63        222.47         9.27 o                         
  11  10   5        374.34        392.09        34.89 o                         
  12  10   5         41.89         49.97         6.02 o                         
  -5  11   5        417.01        447.21        21.29 o                         
  -4  11   5        106.16         76.31         9.88 o                         
  -3  11   5        705.14        648.25        23.46 o                         
  -2  11   5         16.03         16.20         4.08 o                         
  -1  11   5        491.73        487.53        14.73 o                         
   0  11   5        250.77        246.51         7.06 o                         
   1  11   5         48.24         44.66         3.16 o                         
   2  11   5         27.99         31.97         3.27 o                         
   3  11   5        269.57        254.00        17.52 o                         
   4  11   5        206.75        214.51         5.57 o                         
   5  11   5         13.75         12.10         4.36 o                         
   6  11   5        365.04        339.67         9.76 o                         
   7  11   5         43.29         35.38         3.91 o                         
   8  11   5        193.09        199.19        15.78 o                         
   9  11   5        686.02        721.54        34.65 o                         
  10  11   5          3.88          4.07         4.02 o                         
  11  11   5        173.51        151.74         8.62 o                         
  -3  12   5          1.28         -2.18         4.88 o                         
  -2  12   5         55.56         48.11        12.44 o                         
  -1  12   5          1.68          1.45         4.04 o                         
   0  12   5        521.97        495.71        13.18 o                         
   1  12   5        348.67        339.68        21.25 o                         
   2  12   5          2.48          3.39         2.46 o                         
   3  12   5         52.85         59.82         3.32 o                         
   4  12   5        133.72        144.22        16.32 o                         
   5  12   5       1688.03       1777.79        35.63 o                         
   6  12   5        189.05        177.37         7.30 o                         
   7  12   5        550.18        597.69        18.98 o                         
   8  12   5         11.73         13.84         6.04 o                         
   9  12   5        287.91        288.68        20.07 o                         
  10  12   5         32.68         28.84         8.36 o                         
  -1  13   5        334.44        352.49        53.98 o                         
   0  13   5         51.38         54.26         6.20 o                         
   1  13   5        568.22        596.75        41.98 o                         
   2  13   5         30.61         30.36         3.89 o                         
   3  13   5        887.36        869.60        27.72 o                         
   4  13   5       1618.05       1656.22        62.44 o                         
   5  13   5        331.57        343.40        28.33 o                         
   6  13   5         33.92         28.72         8.24 o                         
   7  13   5        158.75        163.48        14.72 o                         
   8  13   5       1079.83       1044.92        60.50 o                         
   9  13   5          5.32          3.94         7.03 o                         
   2  14   5         24.38         21.58        11.36 o                         
   3  14   5        260.70        257.56        19.77 o                         
   4  14   5        503.04        500.33        35.58 o                         
   5  14   5        121.01        108.63        23.32 o                         
   6  14   5        167.55        157.06        14.32 o                         
  -8 -11   6         54.99         54.10         5.61 o                         
  -7 -11   6        502.30        461.72        30.46 o                         
  -6 -11   6          3.95          1.91         4.76 o                         
  -5 -11   6         14.45         17.77         4.98 o                         
  -4 -11   6        102.66         96.39         7.66 o                         
  -3 -11   6        938.57        959.19        29.62 o                         
  -2 -11   6        322.42        321.83        11.87 o                         
  -1 -11   6        644.56        621.78        19.55 o                         
   0 -11   6        159.31        139.31         7.44 o                         
   1 -11   6        330.97        299.34        14.53 o                         
  -9 -10   6          2.04         -3.39         3.73 o                         
  -8 -10   6          8.46          6.54         3.87 o                         
  -7 -10   6        537.06        563.06        16.66 o                         
  -6 -10   6       1296.29       1336.69        42.40 o                         
  -5 -10   6        172.60        182.51         6.73 o                         
  -4 -10   6        556.09        610.61        25.63 o                         
  -3 -10   6        469.82        478.25        12.90 o                         
  -2 -10   6         34.27         34.49         5.81 o                         
  -1 -10   6        140.06        121.62         6.28 o                         
   0 -10   6       1809.89       1837.56        59.60 o                         
   1 -10   6       1188.93       1193.19        40.66 o                         
   2 -10   6         48.30         41.64         5.35 o                         
   3 -10   6         55.36         47.92         6.08 o                         
 -10  -9   6        159.88        148.85        11.38 o                         
  -9  -9   6         93.15        105.07         7.80 o                         
  -8  -9   6       2367.02       2504.79        66.42 o                         
  -7  -9   6        619.02        602.93        14.74 o                         
  -6  -9   6          3.01          2.32         2.36 o                         
  -5  -9   6          5.23          6.25         2.70 o                         
  -4  -9   6        324.80        338.11        18.02 o                         
  -3  -9   6        631.92        634.34        15.12 o                         
  -2  -9   6         51.43         46.79         4.81 o                         
  -1  -9   6        738.69        729.58        18.12 o                         
   0  -9   6        195.48        202.96        10.95 o                         
   1  -9   6        304.69        302.05        10.69 o                         
   2  -9   6        119.07        110.19         7.72 o                         
   3  -9   6        119.13        131.21        12.27 o                         
   4  -9   6          6.13          3.15         5.02 o                         
 -11  -8   6        271.98        270.12        10.54 o                         
 -10  -8   6        232.99        224.71        19.17 o                         
  -9  -8   6        619.72        602.93        15.19 o                         
  -8  -8   6        236.64        253.85         6.83 o                         
  -7  -8   6        350.43        349.17        13.40 o                         
  -6  -8   6          4.60          1.39         2.20 o                         
  -5  -8   6       1673.07       1676.08        29.65 o                         
  -4  -8   6        584.54        587.16        11.89 o                         
  -3  -8   6        220.20        209.11        11.49 o                         
  -2  -8   6       1493.40       1558.80        30.14 o                         
  -1  -8   6        305.77        298.46         8.22 o                         
   0  -8   6          2.69          6.59         2.79 o                         
   1  -8   6          3.30          6.36         4.16 o                         
   2  -8   6         58.32         59.42         4.46 o                         
   3  -8   6         82.25         79.89         5.00 o                         
   4  -8   6        388.71        395.57        14.85 o                         
   5  -8   6        452.84        483.85        19.67 o                         
   6  -8   6          1.79          4.98         7.26 o                         
 -11  -7   6         45.91         49.03         6.73 o                         
 -10  -7   6          4.90          9.84         2.79 o                         
  -9  -7   6        554.69        541.43        12.23 o                         
  -8  -7   6        584.49        575.56        11.69 o                         
  -7  -7   6          6.72          0.98         1.90 o                         
  -6  -7   6        214.04        224.06         5.02 o                         
  -5  -7   6        475.30        416.84        15.07 o                         
  -4  -7   6       2343.52       2343.69        38.84 o                         
  -3  -7   6       3499.07       3567.86        55.78 o                         
  -2  -7   6       2634.97       2763.56        45.82 o                         
  -1  -7   6        560.60        565.37        13.93 o                         
   0  -7   6        285.17        281.74         8.31 o                         
   1  -7   6       1006.65       1025.62        21.12 o                         
   2  -7   6        347.48        336.89        11.07 o                         
   3  -7   6         49.48         42.09         3.10 o                         
   4  -7   6        213.42        179.36         6.25 o                         
   5  -7   6        669.29        679.48        17.77 o                         
   6  -7   6        673.77        740.78        31.25 o                         
   7  -7   6        213.35        221.67        13.29 o                         
 -12  -6   6        150.60        137.90         7.64 o                         
 -11  -6   6         67.09         49.52         3.80 o                         
 -10  -6   6        339.02        337.37        24.24 o                         
  -9  -6   6        167.12        163.19         8.68 o                         
  -8  -6   6        328.73        356.89         7.67 o                         
  -7  -6   6          5.07         12.10         2.04 o                         
  -6  -6   6         11.79         18.18         1.31 o                         
  -5  -6   6        144.04        132.58         3.49 o                         
  -4  -6   6       1061.23       1108.32        18.66 o                         
  -3  -6   6       1693.13       1630.06        35.54 o                         
  -2  -6   6        114.63        124.88         4.84 o                         
  -1  -6   6         23.23         25.05         1.11 o                         
   0  -6   6         25.75         30.19         2.33 o                         
   1  -6   6       1865.80       1932.41        32.79 o                         
   2  -6   6       2256.14       2266.26        45.97 o                         
   3  -6   6        519.06        517.13        12.02 o                         
   4  -6   6       1107.47       1112.54        25.81 o                         
   5  -6   6         71.46         79.97         7.17 o                         
   6  -6   6         60.13         53.21         3.57 o                         
   7  -6   6        798.56        753.01        20.92 o                         
   8  -6   6       1299.30       1304.50        58.15 o                         
 -12  -5   6        142.74        155.60         8.49 o                         
 -11  -5   6        410.03        456.30        15.03 o                         
 -10  -5   6          1.31         -2.07         2.07 o                         
  -9  -5   6         26.23         17.75         2.28 o                         
  -8  -5   6       1162.05       1074.44        17.98 o                         
  -7  -5   6        656.81        649.77        11.41 o                         
  -6  -5   6       1105.69       1118.66        19.65 o                         
  -5  -5   6        647.82        641.48         8.21 o                         
  -4  -5   6       1364.08       1382.51        18.80 o                         
  -3  -5   6       1437.86       1352.43        21.87 o                         
  -2  -5   6       1384.71       1340.16        20.58 o                         
  -1  -5   6         69.35         68.11         1.87 o                         
   0  -5   6       5081.45       5058.19        76.02 o                         
   1  -5   6       1876.51       1944.47        27.77 o                         
   2  -5   6         11.94         17.26         1.75 o                         
   3  -5   6        770.79        783.00        20.47 o                         
   4  -5   6        532.29        538.65        13.65 o                         
   5  -5   6        696.24        686.16        18.55 o                         
   6  -5   6         29.51         25.85         2.83 o                         
   7  -5   6        901.17        909.86        34.13 o                         
   8  -5   6        342.24        329.22        13.23 o                         
   9  -5   6        229.26        228.57        13.36 o                         
 -12  -4   6        272.22        275.74        10.89 o                         
 -11  -4   6        325.06        338.81        11.43 o                         
 -10  -4   6        447.27        462.74         9.05 o                         
  -9  -4   6       2028.11       2029.59        36.66 o                         
  -8  -4   6       3100.63       3070.29        46.80 o                         
  -7  -4   6        283.82        257.31         5.88 o                         
  -6  -4   6        290.95        242.65         7.65 o                         
  -5  -4   6          1.10          5.17         2.06 o                         
  -4  -4   6       3258.48       3265.49        49.29 o                         
  -3  -4   6        190.60        170.97        10.02 o                         
  -2  -4   6        450.86        416.63         6.02 o                         
  -1  -4   6       1094.79       1110.73        14.58 o                         
   0  -4   6        985.06        942.11        12.95 o                         
   1  -4   6       1408.02       1424.81        21.52 o                         
   2  -4   6       1085.57       1128.15        17.71 o                         
   3  -4   6        413.13        407.23         9.04 o                         
   4  -4   6        246.09        246.51         6.84 o                         
   5  -4   6        343.33        341.32         8.08 o                         
   6  -4   6       1206.03       1207.49        25.82 o                         
   7  -4   6          1.33          5.80         2.83 o                         
   8  -4   6        361.10        359.47        11.35 o                         
   9  -4   6        159.83        159.34        14.06 o                         
  10  -4   6        269.95        243.25        23.34 o                         
 -12  -3   6       1623.67       1644.39        46.54 o                         
 -11  -3   6         21.90         23.84         3.48 o                         
 -10  -3   6        650.89        658.37        15.67 o                         
  -9  -3   6         73.82         70.27         4.36 o                         
  -8  -3   6       4002.28       3833.21        70.67 o                         
  -7  -3   6       1752.06       1663.88        29.35 o                         
  -6  -3   6         70.17         74.16         2.49 o                         
  -5  -3   6       1633.44       1639.14        24.92 o                         
  -4  -3   6       1453.02       1407.90        17.65 o                         
  -3  -3   6       2173.97       2090.53        55.76 o                         
  -2  -3   6        104.17        111.36         2.04 o                         
  -1  -3   6        943.20        982.01        13.99 o                         
   0  -3   6         15.31         10.07         1.01 o                         
   1  -3   6        101.95        131.45         2.45 o                         
   2  -3   6       1655.56       1671.40        24.32 o                         
   3  -3   6         11.84         10.51         0.93 o                         
   4  -3   6        369.18        355.27         9.77 o                         
   5  -3   6        936.27        977.38        16.22 o                         
   6  -3   6       2664.38       2749.70        50.56 o                         
   7  -3   6       1079.00       1093.33        23.54 o                         
   8  -3   6         23.80         28.35         3.33 o                         
   9  -3   6        566.51        549.06        20.46 o                         
  10  -3   6          7.04         12.79         5.63 o                         
 -12  -2   6        210.72        212.44         7.97 o                         
 -11  -2   6        628.38        619.18        13.66 o                         
 -10  -2   6         13.95         12.69         2.71 o                         
  -9  -2   6       1078.26       1089.48        21.66 o                         
  -8  -2   6       3449.30       3389.51        66.10 o                         
  -7  -2   6        779.82        759.69        12.31 o                         
  -6  -2   6          1.24          2.18         0.89 o                         
  -5  -2   6       1298.14       1236.28        17.22 o                         
  -4  -2   6       2602.15       2674.31        33.87 o                         
  -3  -2   6        784.00        798.32        16.65 o                         
  -2  -2   6        633.77        640.67         8.39 o                         
  -1  -2   6       1375.06       1534.12        17.93 o                         
   0  -2   6       1226.14       1172.71        14.45 o                         
   1  -2   6        765.41        681.21         8.62 o                         
   2  -2   6         64.42         79.95         1.67 o                         
   3  -2   6         62.63         45.63         2.15 o                         
   4  -2   6       2781.70       2808.00        68.41 o                         
   5  -2   6       3486.80       3476.83        56.93 o                         
   6  -2   6       1435.61       1462.31        22.62 o                         
   7  -2   6         95.43         90.86         2.89 o                         
   8  -2   6         37.85         36.45         3.46 o                         
   9  -2   6        445.32        462.26        18.64 o                         
  10  -2   6        682.41        691.27        25.91 o                         
  11  -2   6         20.94         13.06         6.45 o                         
 -12  -1   6         68.44         62.96         4.74 o                         
 -11  -1   6         38.85         36.64         5.13 o                         
 -10  -1   6        427.51        453.10         9.72 o                         
  -9  -1   6        152.15        146.11         4.61 o                         
  -8  -1   6         75.22         71.18         3.90 o                         
  -7  -1   6        645.24        624.33        13.68 o                         
  -6  -1   6        287.28        252.18         4.39 o                         
  -5  -1   6       1396.83       1438.09        19.59 o                         
  -4  -1   6       3784.02       3723.98        46.87 o                         
  -3  -1   6       2826.25       2749.11        35.55 o                         
  -2  -1   6         16.98         15.24         2.19 o                         
  -1  -1   6       1712.35       1827.47        30.80 o                         
   0  -1   6       3964.34       4088.33        51.58 o                         
   1  -1   6       6870.23       6779.44        76.21 o                         
   2  -1   6        246.95        204.42         2.97 o                         
   3  -1   6       1723.56       1807.30        23.53 o                         
   4  -1   6        321.21        261.67         4.24 o                         
   5  -1   6       1312.04       1301.77        39.01 o                         
   6  -1   6        428.70        419.70         7.40 o                         
   7  -1   6          8.57         13.72         1.55 o                         
   8  -1   6        836.18        845.36        16.08 o                         
   9  -1   6        469.24        481.57        10.89 o                         
  10  -1   6         32.96         27.80         3.07 o                         
  11  -1   6          0.05          2.91         5.06 o                         
 -12   0   6        136.91        122.33         6.16 o                         
 -11   0   6         90.17         86.48         7.25 o                         
 -10   0   6         52.13         59.01         5.42 o                         
  -9   0   6        130.40        130.42         9.39 o                         
  -8   0   6       1157.41       1172.88        18.39 o                         
  -7   0   6       3625.68       3651.35        53.47 o                         
  -6   0   6       1213.53       1176.55        17.72 o                         
  -5   0   6       1286.28       1291.36        18.12 o                         
  -4   0   6        830.00        763.51        10.30 o                         
  -3   0   6       3119.03       3245.01       111.81 o                         
  -2   0   6        413.16        394.57         6.00 o                         
  -1   0   6       1444.34       1426.53        15.78 o                         
   0   0   6      15077.21      15288.10       272.12 o                         
   1   0   6       1385.77       1349.56        15.32 o                         
   2   0   6          6.31         15.32         2.62 o                         
   3   0   6        646.60        758.08         9.90 o                         
   4   0   6       4392.55       4221.96        75.62 o                         
   5   0   6       1023.92       1076.64        14.94 o                         
   6   0   6         21.94         23.62         2.51 o                         
   7   0   6        789.94        786.12        11.79 o                         
   8   0   6         43.58         43.81         2.22 o                         
   9   0   6        201.74        213.07         5.96 o                         
  10   0   6          8.24          7.72         2.21 o                         
  11   0   6         67.74         68.57         7.83 o                         
  12   0   6         17.70          9.64         7.98 o                         
 -12   1   6        131.14        115.63         6.54 o                         
 -11   1   6       1271.98       1317.58        36.54 o                         
 -10   1   6         14.94         16.68         2.43 o                         
  -9   1   6        397.89        408.34        11.39 o                         
  -8   1   6        498.84        518.06        10.80 o                         
  -7   1   6        238.22        256.01         9.92 o                         
  -6   1   6        123.62         97.54         4.43 o                         
  -5   1   6         49.86         55.22         2.88 o                         
  -4   1   6       5073.47       5109.10       105.69 o                         
  -3   1   6        681.14        634.70         9.03 o                         
  -2   1   6        341.27        376.66         4.96 o                         
  -1   1   6       1224.74       1261.97        20.44 o                         
   0   1   6       6120.58       6216.26       101.03 o                         
   1   1   6      15831.15      16536.83       418.46 o                         
   2   1   6         81.82        114.54         2.17 o                         
   3   1   6         34.35         40.12         1.04 o                         
   4   1   6        178.43        173.82         7.90 o                         
   5   1   6       3474.28       3646.12        45.05 o                         
   6   1   6          1.25          2.03         0.81 o                         
   7   1   6        762.34        763.81        13.78 o                         
   8   1   6          4.90          3.74         1.66 o                         
   9   1   6         28.02         25.88         1.81 o                         
  10   1   6        501.05        478.05        11.05 o                         
  11   1   6         42.74         36.00         4.26 o                         
  12   1   6        183.14        192.36        16.83 o                         
 -11   2   6         62.33         57.80         4.48 o                         
 -10   2   6        100.66         84.00         6.27 o                         
  -9   2   6        416.56        402.34         9.58 o                         
  -8   2   6       2631.79       2629.74        45.61 o                         
  -7   2   6        291.56        308.63         7.11 o                         
  -6   2   6        354.89        337.25         6.16 o                         
  -5   2   6        964.68        965.28        14.86 o                         
  -4   2   6        371.36        315.97         5.90 o                         
  -3   2   6       2236.51       2286.82        60.33 o                         
  -2   2   6          0.99          1.20         0.64 o                         
  -1   2   6        170.23        132.21         2.66 o                         
   0   2   6        884.13        919.05        12.66 o                         
   1   2   6       5600.32       5672.61       100.99 o                         
   2   2   6       1828.92       1918.95        36.64 o                         
   3   2   6        196.42        206.33         5.58 o                         
   4   2   6         72.17         49.79         2.11 o                         
   5   2   6        436.54        434.10         5.89 o                         
   6   2   6        855.08        823.89        11.90 o                         
   7   2   6        694.15        716.91        12.26 o                         
   8   2   6        432.16        424.20         7.33 o                         
   9   2   6        225.31        236.88        16.31 o                         
  10   2   6         21.32         22.63         3.04 o                         
  11   2   6          0.08          4.76         4.21 o                         
  12   2   6        437.18        431.06        20.34 o                         
 -11   3   6        440.57        405.06        14.02 o                         
 -10   3   6         18.90         19.12         3.59 o                         
  -9   3   6        435.55        418.50        15.61 o                         
  -8   3   6        416.76        419.82         9.60 o                         
  -7   3   6        687.02        708.62        15.27 o                         
  -6   3   6        133.09        133.13        11.76 o                         
  -5   3   6        721.63        700.30        13.31 o                         
  -4   3   6        154.82        139.99         3.56 o                         
  -3   3   6        154.43        159.45         2.96 o                         
  -2   3   6         11.34         21.77         0.81 o                         
  -1   3   6       1872.33       2090.21        50.55 o                         
   0   3   6        672.99        605.19         6.75 o                         
   1   3   6        169.63        143.18         2.07 o                         
   2   3   6        380.39        389.98         4.82 o                         
   3   3   6        463.51        542.77         7.12 o                         
   4   3   6       2355.33       2256.33        31.88 o                         
   5   3   6       9740.98       9758.43       146.24 o                         
   6   3   6       3811.00       3812.47        53.25 o                         
   7   3   6         18.13         17.46         1.57 o                         
   8   3   6        221.03        222.23         4.39 o                         
   9   3   6       3878.37       3983.84        81.61 o                         
  10   3   6        144.00        164.26        13.01 o                         
  11   3   6         24.18         24.66         8.65 o                         
  12   3   6        655.68        615.50        27.95 o                         
 -10   4   6        251.47        249.31         9.64 o                         
  -9   4   6         38.20         39.61         3.51 o                         
  -8   4   6          5.01          6.71         4.28 o                         
  -7   4   6         16.25         14.18         7.63 o                         
  -6   4   6        578.81        582.81        11.27 o                         
  -5   4   6         60.18         60.20         3.88 o                         
  -4   4   6       1865.31       1858.71        56.97 o                         
  -3   4   6        810.59        741.47        13.68 o                         
  -2   4   6        347.55        382.26         5.91 o                         
  -1   4   6        893.92       1006.41        14.82 o                         
   0   4   6        205.83        144.21         2.45 o                         
   1   4   6       7666.09       7754.42        92.02 o                         
   2   4   6        407.82        393.41         5.95 o                         
   3   4   6        419.24        358.25         5.78 o                         
   4   4   6        211.98        196.42         3.38 o                         
   5   4   6       2759.46       2674.09        42.98 o                         
   6   4   6        909.03        927.42        13.64 o                         
   7   4   6       2030.14       2011.58        32.28 o                         
   8   4   6       2787.52       2751.94        41.10 o                         
   9   4   6        170.08        164.68         3.89 o                         
  10   4   6        774.94        800.32        22.00 o                         
  11   4   6        277.94        253.96        10.03 o                         
  12   4   6        296.04        294.53        21.80 o                         
  13   4   6         56.07         51.85         7.17 o                         
 -10   5   6        104.01         88.80         8.89 o                         
  -9   5   6         59.25         47.42         4.10 o                         
  -8   5   6        844.09        805.78        20.13 o                         
  -7   5   6       1361.27       1339.40        28.20 o                         
  -6   5   6        837.54        827.86        16.96 o                         
  -5   5   6          7.68          4.91         2.50 o                         
  -4   5   6        204.35        204.98         6.34 o                         
  -3   5   6       2843.59       2875.94        58.59 o                         
  -2   5   6        365.69        355.21         5.55 o                         
  -1   5   6       2102.94       2152.84        42.70 o                         
   0   5   6       2531.35       2504.46        33.01 o                         
   1   5   6       1833.22       1818.38        22.58 o                         
   2   5   6        171.20        154.52         2.39 o                         
   3   5   6       2167.29       2164.39        28.32 o                         
   4   5   6       1051.52        988.55        15.32 o                         
   5   5   6        781.38        791.99        15.11 o                         
   6   5   6        596.00        629.62        10.03 o                         
   7   5   6        160.63        141.14         3.04 o                         
   8   5   6         53.47         34.24         2.82 o                         
   9   5   6       1624.11       1591.38        29.56 o                         
  10   5   6         79.44         79.67         4.94 o                         
  11   5   6         44.68         42.83         9.72 o                         
  12   5   6          5.49         -0.04         4.07 o                         
  13   5   6        252.14        241.09        14.41 o                         
  -9   6   6        325.63        338.80        13.72 o                         
  -8   6   6          3.35          1.78         3.07 o                         
  -7   6   6        175.29        184.62         6.34 o                         
  -6   6   6        789.52        797.04        17.79 o                         
  -5   6   6        302.47        332.33        13.88 o                         
  -4   6   6        960.30        906.25        17.13 o                         
  -3   6   6         10.01         10.40         1.12 o                         
  -2   6   6        550.19        545.04         9.04 o                         
  -1   6   6        962.38       1008.89        15.18 o                         
   0   6   6       4480.84       4455.17        99.76 o                         
   1   6   6        885.83        917.19        18.71 o                         
   2   6   6        134.66        128.89         2.42 o                         
   3   6   6        129.91        113.17         2.33 o                         
   4   6   6        559.06        597.12         8.95 o                         
   5   6   6       1317.02       1271.09        37.34 o                         
   6   6   6          1.12          4.75         1.55 o                         
   7   6   6        795.14        803.67        14.97 o                         
   8   6   6        122.26        106.44         3.24 o                         
   9   6   6        586.77        525.86        14.26 o                         
  10   6   6        214.81        209.64        12.17 o                         
  11   6   6        309.02        304.06        10.37 o                         
  12   6   6         61.10         68.87         5.83 o                         
  13   6   6         51.75         56.13         6.74 o                         
  -9   7   6         23.05         31.84         8.90 o                         
  -8   7   6        662.15        704.21        23.12 o                         
  -7   7   6         57.61         48.32         3.70 o                         
  -6   7   6         48.53         40.34         5.47 o                         
  -5   7   6         65.86         57.13         5.40 o                         
  -4   7   6        296.29        333.89         8.56 o                         
  -3   7   6        381.37        355.86         8.42 o                         
  -2   7   6        152.58        131.44         7.19 o                         
  -1   7   6         26.40         30.34         2.47 o                         
   0   7   6          4.08          8.46         4.58 o                         
   1   7   6        829.04        847.83        15.90 o                         
   2   7   6          8.38          8.06         1.23 o                         
   3   7   6       1827.84       1874.26        62.07 o                         
   4   7   6         91.20        100.79         4.15 o                         
   5   7   6        229.26        202.01         4.22 o                         
   6   7   6        728.98        732.98        12.17 o                         
   7   7   6        144.54        143.63         4.31 o                         
   8   7   6        348.30        347.33        25.96 o                         
   9   7   6        690.31        665.73        16.96 o                         
  10   7   6       1114.23       1080.63        29.23 o                         
  11   7   6        102.64         97.46         5.86 o                         
  12   7   6         74.29         85.52         6.74 o                         
  -8   8   6         98.36         80.42        13.03 o                         
  -7   8   6          5.66          7.03         4.58 o                         
  -6   8   6        437.20        449.39        13.37 o                         
  -5   8   6         88.94         91.83         4.47 o                         
  -4   8   6         20.18         12.15         4.01 o                         
  -3   8   6         43.18         29.72         2.92 o                         
  -2   8   6        132.86        128.95         7.55 o                         
  -1   8   6       1210.62       1205.97        24.38 o                         
   0   8   6        306.58        310.59         9.67 o                         
   1   8   6         37.83         45.95         2.11 o                         
   2   8   6        491.40        497.08         7.96 o                         
   3   8   6         49.36         40.36         1.96 o                         
   4   8   6       1632.86       1711.03        24.00 o                         
   5   8   6       3243.60       3389.53        52.37 o                         
   6   8   6       1613.72       1654.82        31.18 o                         
   7   8   6         13.77          8.52         2.20 o                         
   8   8   6        853.79        888.57        20.49 o                         
   9   8   6       1712.34       1747.12        41.64 o                         
  10   8   6        283.52        274.00        14.93 o                         
  11   8   6        105.66        104.86         6.44 o                         
  12   8   6        470.73        509.66        19.81 o                         
  -7   9   6          1.63          4.56         5.19 o                         
  -6   9   6        303.05        321.23        13.73 o                         
  -5   9   6        257.79        249.15        10.46 o                         
  -4   9   6        493.37        514.23        13.34 o                         
  -3   9   6          1.78          4.93         4.04 o                         
  -2   9   6        977.37        961.76        22.04 o                         
  -1   9   6       1094.07       1037.81        21.96 o                         
   0   9   6        383.88        412.65        20.57 o                         
   1   9   6        739.56        755.59        15.87 o                         
   2   9   6         58.41         53.33         2.99 o                         
   3   9   6          7.22          6.05         2.68 o                         
   4   9   6         83.40         86.38         2.82 o                         
   5   9   6       1608.11       1583.05        29.13 o                         
   6   9   6         16.57         20.82         2.26 o                         
   7   9   6        719.86        758.01        17.88 o                         
   8   9   6        122.94        151.13        12.15 o                         
   9   9   6        933.38        978.11        23.82 o                         
  10   9   6        716.23        686.02        20.62 o                         
  11   9   6        171.84        177.66         9.37 o                         
  12   9   6        479.85        510.95        20.10 o                         
  -6  10   6          8.56          9.05         8.01 o                         
  -5  10   6         22.38         19.74         8.89 o                         
  -4  10   6        157.57        163.72        10.80 o                         
  -3  10   6        759.40        781.82        17.36 o                         
  -2  10   6          0.04         -1.72         4.44 o                         
  -1  10   6        504.53        515.08        12.09 o                         
   0  10   6        596.30        601.31        14.71 o                         
   1  10   6        225.38        253.48        15.88 o                         
   2  10   6        371.97        367.92        22.35 o                         
   3  10   6        134.84        126.64         4.71 o                         
   4  10   6        393.00        404.29        20.67 o                         
   5  10   6        198.79        207.19        11.07 o                         
   6  10   6        144.97        137.71         5.60 o                         
   7  10   6        344.55        361.33        10.73 o                         
   8  10   6        719.55        751.32        20.36 o                         
   9  10   6          3.19          6.48         3.44 o                         
  10  10   6         20.76         19.98         9.50 o                         
  11  10   6          0.78          1.29         4.02 o                         
  -4  11   6        196.55        201.92        12.38 o                         
  -3  11   6         51.60         45.28         7.69 o                         
  -2  11   6         92.58         82.74         4.65 o                         
  -1  11   6        850.15        848.63        22.09 o                         
   0  11   6        713.82        749.76        34.34 o                         
   1  11   6        118.77        110.86         4.29 o                         
   2  11   6         10.09          7.80         3.94 o                         
   3  11   6         10.96         12.66        10.24 o                         
   4  11   6        279.39        259.70         9.66 o                         
   5  11   6        161.41        168.57         6.54 o                         
   6  11   6       1234.98       1262.10        25.67 o                         
   7  11   6         58.89         59.20         9.61 o                         
   8  11   6         72.34         73.97         4.97 o                         
   9  11   6        165.35        161.67         7.64 o                         
  10  11   6         15.74         12.73         4.40 o                         
  11  11   6        368.45        379.18        15.22 o                         
  -3  12   6         19.11         20.17         6.31 o                         
  -2  12   6        325.82        319.06        22.86 o                         
  -1  12   6         80.13         81.81        15.34 o                         
   0  12   6         90.08         61.75        19.75 o                         
   1  12   6          9.88          9.50         2.92 o                         
   2  12   6        365.46        346.01        25.42 o                         
   3  12   6        314.81        322.15        12.51 o                         
   4  12   6        198.31        188.85        18.28 o                         
   5  12   6        578.95        575.39        23.93 o                         
   6  12   6        213.64        196.08        15.15 o                         
   7  12   6        325.76        308.01        23.06 o                         
   8  12   6        114.41        119.95        10.28 o                         
   9  12   6        117.02        113.75         7.37 o                         
  10  12   6        223.28        230.11        11.74 o                         
  -1  13   6        111.10         91.29         7.37 o                         
   0  13   6         23.93         32.34         5.74 o                         
   1  13   6         38.20         33.17         4.81 o                         
   2  13   6         32.01         13.91         4.19 o                         
   3  13   6        135.11        119.28        10.84 o                         
   4  13   6        150.79        157.40        17.07 o                         
   5  13   6         26.18         30.39        11.50 o                         
   6  13   6         14.53         13.18         7.12 o                         
   7  13   6          3.60         -3.50         4.75 o                         
   8  13   6        422.86        415.11        19.94 o                         
   2  14   6         61.73         42.54        12.21 o                         
   3  14   6         67.07         51.21         8.04 o                         
   4  14   6         96.89         95.87         8.46 o                         
   5  14   6        581.27        606.94        26.25 o                         
   6  14   6         14.47         11.15         6.45 o                         
  -6 -11   7         26.69         25.87         5.68 o                         
  -5 -11   7        231.37        236.84        15.36 o                         
  -4 -11   7         11.75          8.00         3.93 o                         
  -3 -11   7         19.14         12.03         5.40 o                         
  -2 -11   7        633.37        674.03        20.83 o                         
  -1 -11   7        489.87        482.15        17.42 o                         
  -8 -10   7         47.37         38.29         4.96 o                         
  -7 -10   7          3.20          7.63         5.49 o                         
  -6 -10   7        577.51        572.21        29.52 o                         
  -5 -10   7       1129.31       1163.27        33.25 o                         
  -4 -10   7         16.69         19.95         4.05 o                         
  -3 -10   7         13.35          7.57         4.66 o                         
  -2 -10   7        132.48        132.77         7.26 o                         
  -1 -10   7        274.17        247.67         9.77 o                         
   0 -10   7         40.23         44.15         8.39 o                         
   1 -10   7        751.88        760.21        28.92 o                         
   2 -10   7         27.46         23.95         6.48 o                         
  -9  -9   7        301.56        317.52        11.23 o                         
  -8  -9   7        736.56        737.67        25.81 o                         
  -7  -9   7        271.11        283.22        21.85 o                         
  -6  -9   7         68.76         59.00         4.03 o                         
  -5  -9   7        305.86        284.95         8.92 o                         
  -4  -9   7         61.21         78.05         9.93 o                         
  -3  -9   7        519.97        534.93        19.30 o                         
  -2  -9   7         45.42         45.50         3.70 o                         
  -1  -9   7         42.42         32.69         3.43 o                         
   0  -9   7         46.58         41.26         4.73 o                         
   1  -9   7        132.90        158.75         7.72 o                         
   2  -9   7        980.92       1015.20        32.90 o                         
   3  -9   7         32.99         23.24         9.54 o                         
   4  -9   7        335.61        380.97        16.33 o                         
 -10  -8   7         75.72         75.20         5.73 o                         
  -9  -8   7         34.27         35.73         5.47 o                         
  -8  -8   7        604.69        560.89        12.61 o                         
  -7  -8   7       2030.89       1986.97        38.25 o                         
  -6  -8   7         87.90         84.18         3.64 o                         
  -5  -8   7        300.16        295.37         7.43 o                         
  -4  -8   7       1477.39       1545.11        28.24 o                         
  -3  -8   7        168.19        172.42         5.16 o                         
  -2  -8   7         55.45         48.07         3.80 o                         
  -1  -8   7        175.79        170.77         6.96 o                         
   0  -8   7        244.81        252.20        17.40 o                         
   1  -8   7         74.51         88.46         5.76 o                         
   2  -8   7         11.22         15.74         3.60 o                         
   3  -8   7         11.61         14.00         3.72 o                         
   4  -8   7         27.44         28.67         4.99 o                         
   5  -8   7          4.49         14.24         4.41 o                         
 -11  -7   7        756.13        708.78        21.71 o                         
 -10  -7   7        482.82        485.92        14.18 o                         
  -9  -7   7        174.44        154.17         5.75 o                         
  -8  -7   7       2830.08       2824.49        50.55 o                         
  -7  -7   7        126.05        135.48         4.66 o                         
  -6  -7   7         46.86         45.81         2.70 o                         
  -5  -7   7         29.89         24.53         2.42 o                         
  -4  -7   7       1736.08       1766.18        30.18 o                         
  -3  -7   7        876.32        885.85        15.85 o                         
  -2  -7   7        517.58        488.60         9.60 o                         
  -1  -7   7        667.92        686.95        14.95 o                         
   0  -7   7        756.70        764.33        19.27 o                         
   1  -7   7       1906.21       1923.96        45.59 o                         
   2  -7   7        197.62        185.61         7.79 o                         
   3  -7   7         54.57         53.17         4.43 o                         
   4  -7   7        113.57         94.86         5.71 o                         
   5  -7   7         18.53         13.80         4.17 o                         
   6  -7   7        610.92        603.86        25.52 o                         
 -11  -6   7          3.28          2.03         4.97 o                         
 -10  -6   7         26.39         28.59         2.99 o                         
  -9  -6   7         44.54         28.80         6.38 o                         
  -8  -6   7        125.50        141.06         4.82 o                         
  -7  -6   7       1245.08       1167.69        22.23 o                         
  -6  -6   7         28.08         49.71         2.43 o                         
  -5  -6   7         58.86         67.96         7.52 o                         
  -4  -6   7        401.65        377.42         8.04 o                         
  -3  -6   7       1387.93       1375.77        27.20 o                         
  -2  -6   7        464.29        490.05         8.88 o                         
  -1  -6   7        272.42        263.38         9.29 o                         
   0  -6   7          3.32          3.85         0.98 o                         
   1  -6   7        274.29        287.15         6.03 o                         
   2  -6   7         47.88         47.61         2.34 o                         
   3  -6   7        115.72        109.23         5.91 o                         
   4  -6   7        176.00        192.62         7.97 o                         
   5  -6   7          4.78          2.02         3.02 o                         
   6  -6   7         26.15         17.36         3.21 o                         
   7  -6   7         61.40         51.56         4.41 o                         
 -12  -5   7        213.50        267.74        24.32 o                         
 -11  -5   7        543.40        538.86        28.40 o                         
 -10  -5   7          4.24          0.36         2.45 o                         
  -9  -5   7         76.66         76.32         3.44 o                         
  -8  -5   7          8.30          7.46         1.62 o                         
  -7  -5   7        239.72        233.04         5.27 o                         
  -6  -5   7         69.16         98.43         2.85 o                         
  -5  -5   7         94.47         65.95         1.90 o                         
  -4  -5   7        482.72        489.25         8.42 o                         
  -3  -5   7        768.70        787.72        12.40 o                         
  -2  -5   7       2331.41       2327.37        34.35 o                         
  -1  -5   7        336.68        334.62         9.75 o                         
   0  -5   7       1098.29       1131.39        16.78 o                         
   1  -5   7       1344.80       1310.12        21.00 o                         
   2  -5   7        889.68        895.92        17.18 o                         
   3  -5   7         13.99         10.63         1.76 o                         
   4  -5   7        588.52        578.39        16.97 o                         
   5  -5   7        857.41        876.12        23.76 o                         
   6  -5   7        218.28        219.85         8.06 o                         
   7  -5   7        244.67        218.74         9.51 o                         
   8  -5   7        242.33        224.12        11.64 o                         
 -12  -4   7         43.68         30.15         6.12 o                         
 -11  -4   7         13.59         12.43         3.59 o                         
 -10  -4   7        120.87        120.50         4.94 o                         
  -9  -4   7         28.45         21.13         2.08 o                         
  -8  -4   7        351.77        396.18         8.65 o                         
  -7  -4   7        159.73        180.74         4.56 o                         
  -6  -4   7        172.48        157.01         3.61 o                         
  -5  -4   7        103.11         84.23         6.26 o                         
  -4  -4   7       1171.28       1096.52        14.79 o                         
  -3  -4   7       6858.35       6823.40       100.27 o                         
  -2  -4   7       1421.31       1378.56        19.48 o                         
  -1  -4   7          4.51          5.48         1.14 o                         
   0  -4   7        258.23        270.71        10.44 o                         
   1  -4   7       6029.21       5969.72       100.38 o                         
   2  -4   7        435.93        435.81         7.77 o                         
   3  -4   7        302.49        292.11         6.90 o                         
   4  -4   7        901.95        883.47        20.90 o                         
   5  -4   7        213.37        219.22         7.71 o                         
   6  -4   7         17.88         17.93         4.26 o                         
   7  -4   7        455.67        452.21        12.29 o                         
   8  -4   7        299.96        313.81        12.08 o                         
   9  -4   7         24.50         20.03         4.49 o                         
 -12  -3   7        375.94        406.10        13.47 o                         
 -11  -3   7        109.56        119.70         5.87 o                         
 -10  -3   7          1.56         -1.02         2.26 o                         
  -9  -3   7        693.32        691.14        17.46 o                         
  -8  -3   7       1153.13       1155.70        21.40 o                         
  -7  -3   7       2397.95       2452.45        45.21 o                         
  -6  -3   7         26.42         27.48         1.84 o                         
  -5  -3   7        728.33        752.13        10.95 o                         
  -4  -3   7       2909.66       3033.53        39.24 o                         
  -3  -3   7        785.00        737.01        14.43 o                         
  -2  -3   7       2200.35       2165.69        30.32 o                         
  -1  -3   7        191.47        178.85         5.40 o                         
   0  -3   7        858.85        831.37        15.80 o                         
   1  -3   7         63.01         63.74         1.70 o                         
   2  -3   7         60.93         64.72         5.36 o                         
   3  -3   7        295.10        299.05         6.09 o                         
   4  -3   7        195.01        188.97         4.61 o                         
   5  -3   7        763.38        805.94        16.41 o                         
   6  -3   7          4.19          7.41         2.48 o                         
   7  -3   7        205.95        188.46         7.28 o                         
   8  -3   7          3.77         12.24         7.27 o                         
   9  -3   7        292.83        295.46        14.59 o                         
  10  -3   7         33.45         37.28         8.44 o                         
 -12  -2   7        102.61        109.50         6.28 o                         
 -11  -2   7        724.17        755.20        20.71 o                         
 -10  -2   7        135.76        147.46         8.95 o                         
  -9  -2   7       1441.14       1417.35        31.17 o                         
  -8  -2   7       1510.12       1487.88        38.97 o                         
  -7  -2   7         83.71         82.07         3.65 o                         
  -6  -2   7        691.99        677.58        11.52 o                         
  -5  -2   7       1937.76       1970.55        29.56 o                         
  -4  -2   7       5236.15       5278.45        72.76 o                         
  -3  -2   7        593.66        624.34        14.37 o                         
  -2  -2   7         43.63         39.45         1.21 o                         
  -1  -2   7          2.25          9.51         1.06 o                         
   0  -2   7       2419.34       2587.99        35.56 o                         
   1  -2   7       3341.76       3432.58        44.00 o                         
   2  -2   7        253.98        234.37         4.43 o                         
   3  -2   7        100.28        117.80         2.77 o                         
   4  -2   7         25.68         30.10         1.84 o                         
   5  -2   7        183.54        183.93         5.23 o                         
   6  -2   7        188.85        181.09         4.74 o                         
   7  -2   7       1578.72       1603.99        32.84 o                         
   8  -2   7        348.77        358.79        10.03 o                         
   9  -2   7        196.09        200.75         7.19 o                         
  10  -2   7        605.01        605.53        30.48 o                         
 -12  -1   7        640.32        665.21        22.31 o                         
 -11  -1   7         61.41         55.18         4.38 o                         
 -10  -1   7         43.36         45.93         3.35 o                         
  -9  -1   7        253.31        250.45         6.85 o                         
  -8  -1   7       1352.78       1306.83        40.10 o                         
  -7  -1   7        954.41        959.96        24.57 o                         
  -6  -1   7        165.31        182.57         6.64 o                         
  -5  -1   7         43.96         48.73         1.63 o                         
  -4  -1   7       1006.22        992.20        13.91 o                         
  -3  -1   7        752.17        744.94        11.39 o                         
  -2  -1   7          2.47          4.09         2.68 o                         
  -1  -1   7       1733.04       1839.16        20.75 o                         
   0  -1   7       1347.93       1484.30        18.63 o                         
   1  -1   7          4.77          5.77         1.04 o                         
   2  -1   7        806.45        804.42        10.73 o                         
   3  -1   7        508.90        505.31         8.76 o                         
   4  -1   7        291.95        270.07         4.64 o                         
   5  -1   7        373.59        364.65        11.25 o                         
   6  -1   7       2011.37       1987.58        30.53 o                         
   7  -1   7         62.47         62.20         2.47 o                         
   8  -1   7        569.43        561.52        11.61 o                         
   9  -1   7        679.96        683.51        15.32 o                         
  10  -1   7        505.82        501.23        17.08 o                         
  11  -1   7         12.22          7.84        11.11 o                         
 -12   0   7        563.66        560.57        35.51 o                         
 -11   0   7          7.59         11.74         3.54 o                         
 -10   0   7        185.88        189.47         6.71 o                         
  -9   0   7        556.99        558.04        12.56 o                         
  -8   0   7       1293.53       1270.09        26.97 o                         
  -7   0   7        321.63        305.95         6.22 o                         
  -6   0   7         13.68         12.22         1.35 o                         
  -5   0   7        500.67        498.91         8.33 o                         
  -4   0   7       1352.29       1355.52        23.96 o                         
  -3   0   7        815.19        770.67        11.30 o                         
  -2   0   7       2673.77       2696.45        51.52 o                         
  -1   0   7          6.08         11.85         0.75 o                         
   0   0   7       1326.31       1242.29        19.83 o                         
   1   0   7       5776.64       5896.54        72.79 o                         
   2   0   7       2281.09       2330.17        29.29 o                         
   3   0   7        395.25        412.86        15.45 o                         
   4   0   7       1345.87       1307.63        17.16 o                         
   5   0   7       4011.76       4023.72        50.89 o                         
   6   0   7       1124.03       1136.22        28.62 o                         
   7   0   7         47.74         48.93         2.26 o                         
   8   0   7        440.95        437.76        14.81 o                         
   9   0   7        932.58        972.78        20.93 o                         
  10   0   7         21.46         20.24         3.44 o                         
  11   0   7        247.81        221.80        10.82 o                         
 -11   1   7         72.94         67.99         5.20 o                         
 -10   1   7        370.98        379.84        10.51 o                         
  -9   1   7        327.39        348.86        10.53 o                         
  -8   1   7        566.02        539.98        11.91 o                         
  -7   1   7         44.98         34.43         2.74 o                         
  -6   1   7        761.73        755.62        12.65 o                         
  -5   1   7        146.83        144.21         2.88 o                         
  -4   1   7       5547.35       5556.98       100.75 o                         
  -3   1   7       2883.17       2860.50        47.77 o                         
  -2   1   7        912.61        932.14        15.78 o                         
  -1   1   7         57.31         58.17         1.25 o                         
   0   1   7       3177.59       3110.08        41.80 o                         
   1   1   7       5233.70       4856.75        77.38 o                         
   2   1   7       2961.97       3091.26        34.59 o                         
   3   1   7        747.04        763.52         9.55 o                         
   4   1   7       2114.68       2034.53        45.35 o                         
   5   1   7       1162.63       1192.04        27.22 o                         
   6   1   7       4392.31       4374.77        63.71 o                         
   7   1   7       1836.01       1855.90        25.39 o                         
   8   1   7        302.62        302.83         7.48 o                         
   9   1   7          6.87         12.53         2.54 o                         
  10   1   7          8.49          8.51         2.92 o                         
  11   1   7        111.39        106.29         9.11 o                         
  12   1   7        292.83        277.16        14.74 o                         
 -11   2   7          2.29          4.03         3.82 o                         
 -10   2   7          9.70         13.67         4.06 o                         
  -9   2   7         30.42         25.03         2.70 o                         
  -8   2   7       1558.93       1567.77        31.47 o                         
  -7   2   7       2082.65       2101.71        42.00 o                         
  -6   2   7        111.95        104.85         6.35 o                         
  -5   2   7          1.48          4.77         2.39 o                         
  -4   2   7       1078.52       1052.36        17.68 o                         
  -3   2   7       1324.70       1275.03        20.26 o                         
  -2   2   7        252.51        261.29         8.15 o                         
  -1   2   7       3105.66       3157.97        69.33 o                         
   0   2   7       1338.61       1232.31        14.64 o                         
   1   2   7       1034.77       1037.49        11.35 o                         
   2   2   7        354.82        313.83         4.25 o                         
   3   2   7        799.25        746.78         8.70 o                         
   4   2   7       3244.23       3113.60        44.36 o                         
   5   2   7        397.30        369.19         6.24 o                         
   6   2   7        776.52        781.07        12.50 o                         
   7   2   7       1969.94       1987.72        29.00 o                         
   8   2   7        197.07        186.99         6.12 o                         
   9   2   7         45.52         42.43         5.09 o                         
  10   2   7          1.54          1.44         3.33 o                         
  11   2   7         95.69         74.61         5.23 o                         
  12   2   7          9.16          3.73         5.25 o                         
 -11   3   7        989.75       1003.60        35.12 o                         
 -10   3   7         85.69         76.78         5.31 o                         
  -9   3   7        103.07        118.96         5.22 o                         
  -8   3   7        958.10        951.22        23.97 o                         
  -7   3   7        842.62        829.07        21.21 o                         
  -6   3   7        250.88        238.80        15.01 o                         
  -5   3   7       2116.42       2016.33        35.65 o                         
  -4   3   7       3498.11       3405.00        55.98 o                         
  -3   3   7         81.92         90.20         2.60 o                         
  -2   3   7          8.16         13.85         1.98 o                         
  -1   3   7       1452.21       1486.98        23.20 o                         
   0   3   7       3272.37       3383.47        45.32 o                         
   1   3   7          6.42          5.37         0.65 o                         
   2   3   7        309.80        308.77         4.12 o                         
   3   3   7        153.25        197.63         3.40 o                         
   4   3   7        745.73        743.99        11.40 o                         
   5   3   7       1945.01       2017.52        29.10 o                         
   6   3   7         35.07         35.97         1.83 o                         
   7   3   7       2251.84       2339.70        44.45 o                         
   8   3   7          6.40          3.57         1.35 o                         
   9   3   7        851.21        846.55        19.71 o                         
  10   3   7        788.19        810.29        30.20 o                         
  11   3   7          0.22          4.30         3.43 o                         
  12   3   7        115.07        112.84        17.94 o                         
 -10   4   7        261.70        249.31         9.31 o                         
  -9   4   7        381.04        379.82        11.51 o                         
  -8   4   7        954.97       1016.58        22.62 o                         
  -7   4   7         36.69         27.69         3.42 o                         
  -6   4   7        600.46        566.03        14.43 o                         
  -5   4   7          1.28         16.91         6.76 o                         
  -4   4   7       2964.01       3092.08        72.78 o                         
  -3   4   7        773.10        778.88        12.02 o                         
  -2   4   7         21.42         22.88         1.06 o                         
  -1   4   7        258.56        272.04         4.19 o                         
   0   4   7       2422.71       2574.53        37.62 o                         
   1   4   7       1580.19       1633.80        19.54 o                         
   2   4   7        143.41        129.29         3.43 o                         
   3   4   7          4.92          3.05         1.08 o                         
   4   4   7        169.57        164.22         3.13 o                         
   5   4   7         28.14         34.55         2.20 o                         
   6   4   7        624.00        624.93        10.15 o                         
   7   4   7        696.24        690.80        12.46 o                         
   8   4   7         12.94         19.87         2.51 o                         
   9   4   7       1318.95       1346.94        27.42 o                         
  10   4   7       1066.11       1053.60        30.41 o                         
  11   4   7        161.75        161.60         8.52 o                         
  12   4   7        519.88        567.69        21.19 o                         
 -10   5   7        233.95        239.15        10.86 o                         
  -9   5   7          1.51          1.32         5.30 o                         
  -8   5   7        386.94        400.70        14.41 o                         
  -7   5   7        367.59        369.59         9.37 o                         
  -6   5   7          5.62          4.14         3.73 o                         
  -5   5   7        523.82        471.16        12.02 o                         
  -4   5   7        681.00        647.43        18.97 o                         
  -3   5   7        740.88        746.35        12.66 o                         
  -2   5   7        250.59        221.11         4.92 o                         
  -1   5   7       1761.06       1829.93        32.66 o                         
   0   5   7       3523.91       3602.16        51.28 o                         
   1   5   7       2916.03       2902.83        37.23 o                         
   2   5   7       2082.72       2136.90        28.70 o                         
   3   5   7        163.29        158.49         2.95 o                         
   4   5   7       2282.13       2230.95        34.46 o                         
   5   5   7       1911.03       1901.53        31.92 o                         
   6   5   7       1396.07       1421.01        24.94 o                         
   7   5   7          0.81          1.71         1.38 o                         
   8   5   7        922.68        954.52        18.22 o                         
   9   5   7        432.34        453.58        11.98 o                         
  10   5   7         48.67         54.61         4.27 o                         
  11   5   7        505.29        509.96        26.53 o                         
  12   5   7        284.20        289.25        12.31 o                         
  -9   6   7        254.21        248.14        12.15 o                         
  -8   6   7         50.64         44.90         4.44 o                         
  -7   6   7        119.76        143.92         6.40 o                         
  -6   6   7        189.83        197.00         9.90 o                         
  -5   6   7          2.38          6.41         2.42 o                         
  -4   6   7       1910.02       1918.79        34.66 o                         
  -3   6   7        789.53        798.34        14.61 o                         
  -2   6   7        428.56        449.09         7.54 o                         
  -1   6   7         59.87         64.16         2.03 o                         
   0   6   7       3556.43       3661.61        53.50 o                         
   1   6   7       7487.97       7625.58       116.45 o                         
   2   6   7         13.55         16.89         1.25 o                         
   3   6   7         62.97         72.10         2.83 o                         
   4   6   7       1263.74       1270.29        23.02 o                         
   5   6   7       4885.53       4839.40        87.11 o                         
   6   6   7        117.07        103.87         3.32 o                         
   7   6   7       1995.88       2013.79        42.07 o                         
   8   6   7        130.64        151.23        11.61 o                         
   9   6   7         30.15         33.62         3.51 o                         
  10   6   7          6.53          3.90         3.30 o                         
  11   6   7         28.12         18.55         4.33 o                         
  12   6   7       1053.78       1040.96        37.61 o                         
  -8   7   7        897.90        884.50        30.65 o                         
  -7   7   7        621.58        605.37        18.78 o                         
  -6   7   7        148.08        138.76        11.02 o                         
  -5   7   7        279.61        280.23         8.18 o                         
  -4   7   7        296.75        309.04         7.69 o                         
  -3   7   7        259.39        257.74         6.96 o                         
  -2   7   7          0.53          1.50         1.35 o                         
  -1   7   7         45.80         30.33         1.91 o                         
   0   7   7        521.49        533.62         9.74 o                         
   1   7   7       2734.84       2789.00        45.47 o                         
   2   7   7        743.29        760.90        11.19 o                         
   3   7   7       2310.85       2325.63        40.89 o                         
   4   7   7       1423.15       1431.92        44.41 o                         
   5   7   7        862.50        854.84        12.24 o                         
   6   7   7        368.44        365.61         7.76 o                         
   7   7   7        197.76        172.97        11.80 o                         
   8   7   7        326.78        305.78        19.80 o                         
   9   7   7        129.98        145.38         6.08 o                         
  10   7   7         13.89         10.15         4.38 o                         
  11   7   7         40.26         29.13         4.69 o                         
  12   7   7         20.40         25.69         5.92 o                         
  -7   8   7        604.45        570.19        22.25 o                         
  -6   8   7        167.88        156.46         7.38 o                         
  -5   8   7        559.72        525.06        15.47 o                         
  -4   8   7        107.75        107.29         5.23 o                         
  -3   8   7        297.21        281.38         6.99 o                         
  -2   8   7         36.19         38.69         2.42 o                         
  -1   8   7       1383.26       1438.37        23.55 o                         
   0   8   7       2000.62       2017.22        66.74 o                         
   1   8   7          9.96         11.57         1.69 o                         
   2   8   7       1601.77       1677.49        27.78 o                         
   3   8   7         22.32         20.50         2.29 o                         
   4   8   7       1726.43       1777.18        27.42 o                         
   5   8   7        692.75        703.69        13.71 o                         
   6   8   7          1.41          2.31         2.04 o                         
   7   8   7         91.57         81.63         4.21 o                         
   8   8   7        302.33        291.82         8.98 o                         
   9   8   7       1100.64       1109.72        28.47 o                         
  10   8   7        138.10        164.63        15.06 o                         
  11   8   7          1.17         10.95         7.96 o                         
  12   8   7         65.84         50.57        11.17 o                         
  -7   9   7        208.62        225.25        11.98 o                         
  -6   9   7          3.24          2.60         5.25 o                         
  -5   9   7        400.81        420.37        13.10 o                         
  -4   9   7       2077.81       2139.20        49.12 o                         
  -3   9   7         57.04         56.23         3.31 o                         
  -2   9   7          5.63         14.92         2.63 o                         
  -1   9   7          1.24          4.21         1.78 o                         
   0   9   7        303.89        286.04        20.09 o                         
   1   9   7        500.49        498.12        24.22 o                         
   2   9   7        250.68        276.01         5.98 o                         
   3   9   7        191.37        198.31         5.44 o                         
   4   9   7        246.49        234.53         5.83 o                         
   5   9   7        725.74        727.43        16.68 o                         
   6   9   7        542.19        558.49        21.47 o                         
   7   9   7         62.57         53.47         6.60 o                         
   8   9   7        355.58        340.72        17.45 o                         
   9   9   7       1142.22       1119.53        31.47 o                         
  10   9   7        852.65        845.09        27.69 o                         
  11   9   7         90.56         74.18         6.71 o                         
  12   9   7        182.74        208.67        11.18 o                         
  -5  10   7          2.84          1.97         7.14 o                         
  -4  10   7         16.10         18.40         4.06 o                         
  -3  10   7        466.21        456.59        13.42 o                         
  -2  10   7         14.98          9.04         2.57 o                         
  -1  10   7        497.19        526.81        13.26 o                         
   0  10   7        833.91        850.11        18.36 o                         
   1  10   7       1260.78       1310.23        32.38 o                         
   2  10   7        201.40        194.24         6.01 o                         
   3  10   7        147.03        143.29        10.55 o                         
   4  10   7        414.17        434.10         9.73 o                         
   5  10   7        257.72        275.03         6.63 o                         
   6  10   7        250.92        250.53         7.07 o                         
   7  10   7         53.70         48.25         8.00 o                         
   8  10   7        580.42        628.95        17.91 o                         
   9  10   7        985.13        988.73        29.36 o                         
  10  10   7         17.54         16.86         7.42 o                         
  11  10   7         11.99         13.85         4.68 o                         
  -4  11   7        219.94        198.10        12.23 o                         
  -3  11   7         11.66          7.31         6.22 o                         
  -2  11   7        288.41        265.03        10.67 o                         
  -1  11   7        108.08         95.98        11.10 o                         
   0  11   7       1157.03       1212.66        25.45 o                         
   1  11   7        487.95        493.36        24.37 o                         
   2  11   7          0.35         -1.91         2.89 o                         
   3  11   7         48.58         42.79         6.36 o                         
   4  11   7        847.13        859.69        20.94 o                         
   5  11   7       1103.18       1123.81        24.91 o                         
   6  11   7          0.50          4.07         2.97 o                         
   7  11   7        626.03        652.14        15.86 o                         
   8  11   7          8.78         10.58         3.79 o                         
   9  11   7       1145.82       1175.71        37.69 o                         
  10  11   7        176.01        169.35        14.44 o                         
  -3  12   7         22.16         20.72         8.64 o                         
  -2  12   7          1.47         -6.71         8.38 o                         
  -1  12   7         45.17         37.33         4.81 o                         
   0  12   7        204.61        193.44         7.90 o                         
   1  12   7       1406.18       1377.90        42.75 o                         
   2  12   7         63.48         53.41         4.11 o                         
   3  12   7        620.27        629.57        17.85 o                         
   4  12   7        342.90        349.70        25.57 o                         
   5  12   7        771.73        759.58        21.92 o                         
   6  12   7         80.30         83.08         5.01 o                         
   7  12   7        230.83        224.14        17.30 o                         
   8  12   7        950.21        945.18        28.78 o                         
   9  12   7          7.75          3.57         8.28 o                         
   0  13   7        219.58        192.27        17.17 o                         
   1  13   7          2.10          4.35         3.96 o                         
   2  13   7        261.68        214.44         9.70 o                         
   3  13   7         92.92         82.68         6.05 o                         
   4  13   7        282.00        286.58        16.73 o                         
   5  13   7          1.68          5.77         4.84 o                         
   6  13   7          2.97          7.13         4.33 o                         
   7  13   7        163.82        141.02         9.34 o                         
   8  13   7        144.24        111.06         7.57 o                         
  -7 -10   8        562.54        614.75        20.17 o                         
  -6 -10   8        421.80        461.86        34.83 o                         
  -5 -10   8        466.24        455.34        19.07 o                         
  -4 -10   8         16.50         18.14         3.98 o                         
  -3 -10   8        155.49        149.38         7.34 o                         
  -2 -10   8         68.46         55.15         5.54 o                         
  -1 -10   8         62.11         51.67         4.68 o                         
   0 -10   8         11.83          5.62         3.93 o                         
  -8  -9   8        149.62        142.40         6.34 o                         
  -7  -9   8        267.32        255.31         8.71 o                         
  -6  -9   8        145.52        171.19        10.39 o                         
  -5  -9   8          2.29          3.57         3.85 o                         
  -4  -9   8        382.58        387.65        18.70 o                         
  -3  -9   8        137.54        133.33         6.58 o                         
  -2  -9   8       1030.74       1037.55        30.15 o                         
  -1  -9   8         10.71         15.71         4.09 o                         
   0  -9   8          6.74          6.12         4.80 o                         
   1  -9   8         28.57         28.18         4.80 o                         
   2  -9   8        522.34        544.27        22.08 o                         
   3  -9   8         94.13         75.20        11.28 o                         
  -9  -8   8        114.56         96.53         6.22 o                         
  -8  -8   8         18.41          7.36         3.08 o                         
  -7  -8   8         95.73        112.15         5.18 o                         
  -6  -8   8        700.94        705.40        17.96 o                         
  -5  -8   8        102.98         99.95         4.29 o                         
  -4  -8   8        129.15        134.09        10.53 o                         
  -3  -8   8         37.18         41.70         3.15 o                         
  -2  -8   8        860.99        845.14        18.95 o                         
  -1  -8   8        235.02        233.39         7.47 o                         
   0  -8   8        147.99        163.86         7.35 o                         
   1  -8   8        655.32        665.55        21.40 o                         
   2  -8   8        354.75        362.10        13.77 o                         
   3  -8   8          0.13          7.10         4.21 o                         
   4  -8   8        469.78        485.35        18.42 o                         
 -10  -7   8        871.35        871.46        24.04 o                         
  -9  -7   8        183.86        178.91         6.64 o                         
  -8  -7   8        265.38        290.45         8.72 o                         
  -7  -7   8        602.37        623.13        13.47 o                         
  -6  -7   8        130.91        127.14         9.90 o                         
  -5  -7   8        104.80        104.82         3.82 o                         
  -4  -7   8        543.36        542.94        11.71 o                         
  -3  -7   8       1475.44       1538.88        28.22 o                         
  -2  -7   8        443.39        447.42        10.65 o                         
  -1  -7   8         16.87         11.22         2.21 o                         
   0  -7   8        875.49        882.97        22.15 o                         
   1  -7   8        283.92        311.49        10.70 o                         
   2  -7   8         53.51         53.16         6.05 o                         
   3  -7   8        177.30        183.29         8.29 o                         
   4  -7   8        404.70        380.39        16.22 o                         
   5  -7   8         31.05         28.35         7.44 o                         
   6  -7   8        276.86        260.78        13.16 o                         
 -11  -6   8        971.60        978.48        43.90 o                         
 -10  -6   8        286.14        290.65        24.17 o                         
  -9  -6   8         65.99         62.50         6.52 o                         
  -8  -6   8        602.26        616.65        31.88 o                         
  -7  -6   8       1531.95       1571.93        29.06 o                         
  -6  -6   8        883.15        866.02        15.55 o                         
  -5  -6   8         68.50         88.69         3.26 o                         
  -4  -6   8        112.09        114.85         3.82 o                         
  -3  -6   8         27.75         27.62         4.07 o                         
  -2  -6   8        588.82        587.68        10.90 o                         
  -1  -6   8         59.40         59.88         7.73 o                         
   0  -6   8        253.30        250.86        10.58 o                         
   1  -6   8          7.80          2.83         2.70 o                         
   2  -6   8        170.23        166.32         6.76 o                         
   3  -6   8        114.70        112.19         7.68 o                         
   4  -6   8         31.23         30.62         3.20 o                         
   5  -6   8         11.20         13.08         2.72 o                         
   6  -6   8         75.88         58.24         6.22 o                         
   7  -6   8        214.99        194.62        24.68 o                         
 -11  -5   8       1221.04       1337.59        56.15 o                         
 -10  -5   8        547.87        533.66        14.70 o                         
  -9  -5   8        901.34        899.81        18.44 o                         
  -8  -5   8        585.71        577.46        12.13 o                         
  -7  -5   8          6.04          7.31         2.26 o                         
  -6  -5   8          2.52          4.46         1.77 o                         
  -5  -5   8        202.59        209.00         4.71 o                         
  -4  -5   8       1514.92       1474.12        23.46 o                         
  -3  -5   8        519.37        540.94         9.97 o                         
  -2  -5   8        911.34        922.14        14.49 o                         
  -1  -5   8          0.02          0.92         0.99 o                         
   0  -5   8       2927.79       2967.17        52.69 o                         
   1  -5   8       2232.55       2285.17        40.74 o                         
   2  -5   8         38.86         39.87         2.55 o                         
   3  -5   8         62.79         68.27         6.81 o                         
   4  -5   8        466.15        465.81        16.64 o                         
   5  -5   8         12.38         10.37         3.34 o                         
   6  -5   8        665.71        675.08        24.13 o                         
   7  -5   8         66.27         50.75         5.50 o                         
   8  -5   8         84.02         57.14         8.48 o                         
 -11  -4   8         72.55         63.94        13.22 o                         
 -10  -4   8         88.49         80.99         6.93 o                         
  -9  -4   8         44.09         34.00         6.41 o                         
  -8  -4   8       1813.85       1794.50        36.05 o                         
  -7  -4   8         74.12         62.44         3.04 o                         
  -6  -4   8        113.69        130.88         4.96 o                         
  -5  -4   8         45.20         39.96         1.86 o                         
  -4  -4   8         82.14         68.52         2.11 o                         
  -3  -4   8        241.89        263.85         4.71 o                         
  -2  -4   8        130.09        127.57         2.73 o                         
  -1  -4   8        175.05        157.50         5.96 o                         
   0  -4   8        153.19        151.97         8.00 o                         
   1  -4   8        143.31        133.86         3.12 o                         
   2  -4   8       1540.60       1588.71        27.29 o                         
   3  -4   8        395.61        372.45         8.40 o                         
   4  -4   8        260.49        233.17         7.24 o                         
   5  -4   8        422.76        448.36        11.82 o                         
   6  -4   8       1579.06       1603.81        46.92 o                         
   7  -4   8         80.81         83.47         5.93 o                         
   8  -4   8        504.69        512.44        20.29 o                         
 -11  -3   8        237.07        224.52        10.74 o                         
 -10  -3   8          0.75         -4.44         4.44 o                         
  -9  -3   8         74.90         84.31         3.57 o                         
  -8  -3   8         59.96         54.79         6.01 o                         
  -7  -3   8        665.27        646.19        12.45 o                         
  -6  -3   8         43.21         52.52         2.41 o                         
  -5  -3   8         17.86         17.20         1.44 o                         
  -4  -3   8       1058.60       1115.28        16.15 o                         
  -3  -3   8        212.13        221.95         4.02 o                         
  -2  -3   8        610.86        605.65         9.76 o                         
  -1  -3   8         20.53         25.54         1.38 o                         
   0  -3   8        495.56        475.78        13.83 o                         
   1  -3   8        797.36        780.53        25.41 o                         
   2  -3   8        475.01        501.69        12.34 o                         
   3  -3   8         60.91         65.11         2.55 o                         
   4  -3   8       1615.19       1655.38        30.86 o                         
   5  -3   8        561.15        587.68        12.89 o                         
   6  -3   8        863.20        848.85        23.55 o                         
   7  -3   8         54.50         53.67         5.53 o                         
   8  -3   8        389.21        411.40        16.26 o                         
   9  -3   8        122.86        128.42        10.76 o                         
 -11  -2   8        223.82        205.54        17.55 o                         
 -10  -2   8        834.24        822.84        28.59 o                         
  -9  -2   8         64.93         58.23         4.20 o                         
  -8  -2   8       1766.91       1816.63        38.29 o                         
  -7  -2   8        725.00        746.00        15.30 o                         
  -6  -2   8         85.30         87.80         3.93 o                         
  -5  -2   8          4.58          4.32         1.24 o                         
  -4  -2   8       4922.44       4916.56        76.11 o                         
  -3  -2   8       5244.94       5282.56        72.91 o                         
  -2  -2   8        795.67        810.16        12.01 o                         
  -1  -2   8          1.52          3.32         0.88 o                         
   0  -2   8        106.18         92.97         2.20 o                         
   1  -2   8       1076.32       1078.98        15.22 o                         
   2  -2   8        211.18        224.53         7.29 o                         
   3  -2   8       2066.28       2024.83        34.75 o                         
   4  -2   8          6.32          9.09         1.47 o                         
   5  -2   8          5.33          7.86         2.72 o                         
   6  -2   8          6.10          5.04         2.41 o                         
   7  -2   8        386.06        379.13        11.17 o                         
   8  -2   8        246.08        243.99         7.75 o                         
   9  -2   8          7.24          9.49         3.96 o                         
  10  -2   8         11.15          2.70         7.05 o                         
 -11  -1   8        143.94        132.69         6.27 o                         
 -10  -1   8        106.82         98.68         8.79 o                         
  -9  -1   8        203.61        170.26         8.55 o                         
  -8  -1   8        813.26        852.13        16.35 o                         
  -7  -1   8       1694.45       1688.51        31.82 o                         
  -6  -1   8        193.63        202.11        11.52 o                         
  -5  -1   8        474.63        441.36        10.00 o                         
  -4  -1   8       2510.48       2450.89        42.30 o                         
  -3  -1   8       8749.86       8723.30       126.20 o                         
  -2  -1   8        915.62        898.92        12.78 o                         
  -1  -1   8        305.89        285.87         4.32 o                         
   0  -1   8        630.09        611.34        11.41 o                         
   1  -1   8         57.42         74.29         1.91 o                         
   2  -1   8        213.09        220.22         4.01 o                         
   3  -1   8         13.93         15.47         1.28 o                         
   4  -1   8       2033.04       2095.64        31.53 o                         
   5  -1   8       1578.61       1585.50        26.43 o                         
   6  -1   8         39.70         38.44         2.26 o                         
   7  -1   8         31.00         27.05         2.82 o                         
   8  -1   8        169.97        179.69         6.14 o                         
   9  -1   8        379.76        385.33        13.57 o                         
  10  -1   8        123.67        120.08         6.46 o                         
 -11   0   8        404.44        412.52        14.67 o                         
 -10   0   8         19.97         26.23         4.37 o                         
  -9   0   8        437.73        437.59        12.58 o                         
  -8   0   8         93.24         90.32        16.26 o                         
  -7   0   8       1021.07       1001.98        21.41 o                         
  -6   0   8         47.01         51.60         2.38 o                         
  -5   0   8       5374.62       5466.14       100.51 o                         
  -4   0   8       4873.50       4802.13        91.43 o                         
  -3   0   8        126.82        119.95         3.61 o                         
  -2   0   8        184.85        192.56         3.92 o                         
  -1   0   8        557.57        633.13         8.17 o                         
   0   0   8       4207.68       4268.47        53.76 o                         
   1   0   8       2642.30       2761.50        44.75 o                         
   2   0   8         15.02          8.71         0.88 o                         
   3   0   8        482.42        488.46         7.77 o                         
   4   0   8        361.96        334.23         5.53 o                         
   5   0   8        273.85        274.41         5.03 o                         
   6   0   8        957.86        922.60        14.84 o                         
   7   0   8        519.90        520.52         9.98 o                         
   8   0   8         96.21         84.86         3.36 o                         
   9   0   8        157.77        174.38         6.45 o                         
  10   0   8        303.21        304.76        11.36 o                         
  11   0   8         36.16         39.86         5.68 o                         
 -11   1   8         61.03         74.12         5.42 o                         
 -10   1   8        193.92        168.90         6.88 o                         
  -9   1   8        786.37        759.38        22.71 o                         
  -8   1   8       1302.50       1339.09        29.62 o                         
  -7   1   8         11.66         12.18         2.70 o                         
  -6   1   8         95.43         96.73         2.80 o                         
  -5   1   8        662.57        627.00        11.20 o                         
  -4   1   8         73.96         69.86         5.01 o                         
  -3   1   8        470.57        472.10         9.29 o                         
  -2   1   8        202.66        198.03         4.27 o                         
  -1   1   8          0.33          2.09         0.82 o                         
   0   1   8        367.87        377.59         5.59 o                         
   1   1   8       2339.38       2310.92        30.61 o                         
   2   1   8       1679.81       1637.25        19.82 o                         
   3   1   8         10.47          9.00         0.85 o                         
   4   1   8       1383.55       1433.24        28.28 o                         
   5   1   8        927.55        887.28        17.96 o                         
   6   1   8        387.45        397.79         8.87 o                         
   7   1   8        361.79        355.84         6.50 o                         
   8   1   8        455.81        447.12         9.25 o                         
   9   1   8        411.60        423.37         9.64 o                         
  10   1   8        235.31        210.48         7.23 o                         
  11   1   8          0.26         -3.93         3.93 o                         
 -11   2   8         12.43         11.78         4.18 o                         
 -10   2   8        245.53        232.06        10.75 o                         
  -9   2   8        342.90        344.20         9.82 o                         
  -8   2   8        279.01        268.81         8.93 o                         
  -7   2   8       1765.17       1781.77        42.34 o                         
  -6   2   8          2.56          3.53         2.38 o                         
  -5   2   8         71.37         66.64         3.93 o                         
  -4   2   8         16.89         13.58         1.61 o                         
  -3   2   8        509.01        494.29         9.30 o                         
  -2   2   8        982.89       1008.52        16.78 o                         
  -1   2   8        106.64        128.25         3.00 o                         
   0   2   8        572.89        525.21         8.18 o                         
   1   2   8       2198.28       2272.84        30.34 o                         
   2   2   8        240.82        206.22         3.44 o                         
   3   2   8        118.85        109.61         1.91 o                         
   4   2   8       2268.58       2225.23        28.14 o                         
   5   2   8       3747.19       3583.54        70.87 o                         
   6   2   8       1018.90       1026.99        29.67 o                         
   7   2   8         73.57         71.08         3.17 o                         
   8   2   8        144.28        142.44         6.39 o                         
   9   2   8       1416.84       1478.43        29.53 o                         
  10   2   8         16.80         14.77         2.53 o                         
  11   2   8        983.70       1013.42        51.81 o                         
 -10   3   8         27.06         25.76         4.54 o                         
  -9   3   8        764.90        754.77        20.14 o                         
  -8   3   8        852.33        855.67        21.09 o                         
  -7   3   8        134.97        153.11         8.31 o                         
  -6   3   8        474.95        477.92        14.52 o                         
  -5   3   8        239.55        258.45         6.22 o                         
  -4   3   8       4935.59       4873.58        93.02 o                         
  -3   3   8       1701.93       1717.67        28.25 o                         
  -2   3   8        908.00        900.20        18.59 o                         
  -1   3   8        610.39        638.11        19.68 o                         
   0   3   8        179.47        138.84         2.71 o                         
   1   3   8       1102.95       1010.51        14.00 o                         
   2   3   8        543.41        567.56         8.11 o                         
   3   3   8        554.63        501.71         7.87 o                         
   4   3   8        910.29        911.59        14.41 o                         
   5   3   8       3888.98       3773.21        59.89 o                         
   6   3   8        273.02        272.15         6.64 o                         
   7   3   8       2085.10       2150.92        35.18 o                         
   8   3   8       1690.60       1730.83        30.49 o                         
   9   3   8          6.44          7.30         2.26 o                         
  10   3   8        158.43        161.59         5.88 o                         
  11   3   8        115.69        102.43         8.96 o                         
  12   3   8        651.06        671.20        22.08 o                         
 -10   4   8        551.90        573.42        19.03 o                         
  -9   4   8         55.83         53.48         5.02 o                         
  -8   4   8       1059.75       1141.05        27.80 o                         
  -7   4   8        814.96        814.45        18.60 o                         
  -6   4   8        134.19        121.48         8.29 o                         
  -5   4   8         91.94        105.57         5.49 o                         
  -4   4   8       3034.75       3066.45        49.94 o                         
  -3   4   8       2904.86       2892.60        49.82 o                         
  -2   4   8         37.43         32.37         1.89 o                         
  -1   4   8       1655.78       1516.57        34.31 o                         
   0   4   8         29.20         28.65         2.81 o                         
   1   4   8       4638.00       4824.64        62.16 o                         
   2   4   8        717.57        783.68        11.47 o                         
   3   4   8       3380.60       3351.28        54.80 o                         
   4   4   8        627.30        627.70        10.00 o                         
   5   4   8        537.36        523.95        11.89 o                         
   6   4   8       2673.71       2734.15        44.13 o                         
   7   4   8          4.26          4.08         1.68 o                         
   8   4   8          3.77          6.28         1.83 o                         
   9   4   8        114.90        120.24         4.17 o                         
  10   4   8          6.88          5.56         3.12 o                         
  11   4   8        164.44        149.43         8.42 o                         
  12   4   8          1.32          5.85         4.30 o                         
  -9   5   8        195.06        202.04         8.38 o                         
  -8   5   8        276.05        246.58        16.99 o                         
  -7   5   8       1063.30       1047.48        25.18 o                         
  -6   5   8        102.97         82.81         3.95 o                         
  -5   5   8       2019.97       1932.71        78.03 o                         
  -4   5   8       2585.05       2433.96        47.64 o                         
  -3   5   8        359.42        394.40         6.76 o                         
  -2   5   8         60.05         61.63         7.61 o                         
  -1   5   8        929.28        936.38        12.67 o                         
   0   5   8       4548.21       4683.45        68.11 o                         
   1   5   8         85.02         73.54         1.72 o                         
   2   5   8         41.27         35.70         1.27 o                         
   3   5   8          7.30          9.63         1.45 o                         
   4   5   8         19.17         18.33         1.79 o                         
   5   5   8         71.67         68.68         6.03 o                         
   6   5   8         72.64         68.92         2.64 o                         
   7   5   8        113.18        105.39         3.62 o                         
   8   5   8         24.32         25.45         2.33 o                         
   9   5   8        218.36        219.55         9.42 o                         
  10   5   8       1236.21       1203.39        35.08 o                         
  11   5   8          0.07         -0.84         4.63 o                         
  12   5   8         14.86         12.76         4.97 o                         
  -9   6   8        307.30        303.13        11.63 o                         
  -8   6   8        589.47        619.42        18.24 o                         
  -7   6   8        117.52         83.94         4.75 o                         
  -6   6   8        241.59        232.18         7.11 o                         
  -5   6   8         35.60         29.63         3.95 o                         
  -4   6   8        421.72        477.35        10.39 o                         
  -3   6   8         75.66         66.21         5.43 o                         
  -2   6   8         68.25         69.16         4.83 o                         
  -1   6   8        595.48        577.60        13.47 o                         
   0   6   8         78.11         79.32         2.18 o                         
   1   6   8       3389.07       3320.23        45.36 o                         
   2   6   8        269.47        291.88         5.22 o                         
   3   6   8          1.35          4.59         1.77 o                         
   4   6   8        153.61        152.61         4.26 o                         
   5   6   8        778.46        727.54        15.54 o                         
   6   6   8       1553.19       1491.31        43.40 o                         
   7   6   8         32.11         36.21         3.03 o                         
   8   6   8        725.39        754.58        16.50 o                         
   9   6   8        900.40        853.72        20.21 o                         
  10   6   8        116.21        115.62         6.34 o                         
  11   6   8        139.40        120.57         7.13 o                         
  12   6   8        537.54        542.45        22.80 o                         
  -8   7   8        224.13        221.29         9.23 o                         
  -7   7   8        256.81        255.35         9.09 o                         
  -6   7   8         20.86         15.67         4.33 o                         
  -5   7   8         45.22         36.68         3.45 o                         
  -4   7   8        117.08        110.71         4.48 o                         
  -3   7   8         31.51         42.67         2.75 o                         
  -2   7   8        216.39        194.49        12.84 o                         
  -1   7   8        733.65        739.10        12.97 o                         
   0   7   8       1043.93       1077.17        19.30 o                         
   1   7   8        624.58        606.35        11.91 o                         
   2   7   8       3500.14       3612.10        56.25 o                         
   3   7   8        380.76        418.92         7.89 o                         
   4   7   8       2175.83       2192.90        39.92 o                         
   5   7   8        290.98        289.56         6.90 o                         
   6   7   8        851.13        854.83        30.75 o                         
   7   7   8         33.08         25.84         2.57 o                         
   8   7   8        649.45        678.43        24.36 o                         
   9   7   8        352.52        368.89        12.34 o                         
  10   7   8         24.14         22.01         4.27 o                         
  11   7   8        244.77        284.87        12.73 o                         
  12   7   8        591.62        623.06        23.82 o                         
  -7   8   8         84.05         77.99         8.24 o                         
  -6   8   8         17.66         16.92         3.67 o                         
  -5   8   8        343.89        316.60         9.70 o                         
  -4   8   8        731.79        751.94        19.75 o                         
  -3   8   8        297.88        285.65         8.08 o                         
  -2   8   8        272.60        282.12         6.96 o                         
  -1   8   8        133.44        140.11         3.84 o                         
   0   8   8       1300.54       1309.01        35.94 o                         
   1   8   8        265.63        239.78        14.26 o                         
   2   8   8         11.48         11.14         1.42 o                         
   3   8   8        169.49        191.34         5.44 o                         
   4   8   8       1592.88       1613.24        31.48 o                         
   5   8   8       3103.52       3177.64        60.80 o                         
   6   8   8        409.51        405.77         9.63 o                         
   7   8   8        725.47        749.45        15.88 o                         
   8   8   8        165.36        187.80         6.39 o                         
   9   8   8        563.61        536.60        16.63 o                         
  10   8   8        128.34        130.89         7.64 o                         
  11   8   8        623.58        635.18        33.81 o                         
  -6   9   8         30.50         33.64         5.81 o                         
  -5   9   8         80.07         83.52         5.05 o                         
  -4   9   8       2820.99       2969.91        65.59 o                         
  -3   9   8        771.34        800.69        18.14 o                         
  -2   9   8          0.65          1.59         4.03 o                         
  -1   9   8         24.11         23.69         4.60 o                         
   0   9   8       1945.01       2050.38        39.16 o                         
   1   9   8       3920.71       4011.09        74.26 o                         
   2   9   8        166.12        161.35         6.97 o                         
   3   9   8        296.75        290.28         7.40 o                         
   4   9   8       1236.74       1255.72        24.50 o                         
   5   9   8         70.95         67.16         3.96 o                         
   6   9   8        612.55        601.64        13.99 o                         
   7   9   8         24.38         20.68         3.27 o                         
   8   9   8          6.41          1.39         3.02 o                         
   9   9   8         81.64         70.69         5.30 o                         
  10   9   8        286.33        287.91        22.05 o                         
  11   9   8          3.95          1.45         4.73 o                         
  -5  10   8        263.35        264.33        12.21 o                         
  -4  10   8        250.67        234.81         8.79 o                         
  -3  10   8        190.03        197.90         8.92 o                         
  -2  10   8        156.24        139.63        15.25 o                         
  -1  10   8       1616.95       1597.41        38.05 o                         
   0  10   8       1018.38       1055.22        28.59 o                         
   1  10   8        160.54        165.93         6.34 o                         
   2  10   8         20.16         12.85         2.61 o                         
   3  10   8         16.81         15.74         2.56 o                         
   4  10   8         60.99         64.41         3.45 o                         
   5  10   8        295.67        299.78        20.09 o                         
   6  10   8        147.66        142.11         5.19 o                         
   7  10   8         61.51         61.37         7.44 o                         
   8  10   8         71.95         71.18         9.23 o                         
   9  10   8        676.11        716.93        35.45 o                         
  10  10   8         97.47        109.88         6.96 o                         
  11  10   8         15.53         12.55         5.71 o                         
  -4  11   8        462.69        487.18        43.88 o                         
  -3  11   8          2.08         -2.22         3.76 o                         
  -2  11   8          0.16          3.86         6.01 o                         
  -1  11   8         63.55         59.02         9.06 o                         
   0  11   8        407.67        397.48        14.79 o                         
   1  11   8        271.54        265.83        11.08 o                         
   2  11   8         25.32         20.33         3.11 o                         
   3  11   8          1.02         -0.78         4.25 o                         
   4  11   8        484.60        484.12        12.21 o                         
   5  11   8        124.40        133.81        20.48 o                         
   6  11   8        246.95        244.66         8.21 o                         
   7  11   8        896.67        905.10        25.09 o                         
   8  11   8        151.48        151.17         6.95 o                         
   9  11   8        173.19        185.59         9.41 o                         
  10  11   8        554.68        568.35        19.06 o                         
  -2  12   8        104.06         94.70         8.56 o                         
  -1  12   8         28.29         17.83         6.13 o                         
   0  12   8         42.84         32.30         4.54 o                         
   1  12   8       1096.33       1115.91        34.62 o                         
   2  12   8        144.76        152.41         6.49 o                         
   3  12   8        102.37         99.16         5.64 o                         
   4  12   8        148.06        164.30        11.40 o                         
   5  12   8        505.82        516.97        31.73 o                         
   6  12   8        140.06        128.70         6.35 o                         
   7  12   8        157.49        161.69         9.74 o                         
   8  12   8       1327.12       1344.07        47.95 o                         
   9  12   8        327.10        317.38        14.06 o                         
   0  13   8        908.06        911.39        31.73 o                         
   1  13   8        151.38        130.06         9.21 o                         
   2  13   8          0.54          1.47         4.19 o                         
   3  13   8         53.17         49.07         5.30 o                         
   4  13   8       1083.02       1113.25        39.89 o                         
   5  13   8        851.03        862.58        31.29 o                         
   6  13   8         37.23         31.76         6.10 o                         
   7  13   8          1.05          0.21         1.96 o                         
  -4 -10   9        719.82        733.90        23.05 o                         
  -3 -10   9       1268.09       1320.99        44.39 o                         
  -7  -9   9       1010.25       1040.17        29.83 o                         
  -6  -9   9         41.96         37.32         4.16 o                         
  -5  -9   9        155.06        145.41         6.13 o                         
  -4  -9   9         21.72         15.47         4.20 o                         
  -3  -9   9        116.14        102.82         6.09 o                         
  -2  -9   9         49.23         33.79         4.82 o                         
  -1  -9   9         19.48         21.55         4.94 o                         
   0  -9   9        223.81        237.94         9.72 o                         
   1  -9   9         72.15         65.51         9.63 o                         
  -8  -8   9        698.42        687.88        18.50 o                         
  -7  -8   9         30.30         34.18         3.72 o                         
  -6  -8   9        283.60        300.34         8.82 o                         
  -5  -8   9        115.39        108.99         8.09 o                         
  -4  -8   9        615.68        646.20        19.04 o                         
  -3  -8   9        109.05         97.00         4.70 o                         
  -2  -8   9        163.11        156.83        15.61 o                         
  -1  -8   9         22.69         20.65         3.56 o                         
   0  -8   9          1.50          0.72        11.58 o                         
   1  -8   9        477.97        499.83        17.14 o                         
   2  -8   9        104.04         98.45         6.75 o                         
   3  -8   9          2.13          4.33         4.68 o                         
  -9  -7   9         13.42         12.01         3.51 o                         
  -8  -7   9        376.93        359.49        10.88 o                         
  -7  -7   9        958.82        994.90        24.17 o                         
  -6  -7   9         44.27         26.29         4.89 o                         
  -5  -7   9        542.72        523.84        10.72 o                         
  -4  -7   9         30.78         26.25         4.97 o                         
  -3  -7   9       2251.85       2310.81        47.52 o                         
  -2  -7   9        211.03        214.73         5.98 o                         
  -1  -7   9         85.54         88.27         4.68 o                         
   0  -7   9          2.59         -2.30         6.23 o                         
   1  -7   9        190.79        198.04        12.43 o                         
   2  -7   9        225.25        225.08        10.55 o                         
   3  -7   9         61.91         58.22         6.50 o                         
   4  -7   9        381.93        375.12        15.37 o                         
   5  -7   9        271.87        281.42        12.57 o                         
 -10  -6   9          4.17          1.25         3.35 o                         
  -9  -6   9        178.87        150.22         7.31 o                         
  -8  -6   9         83.48         71.01         4.08 o                         
  -7  -6   9        516.76        502.27        11.92 o                         
  -6  -6   9       1528.00       1506.43        25.76 o                         
  -5  -6   9        213.81        227.65         6.94 o                         
  -4  -6   9        403.45        376.93         7.48 o                         
  -3  -6   9       1754.52       1766.29        46.70 o                         
  -2  -6   9       1177.11       1168.09        22.14 o                         
  -1  -6   9        198.20        189.11         9.43 o                         
   0  -6   9        501.20        535.70        12.60 o                         
   1  -6   9        727.64        756.20        20.92 o                         
   2  -6   9        397.45        397.25        18.57 o                         
   3  -6   9         70.66         82.14         5.31 o                         
   4  -6   9        331.28        322.68        13.54 o                         
   5  -6   9        357.18        359.37        15.04 o                         
   6  -6   9          9.54          2.86         4.65 o                         
 -10  -5   9        680.42        652.55        27.39 o                         
  -9  -5   9        188.28        166.24        20.71 o                         
  -8  -5   9        161.00        184.88         9.25 o                         
  -7  -5   9        314.07        310.24         8.01 o                         
  -6  -5   9         27.17         33.26         7.75 o                         
  -5  -5   9        141.82        161.83         4.27 o                         
  -4  -5   9        174.32        192.91         8.42 o                         
  -3  -5   9       1804.39       1932.35        33.76 o                         
  -2  -5   9        212.10        211.40         6.72 o                         
  -1  -5   9        240.25        242.48         6.57 o                         
   0  -5   9        354.01        364.56         9.85 o                         
   1  -5   9       2458.92       2543.55        49.17 o                         
   2  -5   9         47.40         49.46         8.78 o                         
   3  -5   9        608.44        593.22        14.97 o                         
   4  -5   9       1060.74       1088.29        25.12 o                         
   5  -5   9        458.76        465.75        15.43 o                         
   6  -5   9        106.70        100.09         6.13 o                         
   7  -5   9          2.02         -0.92         4.25 o                         
 -11  -4   9        376.24        345.34        19.02 o                         
 -10  -4   9         71.23         65.75         7.33 o                         
  -9  -4   9         64.49         56.37         5.48 o                         
  -8  -4   9        460.84        485.26        26.66 o                         
  -7  -4   9       1678.06       1670.27        33.64 o                         
  -6  -4   9         22.12         19.18         2.58 o                         
  -5  -4   9        123.87         91.63         3.21 o                         
  -4  -4   9        102.01        101.95         4.37 o                         
  -3  -4   9        866.65        794.05        13.20 o                         
  -2  -4   9        328.65        323.50         6.19 o                         
  -1  -4   9        496.12        481.74        10.73 o                         
   0  -4   9        408.57        406.40        11.02 o                         
   1  -4   9         51.08         47.77         8.13 o                         
   2  -4   9       1739.29       1734.91        33.11 o                         
   3  -4   9        277.30        271.14        23.05 o                         
   4  -4   9        752.91        792.23        19.14 o                         
   5  -4   9         52.45         44.12         3.46 o                         
   6  -4   9         96.91         98.57         7.86 o                         
   7  -4   9        169.92        156.32         7.22 o                         
   8  -4   9         10.58         11.26         4.02 o                         
 -11  -3   9       1652.54       1733.72        81.42 o                         
 -10  -3   9          7.97          2.84         5.22 o                         
  -9  -3   9        766.59        793.14        21.12 o                         
  -8  -3   9        218.92        233.52         6.95 o                         
  -7  -3   9        489.01        478.29        10.43 o                         
  -6  -3   9        132.21        142.34         4.20 o                         
  -5  -3   9        191.71        186.88         4.63 o                         
  -4  -3   9         96.90        104.39         2.91 o                         
  -3  -3   9        443.72        410.73         6.98 o                         
  -2  -3   9        117.01        119.70         3.63 o                         
  -1  -3   9        112.73        113.43         2.92 o                         
   0  -3   9         13.66         10.25         1.43 o                         
   1  -3   9        586.38        591.00        11.44 o                         
   2  -3   9         38.71         51.18         2.40 o                         
   3  -3   9       1824.74       1787.73        33.92 o                         
   4  -3   9        137.43        135.66         4.87 o                         
   5  -3   9        654.35        675.46        15.01 o                         
   6  -3   9        634.39        611.30        15.73 o                         
   7  -3   9         44.52         41.58        11.61 o                         
   8  -3   9         33.92         22.67         3.99 o                         
   9  -3   9        383.33        378.97        29.15 o                         
 -11  -2   9         24.31         17.40         5.24 o                         
 -10  -2   9         67.65         61.52         6.82 o                         
  -9  -2   9        395.29        373.87        24.70 o                         
  -8  -2   9       1381.43       1419.23        31.81 o                         
  -7  -2   9         52.72         63.46         9.45 o                         
  -6  -2   9        308.09        314.57         6.87 o                         
  -5  -2   9        354.09        346.40         7.09 o                         
  -4  -2   9          4.15          5.38         1.46 o                         
  -3  -2   9          5.04          7.88         1.43 o                         
  -2  -2   9        157.78        178.77         7.92 o                         
  -1  -2   9        147.98        143.18         2.90 o                         
   0  -2   9         22.27         20.51         1.48 o                         
   1  -2   9        207.49        227.98        13.79 o                         
   2  -2   9       1100.69       1019.74        17.52 o                         
   3  -2   9         88.28         81.32         3.38 o                         
   4  -2   9         49.27         53.35         7.97 o                         
   5  -2   9        716.90        718.41        15.28 o                         
   6  -2   9        530.17        563.78        15.85 o                         
   7  -2   9         38.88         30.21         3.57 o                         
   8  -2   9        455.37        448.45        14.61 o                         
   9  -2   9        199.42        233.62         9.91 o                         
 -11  -1   9        636.54        627.19        39.47 o                         
 -10  -1   9          1.49          4.88         3.56 o                         
  -9  -1   9         62.19         61.05         5.82 o                         
  -8  -1   9         12.53         18.45         5.06 o                         
  -7  -1   9       1030.81       1004.02        19.96 o                         
  -6  -1   9        316.43        336.71        10.59 o                         
  -5  -1   9        158.58        153.38         4.47 o                         
  -4  -1   9        325.70        338.37         7.49 o                         
  -3  -1   9        264.45        260.97         9.95 o                         
  -2  -1   9        768.85        770.28        10.34 o                         
  -1  -1   9          6.91          5.38         0.99 o                         
   0  -1   9        970.35        903.06        12.45 o                         
   1  -1   9        122.56        118.43         2.90 o                         
   2  -1   9        636.39        620.14        10.61 o                         
   3  -1   9        260.37        280.36         7.43 o                         
   4  -1   9        353.54        355.24        10.89 o                         
   5  -1   9       1126.75       1136.06        20.98 o                         
   6  -1   9        170.93        172.48         5.27 o                         
   7  -1   9        105.72        104.40         4.62 o                         
   8  -1   9        361.74        343.75        10.23 o                         
   9  -1   9        668.38        703.89        22.72 o                         
  10  -1   9        189.44        187.12         8.86 o                         
 -11   0   9        122.92        110.97         6.41 o                         
 -10   0   9        613.22        587.59        19.84 o                         
  -9   0   9          1.25          2.47         2.86 o                         
  -8   0   9        103.87        108.89         8.15 o                         
  -7   0   9         81.37         77.49         7.71 o                         
  -6   0   9          7.81          7.74         1.24 o                         
  -5   0   9        447.47        452.61        14.44 o                         
  -4   0   9       2829.16       2876.22        56.23 o                         
  -3   0   9        815.88        835.33        13.37 o                         
  -2   0   9         10.52         11.29         0.97 o                         
  -1   0   9          1.98          3.02         1.55 o                         
   0   0   9       2860.27       2819.35        38.67 o                         
   1   0   9       4600.69       4835.27        67.42 o                         
   2   0   9         70.20         77.76         2.30 o                         
   3   0   9       1524.25       1519.08        22.41 o                         
   4   0   9        470.82        503.81         8.61 o                         
   5   0   9         55.40         60.12         2.28 o                         
   6   0   9        524.78        516.96         9.48 o                         
   7   0   9        932.24        937.56        18.50 o                         
   8   0   9        154.95        161.00         5.61 o                         
   9   0   9         70.79         62.23         4.06 o                         
  10   0   9        424.31        434.60        14.40 o                         
 -10   1   9        472.94        457.90        16.55 o                         
  -9   1   9          0.97          5.28         3.40 o                         
  -8   1   9       2532.73       2655.40        67.52 o                         
  -7   1   9        622.04        624.65        16.23 o                         
  -6   1   9        240.00        244.98         6.03 o                         
  -5   1   9        389.50        376.66        22.83 o                         
  -4   1   9       2499.36       2476.23        54.58 o                         
  -3   1   9       4528.32       4567.15        81.19 o                         
  -2   1   9        298.02        282.84         6.16 o                         
  -1   1   9        684.44        695.57        11.24 o                         
   0   1   9         48.70         40.12         1.45 o                         
   1   1   9        300.60        319.32        11.26 o                         
   2   1   9         43.11         45.53         1.56 o                         
   3   1   9        742.34        731.72         9.50 o                         
   4   1   9         17.47         11.75         3.32 o                         
   5   1   9         11.35         12.23         1.17 o                         
   6   1   9        266.15        279.72         6.50 o                         
   7   1   9        272.74        265.34         6.13 o                         
   8   1   9        535.05        524.60        15.48 o                         
   9   1   9         14.29         10.26         2.74 o                         
  10   1   9          1.40          7.58         3.18 o                         
  11   1   9        274.83        275.79        11.66 o                         
 -10   2   9         18.58         17.27         7.38 o                         
  -9   2   9        137.71        153.83         7.30 o                         
  -8   2   9        766.30        782.36        21.26 o                         
  -7   2   9        462.20        462.49        12.47 o                         
  -6   2   9         23.28         21.56         2.75 o                         
  -5   2   9       1392.28       1411.88        27.92 o                         
  -4   2   9       2314.98       2324.59        43.17 o                         
  -3   2   9         12.54         10.83         1.58 o                         
  -2   2   9        847.30        841.00        15.64 o                         
  -1   2   9         44.18         41.73         2.23 o                         
   0   2   9        144.70        128.25         2.81 o                         
   1   2   9         70.75         78.13         2.78 o                         
   2   2   9        695.33        679.34         9.56 o                         
   3   2   9        517.29        523.89        11.15 o                         
   4   2   9         54.80         47.91         1.09 o                         
   5   2   9        282.85        292.38         5.07 o                         
   6   2   9        189.12        182.80         4.40 o                         
   7   2   9          5.97         10.89         6.08 o                         
   8   2   9         54.39         55.11         5.19 o                         
   9   2   9        578.31        576.80        28.27 o                         
  10   2   9       1040.08       1110.71        28.04 o                         
  11   2   9          0.49         -0.13         3.68 o                         
 -10   3   9         39.81         34.83         4.74 o                         
  -9   3   9        663.58        665.27        19.94 o                         
  -8   3   9       1019.58       1056.25        27.17 o                         
  -7   3   9        274.80        251.10         8.43 o                         
  -6   3   9          3.71          4.19         2.25 o                         
  -5   3   9         24.25         29.00         7.29 o                         
  -4   3   9        764.13        737.20        14.90 o                         
  -3   3   9       1856.51       1878.30        32.04 o                         
  -2   3   9        442.44        434.67         9.03 o                         
  -1   3   9        563.92        516.12         8.55 o                         
   0   3   9         72.24         70.70         1.97 o                         
   1   3   9        303.98        277.89         6.02 o                         
   2   3   9        319.08        309.73         5.56 o                         
   3   3   9          3.52          4.37         1.18 o                         
   4   3   9         40.99         42.56         1.99 o                         
   5   3   9          8.65          5.44         2.08 o                         
   6   3   9        110.97        113.64         3.69 o                         
   7   3   9        315.13        301.55         6.72 o                         
   8   3   9       1870.03       1932.98        33.61 o                         
   9   3   9         42.48         47.14         3.82 o                         
  10   3   9        129.11        135.56         5.68 o                         
  11   3   9          0.15         -0.09         4.55 o                         
  -9   4   9        147.22        138.57         6.69 o                         
  -8   4   9        562.28        532.40        15.73 o                         
  -7   4   9        129.79        134.17        10.70 o                         
  -6   4   9         66.28         64.77         4.14 o                         
  -5   4   9          6.37          4.28         1.77 o                         
  -4   4   9        145.37        149.44         4.48 o                         
  -3   4   9       1662.46       1637.49        27.81 o                         
  -2   4   9       1655.52       1621.07        28.41 o                         
  -1   4   9       1301.75       1320.55        24.09 o                         
   0   4   9       1498.86       1572.14        27.03 o                         
   1   4   9       1220.80       1223.43        18.26 o                         
   2   4   9        741.95        719.01        16.89 o                         
   3   4   9        387.95        379.43         9.26 o                         
   4   4   9       3138.16       3153.97        52.32 o                         
   5   4   9        167.89        167.79         5.41 o                         
   6   4   9          1.34          4.14         1.84 o                         
   7   4   9        150.42        143.00         4.60 o                         
   8   4   9        574.85        605.12        12.93 o                         
   9   4   9       1308.11       1329.92        63.68 o                         
  10   4   9        261.74        222.80         8.63 o                         
  11   4   9         24.31         15.02         5.28 o                         
  -9   5   9         24.64         16.26         4.19 o                         
  -8   5   9         15.41         16.35         3.78 o                         
  -7   5   9        621.05        632.05        14.34 o                         
  -6   5   9         98.08        102.55         5.05 o                         
  -5   5   9        356.37        353.87        11.02 o                         
  -4   5   9       3300.44       3212.91        62.51 o                         
  -3   5   9       1898.37       1950.70        43.17 o                         
  -2   5   9        554.02        617.89        11.50 o                         
  -1   5   9         50.50         54.71         5.91 o                         
   0   5   9       3182.34       3165.64        49.79 o                         
   1   5   9        206.11        187.08         3.30 o                         
   2   5   9        185.65        179.53         4.61 o                         
   3   5   9        107.39         98.93         3.13 o                         
   4   5   9       2185.77       2160.33        73.76 o                         
   5   5   9       1307.07       1237.96        23.93 o                         
   6   5   9        470.16        459.89         9.20 o                         
   7   5   9       1043.32       1053.23        18.86 o                         
   8   5   9        737.29        730.59        14.03 o                         
   9   5   9         81.78         79.98         4.82 o                         
  10   5   9         70.59         54.25         5.27 o                         
  11   5   9        191.48        169.97         8.21 o                         
  -8   6   9       1525.41       1580.26        52.01 o                         
  -7   6   9        449.55        449.70        14.85 o                         
  -6   6   9        135.14        124.11         5.62 o                         
  -5   6   9          5.91          6.63         4.99 o                         
  -4   6   9       1043.85       1144.84        27.62 o                         
  -3   6   9       1297.99       1323.69        36.16 o                         
  -2   6   9          7.70          4.22         2.13 o                         
  -1   6   9          2.95          4.10         0.94 o                         
   0   6   9       1231.42       1278.92        20.02 o                         
   1   6   9       1884.67       1986.07        33.03 o                         
   2   6   9         97.99         99.54         2.33 o                         
   3   6   9       1912.97       1924.29        35.60 o                         
   4   6   9        948.49        941.72        19.34 o                         
   5   6   9        387.94        397.58        12.90 o                         
   6   6   9        166.27        152.53         5.11 o                         
   7   6   9        404.80        379.04         9.70 o                         
   8   6   9         22.54         27.80         3.31 o                         
   9   6   9        403.65        362.68        10.85 o                         
  10   6   9         17.30         14.40         4.45 o                         
  11   6   9         44.62         32.33         4.42 o                         
  -7   7   9        718.19        713.52        22.12 o                         
  -6   7   9         51.72         46.21         4.11 o                         
  -5   7   9        611.47        606.24        16.15 o                         
  -4   7   9        209.42        212.47         7.66 o                         
  -3   7   9        577.99        557.66        16.17 o                         
  -2   7   9        231.99        224.68         6.33 o                         
  -1   7   9          1.20          0.58         2.88 o                         
   0   7   9         72.79         78.23         5.95 o                         
   1   7   9        560.45        556.03        12.24 o                         
   2   7   9         49.17         44.77         4.12 o                         
   3   7   9        393.97        389.73         8.44 o                         
   4   7   9        724.18        739.75        14.67 o                         
   5   7   9       1167.12       1207.89        23.64 o                         
   6   7   9         44.69         50.31         4.02 o                         
   7   7   9        143.40        144.17         6.40 o                         
   8   7   9         58.14         54.93         6.46 o                         
   9   7   9        728.05        771.72        20.08 o                         
  10   7   9        509.43        486.25        18.42 o                         
  11   7   9        196.81        172.60        10.21 o                         
  -7   8   9         23.96         17.89        11.20 o                         
  -6   8   9         83.39         91.70         9.02 o                         
  -5   8   9         89.05         88.15         5.44 o                         
  -4   8   9        823.70        831.12        26.55 o                         
  -3   8   9         33.16         22.66         2.81 o                         
  -2   8   9         10.31          4.84         2.53 o                         
  -1   8   9         27.28         36.36         2.87 o                         
   0   8   9        802.70        810.19        15.15 o                         
   1   8   9        155.23        156.91         4.96 o                         
   2   8   9         17.53         16.46         2.02 o                         
   3   8   9         97.74         93.79         4.76 o                         
   4   8   9        131.65        117.94         4.31 o                         
   5   8   9       3107.40       3215.24        61.11 o                         
   6   8   9       1096.60       1092.83        23.89 o                         
   7   8   9        415.82        401.35        10.17 o                         
   8   8   9        385.84        389.68        10.64 o                         
   9   8   9        546.61        563.01        14.68 o                         
  10   8   9        246.84        264.68        17.11 o                         
  11   8   9         61.76         53.59        10.49 o                         
  -6   9   9         99.79        103.57         6.47 o                         
  -5   9   9         46.16         43.56         4.82 o                         
  -4   9   9        397.20        434.44        14.42 o                         
  -3   9   9        564.30        573.83        15.31 o                         
  -2   9   9        269.27        254.72        11.07 o                         
  -1   9   9        208.14        204.16         7.60 o                         
   0   9   9        147.44        145.49         5.98 o                         
   1   9   9       2241.93       2380.95        62.32 o                         
   2   9   9       1419.36       1478.78        32.77 o                         
   3   9   9          0.80         -0.62         3.10 o                         
   4   9   9       1243.81       1291.76        24.85 o                         
   5   9   9        447.32        475.44        10.63 o                         
   6   9   9       1244.42       1244.54        23.67 o                         
   7   9   9         14.90         12.05         3.47 o                         
   8   9   9        966.56        998.95        22.83 o                         
   9   9   9        297.29        287.88        11.04 o                         
  10   9   9         54.78         35.62         5.68 o                         
  11   9   9         27.63         30.04         5.21 o                         
  -5  10   9        108.58         79.70         7.65 o                         
  -4  10   9         73.91         45.00         4.59 o                         
  -3  10   9        585.14        656.68        20.08 o                         
  -2  10   9        492.70        507.47        19.55 o                         
  -1  10   9        257.26        244.51         9.38 o                         
   0  10   9        704.86        750.15        17.96 o                         
   1  10   9        222.46        233.34         8.59 o                         
   2  10   9         25.51         25.87         7.30 o                         
   3  10   9        958.63        980.45        25.68 o                         
   4  10   9        349.91        335.54        11.07 o                         
   5  10   9        235.51        231.54        13.96 o                         
   6  10   9          0.89          1.46         2.97 o                         
   7  10   9        325.14        350.13        12.11 o                         
   8  10   9        199.24        191.88         8.18 o                         
   9  10   9         75.92         75.77         9.38 o                         
  10  10   9          1.24          5.20         5.59 o                         
  -3  11   9        226.75        223.70        10.50 o                         
  -2  11   9        112.43         90.59         7.15 o                         
  -1  11   9        182.42        183.59        17.71 o                         
   0  11   9       1211.93       1173.33        38.44 o                         
   1  11   9       1360.27       1409.98        60.21 o                         
   2  11   9          0.18         -1.27         3.62 o                         
   3  11   9        304.66        283.56         8.58 o
[truncated: 115,588 more chars]
